# Supplementary material for: A CD24+CD271+ melanoma cancer stem cell possesses hybrid characteristics of its single marker counterparts and promotes invasion and therapeutic resistance
Source: BMC Biol. 2025 Aug 4;23:235. doi: 10.1186/s12915-025-02336-2 (PMC12320275; doi:10.1186/s12915-025-02336-2)
Supplement: Supplementary file 1 — Additional File 1: Table S1 Differential expression analysis of the four phenotypes designated in Fig. 6. The tabs indicate which groups are compared. Upregulated and downregulated genes for each comparison are shown in each tab, sorted by lowest p-value first. Genes with p-value < 0.01 are highlighted in green. In the table headings, the ‘first combination’ refers to the phenotype listed first in the tab. The final tab indicates p-values for all analysed genes. For consideration of biological differences, the green highlighted genes were entered into https://string-db.org/. [file 12915_2025_2336_MOESM1_ESM.xlsx]

## Sheet: CD24+NGFR+ vs CD24+NGFR-
thresh: 0.01	up in first combination				down in first combination
	p_value	t_stat			p_value	t_stat
NGFR	3.09268e-07	8.86361		IFITM3	4.76138e-05	-4.78471
FAM64A	4.92024e-05	4.62727		MEIS2	7.03738e-05	-4.41093
ATP1B1	5.15163e-05	5.15139		ERRFI1	0.000210461	-4.21244
DPYSL2	6.17844e-05	4.56458		MECOM	0.000283108	-4.08331
ASS1	7.26227e-05	4.60945		SSX2B	0.000293896	-4.13258
SCHIP1	0.000144963	4.21792		TPM1	0.000333215	-3.96219
MFNG	0.000176867	4.2885		ID3	0.000479776	-3.79186
IGFBPL1	0.000184994	4.27056		ARHGAP29	0.000485608	-3.93484
TP53I11	0.000265182	4.20747		SSX2	0.000509428	-3.89868
STMN1	0.000344857	3.90313		CSRP1	0.000621559	-3.70463
MED10	0.000380053	3.8923		ITGA5	0.000746604	-3.76483
RASD1	0.000386523	4.26835		ZNF770	0.000897629	-3.58444
TUBB3	0.000440151	4.0586		PMP22	0.00111974	-3.52489
EIF2B4	0.000489909	3.90263		HBS1L	0.00113913	-3.4929
NHLH2	0.000499945	4.27189		AFF3	0.0012641	-3.45683
PPP1CC	0.000823055	3.60654		GCHFR	0.00129921	-3.44733
DOK1	0.000831155	3.89998		SNX6	0.0013356	-3.4457
MAP2	0.000831346	3.91297		GPC3	0.00137237	-3.4422
RGS10	0.000844009	3.67224		SEMA5A	0.0013841	-3.54239
CLPB	0.000864539	3.7869		EIF2D	0.00172514	-3.35998
ATXN2L	0.000915756	3.80378		TGFBI	0.0017602	-3.34545
GKAP1	0.0010025	3.81465		TERF1	0.00189782	-3.31816
SYT11	0.00102793	3.74117		FAM208A	0.00198781	-3.30181
KLHDC8A	0.00104309	3.76605		CGNL1	0.0021637	-3.28514
TIMM22	0.00105243	3.59741		QPRT	0.00223735	-3.25615
UBE2C	0.00112077	3.50211		RAB11FIP2	0.00245431	-3.32153
ELAVL3	0.0011794	3.98707		CRABP2	0.00246429	-3.25443
PPM1G	0.00121459	3.48424		KIAA1462	0.00251953	-3.29253
FBLN1	0.00134796	3.52288		RNH1	0.00257038	-3.25846
PTPRS	0.00140041	3.62278		AARS2	0.00267995	-3.19892
QDPR	0.00141619	3.64735		SNX7	0.00290073	-3.17594
ATP1A3	0.00158019	3.63966		PIK3CB	0.00298315	-3.20849
IMPDH1	0.001632	3.56153		HMGA2	0.00315746	-3.18692
GTF3C3	0.00182892	3.45393		RBPMS2	0.00318684	-3.22024
FAM83D	0.00191367	3.43217		JAG1	0.00319672	-3.22483
DAPK1	0.00196191	3.57219		TMTC3	0.00327878	-3.12116
DOCK6	0.00203314	3.6774		CDH3	0.00353824	-3.1848
DLL1	0.00222658	3.65148		PTPN14	0.00368412	-3.08793
MAGEA9	0.00227086	3.69725		QTRTD1	0.00369931	-3.08465
ADAM12	0.00227946	3.39506		NEDD9	0.00378362	-3.0709
ARHGAP35	0.00233274	3.45075		UBXN2A	0.00379678	-3.08067
NAA11	0.00238054	3.35277		AP4M1	0.00384966	-3.09542
PREX1	0.00239762	3.41893		LIMCH1	0.00404943	-3.04183
GADD45GIP1	0.00266195	3.22888		LTBP1	0.00415296	-3.12112
FAM110A	0.00270963	3.53476		ZWILCH	0.00435844	-3.06378
CYTH2	0.00274657	3.33067		MTFR2	0.00441483	-3.00993
AHCY	0.00279137	3.19611		LRIG3	0.00457211	-3.06908
ELAVL4	0.00280637	3.27377		TGFB1I1	0.00477902	-3.06324
GNG3	0.00283659	3.38371		SLC1A3	0.00511449	-3.02532
KPTN	0.00297056	3.24962		OBSL1	0.00527628	-2.97528
ST6GALNAC5	0.0029869	3.28339		HOXB-AS3	0.00562586	-2.93087
DRAXIN	0.00302898	3.57016		DHRS3	0.00577219	-2.90927
GID8	0.00302957	3.24008		RAX2	0.00581383	-2.9861
CHRNA3	0.00312032	3.23455		TMOD1	0.00584511	-2.96661
MLST8	0.00313108	3.16534		SMU1	0.0059915	-2.91189
UNC119	0.00316393	3.31777		MAGED2	0.00600461	-2.99819
KPNB1	0.00317224	3.14525		LOC202781	0.00601305	-2.92563
TSPAN5	0.00340147	3.41658		PLEKHB1	0.00605866	-2.89238
CKS2	0.00368551	3.07587		KRT18	0.00618896	-2.88458
BOLA3-AS1	0.0038124	3.30401		MFGE8	0.00638803	-2.87638
GAL	0.00384276	3.44		GAGE8	0.00640523	-2.87767
PTP4A3	0.00384599	3.26359		ERCC4	0.00657318	-2.88295
AKAP11	0.0038801	3.262		SLC35A1	0.00658386	-2.88255
HNRPLL	0.00390151	3.28946		IFITM2	0.00701095	-2.90194
C12orf10	0.00401915	3.05331		TIMP3	0.00717912	-2.88408
PCBP4	0.0041829	3.0654		TMEM107	0.00720766	-2.85542
ESCO2	0.00421605	3.27344		NBPF15	0.00736312	-2.81778
PWWP2A	0.00430894	3.38214		CLIC4	0.00745943	-2.81644
PODXL2	0.00431037	3.23111		TMEM194A	0.0078609	-2.79764
CMTM7	0.0043387	3.07703		UBN1	0.00806992	-2.79664
GSS	0.00436402	3.0383		DSCAM-AS1	0.00826719	-2.80598
PDRG1	0.00468477	3.07819		COL4A2	0.00829846	-2.80172
GAGE2D	0.00471047	3.03194		SCUBE3	0.00838845	-2.83606
RAB24	0.00473186	3.11887		C5orf28	0.00844002	-2.78635
IFI16	0.00474677	3.19042		MYL6	0.00852306	-2.98614
HPCA	0.00483034	3.32251		SNORD88B	0.00879485	-2.81665
ARL5B	0.00488309	3.33759		AJUBA	0.00899117	-2.79297
GALNT14	0.00490758	3.11922		PDE6G	0.00917812	-2.77639
DDAH1	0.00500036	3.12454		CHMP3	0.00938069	-2.74383
FAIM2	0.00517114	3.08485		MXRA8	0.00958824	-2.71605
CHRNB4	0.00517523	3.1421		SSX9	0.00967411	-2.77707
DDIT3	0.00518339	3.12411		B3GNT5	0.0096793	-2.77685
SSTR2	0.00525886	3.06973		MAGEC2	0.00990006	-2.70373
GLIPR2	0.00528309	3.24007		PHACTR2	0.0100136	-2.70336
UCP2	0.00537128	3.01087		TPBG	0.0101116	-2.70248
TTYH2	0.00546933	3.18575		PRSS23	0.0101726	-2.71085
EBF1	0.00548979	2.99956		FOXD2-AS1	0.0107912	-2.71837
CCDC3	0.0056131	3.26638		BAHD1	0.0109327	-2.67243
PTTG1	0.00563782	2.96024		SLCO4C1	0.0112717	-2.71312
CNTN2	0.00575079	3.15082		ANXA11	0.0115288	-2.64242
ARHGAP33	0.00591388	3.18641		CNN3	0.0121621	-2.71864
AGPAT1	0.00593091	2.90984		HEXIM2	0.0124082	-2.62009
NOTCH1	0.00595973	3.05265		PALLD	0.0124441	-2.61396
ALK	0.00602027	3.10481		LOC400927	0.0124554	-2.65769
CELSR3	0.00607179	2.99587		HOXA-AS3	0.0124798	-2.64539
APLP2	0.0061874	2.94447		SERTAD4-AS1	0.0125087	-2.6261
RIMS4	0.00623304	2.99123		RAB31	0.0125677	-2.61045
ZNF195	0.00629591	2.97602		FAM175B	0.0126124	-2.60839
CHRNA1	0.0063945	2.97472		LAMTOR3	0.0127391	-2.60805
RRP1B	0.00640237	3.05716		HOXD9	0.0128867	-2.65483
NAA60	0.00651689	2.96928		PIGG	0.0130224	-2.60332
ST7	0.00652147	2.97367		CDKL3	0.0132426	-2.64477
HIGD2A	0.00654059	2.88596		ABCD1	0.0132426	-2.645
PPP1R17	0.00665795	2.92032		RHOXF2	0.0135271	-2.57875
PPP1R14C	0.00698019	2.98655		ACN9	0.0135556	-2.58504
PNMAL1	0.00698514	2.95302		WAC-AS1	0.0137108	-2.6013
AKAP2	0.00706138	2.97067		SYPL1	0.0140055	-2.57956
TMSB15B	0.00719306	3.10763		NSFL1C	0.0141038	-2.57052
ISOC2	0.00727979	2.96312		SNORA40	0.0143054	-2.5923
CLASP1	0.00735849	2.94222		SNORA33	0.0143848	-2.60974
ETF1	0.00736423	2.86899		FLI1	0.0144063	-2.58189
KLHL17	0.00752792	3.06524		ZMYM1	0.014444	-2.57351
NDUFAB1	0.00756127	2.82069		SEC14L1	0.0146644	-2.55231
NUDT3	0.00760163	3.04585		UHRF1BP1L	0.0147825	-2.54281
NAV1	0.00777146	2.91002		CYFIP1	0.0148606	-2.54688
KIF18A	0.00777419	2.98592		LOC729683	0.0148638	-2.57286
FRMD3	0.00781822	2.98735		RHOXF2B	0.0149136	-2.59429
NAV2	0.00786851	2.93772		MED29	0.0150866	-2.57425
ENO2	0.00788544	2.83426		ROR1	0.0150893	-2.58239
MAGEB1	0.0079593	2.88989		ATP9A	0.0151412	-2.58426
MTX2	0.00803751	2.78753		ARID5B	0.0151528	-2.55574
POLDIP3	0.0080725	2.87052		CES2	0.0152035	-2.53355
RALGDS	0.00816224	3.03183		TMEM100	0.0152541	-2.58404
YKT6	0.00821328	2.88582		GGT1	0.0154449	-2.56846
HES6	0.00823542	2.88857		RASL10B	0.0156422	-2.55291
HIST1H3D	0.00829599	2.86978		CTGF	0.015775	-2.5315
STK24	0.00829701	3.03437		MAP2K5	0.0158676	-2.51505
FARS2	0.00837075	2.87874		NTRK2	0.0160606	-2.51701
CUL1	0.00840329	2.8232		GFOD2	0.0163171	-2.50251
RNF123	0.00851843	2.82691		PCTP	0.0166051	-2.49817
MORC3	0.00866758	2.98971		MTERFD3	0.0170938	-2.48444
SERINC3	0.00872107	2.79423		THSD4	0.017278	-2.52603
CAMKV	0.00873011	3.00841		TLCD1	0.0174191	-2.52481
GFPT1	0.00874356	2.85848		AP4E1	0.0174356	-2.48401
FAM221A	0.00891324	2.82699		NXT2	0.0175459	-2.49147
LOC389765	0.00893305	3.00726		AR	0.0177626	-2.51888
U2AF2	0.00902064	2.98151		IL13RA2	0.0178512	-2.51672
SPHK1	0.00909742	2.82077		EMR4P	0.0186233	-2.48936
KXD1	0.00910483	2.75403		PLAT	0.0186408	-2.49789
ALG12	0.00916602	2.83119		RBMX	0.0188044	-2.56886
ZNF639	0.00919185	2.95985		GSTZ1	0.0191572	-2.47253
FNDC5	0.00938307	2.88852		C9orf69	0.0192867	-2.48041
GPX1	0.00942642	2.7233		RPL13	0.0192945	-2.47954
RPAIN	0.00955313	2.71955		BST2	0.0195658	-2.43767
LOC100216545	0.00955725	2.93447		MGAT2	0.0197822	-2.46559
GADD45A	0.0096606	2.82252		MYL12A	0.0198853	-2.4559
RBM26	0.00972547	2.81362		DYRK3	0.0201356	-2.44953
EGFLAM	0.00973565	2.78655		PCDH7	0.0202429	-2.45192
BRMS1	0.0098074	2.75907		NOTCH2NL	0.0202856	-2.41376
MPV17L2	0.00983076	2.83618		ZNF696	0.020426	-2.41021
MAD2L2	0.00985106	2.7839		RBBP7	0.0205285	-2.42716
COCH	0.00992569	2.78799		FN1	0.0207717	-2.42146
UBE2J2	0.00993582	2.75605		ZNF251	0.0208027	-2.40325
TMED7	0.00995854	2.83743		LRP12	0.0208911	-2.44521
CKS1B	0.0100004	2.72039		STON1	0.0210733	-2.44332
NPTX2	0.0100289	2.83194		FAM53C	0.0211994	-2.39876
MKRN1	0.0100917	2.8177		BIN3	0.0212345	-2.40908
PCBP1	0.0101981	2.69877		SSX8	0.0213564	-2.43591
DENND4B	0.010219	2.80406		PIGK	0.0213649	-2.39177
USP46	0.0104123	2.89887		C12orf66	0.0213948	-2.43752
LOC439994	0.0105363	2.84364		HOXA10	0.0214896	-2.39323
TAGLN3	0.0106212	2.73592		CUL4B	0.0215308	-2.39471
LRR1	0.0106782	2.7623		PTGR2	0.0216857	-2.38493
C14orf93	0.0106842	2.78991		KIAA0556	0.0218008	-2.40809
FAM219A	0.0110174	2.91823		WDHD1	0.0218091	-2.38353
NEURL2	0.011035	2.83161		HPDL	0.0222477	-2.37497
NNAT	0.0110464	2.74561		MOK	0.0224437	-2.39132
NEUROD1	0.0110505	2.73775		DENND1A	0.0225353	-2.37009
GPR4	0.0110892	2.91941		ISLR	0.0225664	-2.37361
TUBB2B	0.011174	2.66533		EOGT	0.0227118	-2.36726
HN1	0.0112769	2.65121		KRT8	0.023295	-2.37402
GPC2	0.0112846	2.86832		NYNRIN	0.023614	-2.35597
SRL	0.0113467	2.86923		SYNJ2BP-COX16	0.0236248	-2.3564
CXorf40B	0.0115817	2.76705		WFS1	0.0236333	-2.38574
ARRB2	0.0118414	2.72998		CRY1	0.0236352	-2.34868
C10orf10	0.0118525	2.70108		TPRXL	0.0241099	-2.38461
SNHG5	0.0118649	2.63308		CCDC74A	0.0241625	-2.35486
WDR26	0.011876	2.82435		SLC18B1	0.0243736	-2.33999
ZNF331	0.0120048	2.67538		PRKAG1	0.0244198	-2.36633
EZH2	0.0120542	2.63883		PNMA5	0.0246184	-2.33143
IQSEC1	0.012065	2.75626		SMIM15	0.0249766	-2.33514
HSPA1B	0.0121433	2.64085		ASB9	0.0250024	-2.36841
HOXB2	0.0122031	2.70205		AIFM1	0.0251071	-2.32972
BNIP3L	0.0123559	2.70145		PLP1	0.0251775	-2.32269
FAM171A1	0.0124178	2.76285		PHYHD1	0.0252016	-2.32164
PRPH	0.0124319	2.80915		MYL9	0.0252712	-2.331
CCT7	0.0124424	2.62009		GTF2IRD2B	0.0256768	-2.34169
CHST8	0.0125316	2.7455		GPRASP2	0.0258679	-2.32281
VAMP2	0.0125454	2.71566		TIMP1	0.025982	-2.32366
DECR2	0.0125533	2.79346		CREB5	0.0263011	-2.32769
TSPAN9	0.0126217	2.78271		DLX2	0.0267458	-2.33822
TMEM198	0.0126344	2.85069		ZNF566	0.0267546	-2.31249
ZNF77	0.0127039	2.85566		C20orf96	0.0271161	-2.29994
TAF7	0.0127728	2.63484		FZD6	0.0272318	-2.29791
DLC1	0.0128607	2.77661		WWTR1	0.0272648	-2.30003
FAM78B	0.0128935	2.82467		PSMD10	0.02727	-2.3024
DNAJA4	0.0129385	2.71485		SELENBP1	0.0274948	-2.28723
PLXNA1	0.0129574	2.71563		TMEM67	0.0280235	-2.30853
SLC15A3	0.0129692	2.69951		HYAL1	0.0280532	-2.31084
KIAA1279	0.0130615	2.71682		DUS4L	0.0280921	-2.28056
RRM2	0.0131157	2.60331		FBXW7	0.028289	-2.29077
GPRIN3	0.0132451	2.73454		GCM1	0.0283826	-2.30393
PTX3	0.0132707	2.74876		KCTD1	0.0284184	-2.28031
SIRPA	0.0134657	2.82227		CROT	0.0290971	-2.29301
CRYBA2	0.01348	2.63763		CADPS2	0.0291081	-2.30006
PHLDA1	0.0135879	2.69405		ZNF189	0.0294718	-2.29301
FH	0.0137617	2.61395		BOC	0.0295512	-2.27003
REEP2	0.0138736	2.7169		GNB3	0.0297889	-2.25708
POLR3B	0.0139808	2.6818		SLC39A4	0.0298445	-2.25513
RALGAPB	0.0140842	2.63616		ADORA2B	0.0302102	-2.24354
SLC46A1	0.0141208	2.79748		SLFN12	0.0304283	-2.2651
UIMC1	0.0142195	2.75359		SLCO2A1	0.0305225	-2.26712
TUBB2A	0.014242	2.62603		RBM41	0.0306525	-2.24266
DLL3	0.0142474	2.63557		KCTD3	0.0307752	-2.23836
KANSL3	0.0148364	2.64416		TMEM19	0.0308401	-2.23434
TIAM2	0.0149365	2.76688		ARID3A	0.0310432	-2.23589
UBE2B	0.014958	2.5836		ALDH1A2	0.0311297	-2.23305
RBM22	0.0150364	2.57599		ANGPT1	0.0311739	-2.26892
PDPK1	0.0150809	2.57964		GHRLOS	0.0312844	-2.26731
SNORA84	0.0151684	2.74242		SPATA17	0.0314265	-2.26525
EYA2	0.0152392	2.60635		DAAM2	0.0314992	-2.26419
TMEM200A	0.0152802	2.68735		PHF14	0.0315537	-2.22472
TACC2	0.0154982	2.63976		NQO1	0.0315891	-2.23368
RAB39A	0.015598	2.74995		LOC349196	0.0316412	-2.22591
CDC25A	0.0156734	2.64568		ERMAP	0.0316582	-2.25936
FDFT1	0.0157523	2.54077		TBC1D23	0.031736	-2.2226
CPVL	0.0158701	2.56852		MDFI	0.0318058	-2.24123
EFNA5	0.0159541	2.54936		FNBP4	0.0319253	-2.23388
PLCL2	0.0160071	2.73818		XRCC6	0.0321533	-2.32713
PURA	0.0161739	2.67351		LEPROT	0.0326203	-2.22968
DNAJC12	0.0162502	2.6061		MBNL3	0.0327762	-2.24163
WASH5P	0.0164179	2.62208		TPI1P3	0.0329129	-2.2287
ZFP36L2	0.0164713	2.59692		LYPLA2	0.0330714	-2.2366
HSPA12A	0.0165396	2.63428		S100A16	0.0335092	-2.19861
BIRC6	0.0165538	2.54479		POU6F1	0.0335432	-2.2248
ASNS	0.0167363	2.51784		WDR3	0.0335834	-2.20259
BLCAP	0.0167465	2.52176		C1R	0.0336265	-2.21267
TREX1	0.0167894	2.65956		SNX10	0.0337026	-2.19554
PSMA7	0.0168372	2.50898		VSIG10	0.0338062	-2.19943
BIN1	0.0169319	2.5493		F12	0.03401	-2.19485
DOLPP1	0.0170359	2.58116		MDM1	0.0340296	-2.19424
VMO1	0.0171803	2.56239		RNF144B	0.0341255	-2.22103
SIGMAR1	0.0172643	2.50044		FOXD2	0.0343217	-2.20207
PTCHD2	0.017344	2.63217		LINC00673	0.0343446	-2.18744
RAC3	0.0173584	2.69197		CCDC80	0.0344242	-2.1885
HMOX2	0.0174288	2.507		EYA3	0.0352236	-2.19141
SHISA4	0.0174427	2.59288		IL1RAP	0.0356284	-2.2028
RPL22L1	0.0174838	2.53072		LMO4	0.0357155	-2.17655
CDC42EP3	0.0177368	2.53027		RRNAD1	0.0359853	-2.20036
DUSP2	0.0177824	2.58777		NLRX1	0.0363202	-2.19879
RBM25	0.0177875	2.50655		FAT1	0.0364296	-2.18421
NEUROD4	0.0180493	2.63311		CBR1	0.0364879	-2.16125
TADA1	0.018107	2.5106		VPS4B	0.0366074	-2.17093
MRPL45	0.0182332	2.48744		ATP8B2	0.0367438	-2.17247
TOP1MT	0.0184437	2.55784		TRIM24	0.0371673	-2.16628
TARSL2	0.0184992	2.65699		LINC00615	0.0372415	-2.18719
SMARCD1	0.0186183	2.51635		LINC00085	0.0374799	-2.18423
TMSB10	0.0186571	2.4476		ZNF536	0.0374803	-2.15377
LOC401397	0.0187338	2.56834		ULK4	0.0375806	-2.17043
GALNT16	0.0188332	2.55369		DNAAF2	0.0376439	-2.14709
NET1	0.0189027	2.47948		ATP5A1	0.0382368	-2.24532
AFAP1	0.0189828	2.58824		RRAGA	0.0383007	-2.14872
DERA	0.0190501	2.49779		CSTF3	0.0384109	-2.1408
MED30	0.0191282	2.51616		DNAJB7	0.0384342	-2.1607
GPI	0.0191541	2.43917		IFT57	0.0385363	-2.15692
SOX11	0.0191957	2.50966		DLX1	0.0389142	-2.16677
S100A6	0.019313	2.44705		FLII	0.0391229	-2.1322
RTEL1-TNFRSF6B	0.0193364	2.59988		FASTKD5	0.0391377	-2.12972
LANCL2	0.0193444	2.52782		SOX13	0.0391552	-2.12969
CTNNBL1	0.0193828	2.43563		PRR5L	0.0394144	-2.15551
PPP1R14A	0.0195354	2.47275		PKP2	0.0394834	-2.15864
TMF1	0.0195469	2.46157		TAF7L	0.0396092	-2.15791
IP6K2	0.0196777	2.43484		C12orf68	0.0397291	-2.12381
NFASC	0.0196837	2.52702		ZNF224	0.0397707	-2.13979
POU6F2	0.0197655	2.51387		ZNF71	0.0398865	-2.12373
ENHO	0.0197956	2.62976		NRIP3	0.0399653	-2.12666
RELL2	0.0199306	2.55446		DEPDC7	0.0399991	-2.15394
FXYD7	0.019937	2.60773		C9orf117	0.0401027	-2.15274
RPL13P5	0.0200444	2.58925		CLEC11A	0.0402343	-2.13128
TSPAN13	0.0201437	2.45914		SYN3	0.0404704	-2.14701
ALDOC	0.0202109	2.43352		ANKRD6	0.0404738	-2.14569
CACYBP	0.02024	2.42027		ZFYVE21	0.0404981	-2.114
COL16A1	0.0202761	2.54603		PAGE5	0.040681	-2.19218
CXorf40A	0.0203155	2.49286		LOC100128264	0.0407243	-2.14323
GNG8	0.0203167	2.60427		ZNF223	0.0414475	-2.13679
UBAC1	0.020529	2.49061		AZIN1	0.0414576	-2.11218
IRS2	0.0205299	2.59681		FZD2	0.0415498	-2.10244
CCDC144NL	0.0205324	2.51428		SHROOM4	0.0415734	-2.11647
ADAM11	0.020554	2.59612		GPX8	0.0415972	-2.11879
SCAP	0.0205764	2.4471		F8A1	0.0416706	-2.13135
FBLN2	0.0207696	2.57061		ASMT	0.0417027	-2.12459
PDE6D	0.0208707	2.46718		SIX5	0.0418242	-2.12789
HDAC6	0.0208772	2.54949		TRIM2	0.0418359	-2.12786
PFKP	0.0208841	2.44637		CCND1	0.0419201	-2.14959
DDX41	0.0209095	2.44986		PLK2	0.0419537	-2.11655
TUBA1A	0.0210577	2.39878		REST	0.0420248	-2.09951
RGS20	0.021172	2.54084		OLFML3	0.0423055	-2.09463
FEV	0.0213584	2.58032		MME	0.0423413	-2.12268
SYT1	0.0214752	2.4583		METTL7A	0.0424892	-2.10565
GABBR2	0.0215201	2.53887		STRADA	0.0425322	-2.09192
APBB3	0.0215747	2.43385		LINC00691	0.0425441	-2.12503
HSPD1	0.0216508	2.38637		LOC339535	0.0427801	-2.12243
DDX55	0.021653	2.44769		TSNAX	0.0428142	-2.1191
TBC1D7	0.0216638	2.41295		POLR2A	0.0430785	-2.10204
PHOX2B	0.0216808	2.49898		GMFB	0.0437229	-2.08001
NUAK1	0.0217426	2.44944		NBPF10	0.0437232	-2.0881
CDH15	0.0218982	2.5737		NIF3L1	0.0442779	-2.09807
SLC25A29	0.0220626	2.56911		MEA1	0.0443601	-2.1132
MFAP4	0.0223665	2.41757		LEF1	0.0443814	-2.09379
HSPE1	0.0225032	2.37378		LOC285033	0.0447469	-2.07254
BOLA3	0.0225316	2.42873		TBX4	0.0450425	-2.09677
AES	0.0225901	2.42505		SFRP5	0.0451288	-2.09721
CHGB	0.0226677	2.46804		TRMT13	0.0451566	-2.0661
TDG	0.0227168	2.39561		TLN1	0.0451964	-2.06542
PREP	0.0227495	2.40905		LOC254100	0.0452554	-2.09588
ZFAS1	0.0228464	2.36939		DEPDC4	0.0452626	-2.09541
ENC1	0.0228862	2.45074		ZNF684	0.0453559	-2.06665
NRM	0.022896	2.44193		NCOA1	0.0454389	-2.08127
LOC285577	0.022916	2.47902		ELAC1	0.0454521	-2.06654
SDCCAG8	0.022954	2.45327		CALD1	0.0454979	-2.0679
KIAA2013	0.0230558	2.4505		BBS9	0.0457572	-2.08685
SYP	0.0230684	2.52602		IGSF1	0.0459408	-2.08863
FAM213A	0.0230836	2.38859		SWI5	0.0464201	-2.05502
ULK3	0.0231068	2.40567		LRRC16A	0.0465299	-2.05579
AURKA	0.0231917	2.42003		LOC100507053	0.0468289	-2.07967
ADPGK-AS1	0.0233119	2.54476		CXorf23	0.0468427	-2.06362
ESRRA	0.0233394	2.38251		FAH	0.0468578	-2.0791
GRIN2D	0.0233419	2.53208		LSM10	0.0469003	-2.06391
SGCB	0.0235024	2.43576		C1QTNF6	0.0469419	-2.05415
SH3PXD2A	0.0236631	2.43296		FAM206A	0.0470904	-2.05119
ZBTB11	0.0237538	2.41715		LYRM5	0.047091	-2.04563
RBM23	0.023918	2.40002		ELK3	0.0472097	-2.04777
SYT7	0.0239402	2.42366		FOXK1	0.0472208	-2.04886
ANKRD13B	0.0241623	2.44576		GXYLT1	0.0473446	-2.04322
NDUFA9	0.0244473	2.33962		IVD	0.0474968	-2.05167
SLC20A1	0.0245365	2.40092		NOTCH2	0.0475991	-2.0407
GSK3A	0.0246267	2.49753		SUGT1P1	0.0476403	-2.07149
TEX261	0.0246462	2.39405		TAX1BP3	0.0477501	-2.04339
GGT7	0.0247246	2.40307		STON1-GTF2A1L	0.0480181	-2.06773
TRIM26	0.0247409	2.42914		ZBTB16	0.0481791	-2.06613
MSANTD3-TMEFF1	0.0248056	2.47046		C20orf196	0.0482648	-2.06277
CRYBB2P1	0.0249057	2.35913		LINC00630	0.0483667	-2.05294
LIMK1	0.0249681	2.46379		HEATR6	0.0485659	-2.03172
RFTN1	0.0252084	2.4144		RPL8	0.0487069	-2.0325
USP16	0.0252994	2.37303		CA4	0.0487108	-2.0609
WBP1	0.0253524	2.33002		PGAP3	0.0487345	-2.03174
FAM131A	0.0255116	2.43304		KCTD9	0.0488724	-2.05641
NSG1	0.025514	2.4978		CDC42EP1	0.0491105	-2.05699
DRD2	0.025872	2.4786		GYS1	0.0492547	-2.03113
CA10	0.0258949	2.42882		ITGB8	0.0493975	-2.04314
TGFB3	0.0259783	2.4076		SRGAP2	0.0495132	-2.02788
NEFM	0.0259886	2.37058		EEF1E1-MUTED	0.0496332	-2.03867
SIX1	0.0263035	2.32015		DFFA	0.049666	-2.05449
HEYL	0.0264123	2.47459		SNAR-C3	0.0497057	-2.05123
FEM1A	0.0265029	2.33359		SOX12	0.0497057	-2.03606
AATK	0.0265185	2.47877		TIA1	0.0498641	-2.01973
MZT2A	0.0265518	2.37518		EIF2B1	0.0499291	-2.04697
CERKL	0.0268487	2.37408		DHRS12	0.0500349	-2.04807
VDAC3	0.0270769	2.3049		BOK	0.0502699	-2.04583
PRKAR1A	0.0271582	2.29346		ZNF547	0.0502954	-2.04524
LSM14B	0.0272122	2.34962		RNF14	0.0504754	-2.01373
KDELR1	0.0272322	2.30825		LINC00473	0.0505884	-2.0428
SLC1A4	0.0274969	2.40885		MUC12	0.0506236	-2.04247
NEFL	0.0274971	2.29941		FAF2	0.0506722	-2.01372
B4GALNT1	0.0276429	2.33447		ALKBH4	0.0506923	-2.01722
NTF3	0.0277986	2.38291		LOC285626	0.0507624	-2.04115
NTRK1	0.0278739	2.42895		PPCS	0.0509372	-2.01771
UBE2T	0.0279402	2.28311		MMAA	0.0511989	-2.03578
TMEM180	0.0280015	2.40401		RBMXL1	0.0512289	-2.00716
PLXNA2	0.028003	2.39254		FAM3B	0.0513696	-2.01755
TBC1D3C	0.0280281	2.44292		PCK1	0.0514156	-2.03461
USE1	0.0280451	2.35436		MAN1A2	0.0515944	-2.01
PLA2G4B	0.02805	2.42812		RNF220	0.0516016	-2.00604
MLLT11	0.0282948	2.29217		TOR1AIP1	0.0517224	-2.01968
NMT1	0.0282987	2.3428		NR2F1	0.0518697	-2.01417
TIPARP	0.028302	2.42139		STK40	0.0520053	-2.01216
LANCL1	0.0283107	2.3802		PRPS1	0.0520402	-2.00237
CA11	0.0283513	2.42532		ZNF140	0.0521635	-2.00842
TMEM242	0.0284671	2.38354		PBLD	0.052337	-1.99933
EIF3F	0.0286836	2.28022		PBDC1	0.0523731	-2.01785
SCD	0.0289885	2.29124		HOXD11	0.0523967	-1.99703
PTPN3	0.0290433	2.40206		GLT8D2	0.0525244	-2.02475
RPRM	0.0290587	2.33645		C2orf88	0.0527272	-2.01871
POLR3D	0.0290838	2.31554		SLC6A9	0.0527735	-2.02247
CUL9	0.0290857	2.3943		VCX3A	0.052796	-2.00872
FIGN	0.0291913	2.35754		NT5DC1	0.0528013	-1.99762
CHRD	0.0292336	2.38576		EIF4ENIF1	0.0528102	-2.00228
HS6ST1	0.0292669	2.31229		SAMD12	0.0528965	-2.01973
HNRNPAB	0.0293781	2.33432		PAGE2	0.0529576	-2.09611
IDH2	0.0293813	2.26429		MBD1	0.0530899	-1.99412
DOK5	0.0294188	2.34811		TSPAN2	0.0532373	-2.01825
TBC1D3B	0.0295566	2.41853		IRF2BP2	0.0532645	-1.99186
CRAT	0.0296477	2.4153		CXorf56	0.0532734	-1.99158
TG	0.0296982	2.34532		SIRT5	0.0534863	-1.98758
KHDRBS2	0.0297784	2.41876		SOX2	0.0537388	-1.98657
TP53INP2	0.029827	2.39437		PPP1R12A	0.0537564	-1.98519
CHRNA5	0.0299387	2.29835		TANC1	0.0539807	-1.98275
ZNF107	0.030097	2.39039		NDUFC1	0.0541282	-2.00459
C1D	0.0301289	2.26862		PPFIBP1	0.0542122	-1.98217
CBX8	0.0302732	2.30446		SULF1	0.0542255	-2.00937
GOLGA7B	0.0303109	2.40726		ID2	0.0545489	-1.98569
MAPT	0.0304052	2.34957		LOC728024	0.0546354	-2.00573
CAMK2N1	0.0305577	2.37814		BMP1	0.0548112	-1.9839
RNFT1	0.0306622	2.27688		RRAS	0.0548201	-2.00409
CCNG1	0.0306701	2.25291		PDLIM7	0.0552289	-1.98503
MAP1LC3A	0.0306955	2.32794		TBC1D2	0.0553374	-1.99388
SNX3	0.0309558	2.26167		ZCCHC3	0.0556493	-1.96996
XKR7	0.030971	2.38203		CLEC1A	0.0557479	-1.99596
IAH1	0.0309974	2.2833		COL6A3	0.0558291	-1.97931
HEY1	0.031226	2.30241		PRR3	0.0558428	-1.96749
SRPK3	0.0313239	2.39078		CTSL1	0.0558457	-1.97312
EGFEM1P	0.0315763	2.25881		SFRP1	0.0560655	-1.98069
ZDHHC22	0.0316491	2.37414		MOSPD1	0.0560859	-1.96705
NACAD	0.0319321	2.27504		GAGE2C	0.056281	-1.96686
NDUFS4	0.0319798	2.2224		ST5	0.0562952	-1.96302
OGFR	0.0321317	2.34234		SYNC	0.0563717	-1.98516
GIT1	0.0322224	2.26739		LOC728431	0.0567665	-1.98716
OXR1	0.0322584	2.31329		ZER1	0.0568694	-1.9601
POP4	0.0323755	2.26309		DENND1B	0.0569569	-1.98099
PDS5A	0.0324178	2.27004		RPUSD2	0.0571144	-1.96197
DDRGK1	0.032467	2.30195		MTMR1	0.0571163	-1.97242
MAP2K4	0.0325452	2.34913		MIER1	0.057117	-1.95621
EML2	0.0325973	2.25171		NPY6R	0.0571625	-1.98378
CKB	0.0326559	2.23301		TMEM25	0.0573755	-1.96599
PTPRD	0.0328104	2.32392		KHNYN	0.0574132	-1.95991
NUDT8	0.0329616	2.35959		PRSS12	0.0574339	-1.9814
PAX2	0.0331481	2.36204		DMD	0.0576941	-1.97571
SHD	0.0333424	2.31244		FGF13	0.0577167	-1.97768
PRKD2	0.0334038	2.27965		C9orf3	0.0577819	-1.95085
ABCB8	0.0334488	2.32472		NAGPA	0.0582027	-1.97482
ZNF780A	0.0336811	2.3095		PTGES3	0.0582495	-1.99454
TMOD2	0.0337247	2.32301		SERTAD4	0.0583444	-1.94785
CHRNB2	0.0337624	2.35203		NCDN	0.0583605	-1.95258
WDR62	0.0337818	2.27847		PWP1	0.0584494	-1.98017
LOC388152	0.0340502	2.31627		SNRPD3	0.0584728	-1.96115
DUOX1	0.034195	2.34593		CCDC148	0.0587365	-1.94511
RECQL4	0.0342757	2.28176		PAPOLG	0.0588091	-1.94874
ZNF724P	0.0343146	2.34319		GSTT1	0.0588344	-1.94232
STIL	0.0344482	2.23455		CHST3	0.058992	-1.96744
USP9X	0.034507	2.25145		LIMA1	0.0590129	-1.94093
CSTF1	0.0345524	2.20729		GPR22	0.0592447	-1.96609
DPYSL5	0.0345864	2.26167		LOC388692	0.0596161	-1.93641
MTERF	0.03459	2.26267		ITPRIPL2	0.0601613	-1.93259
HOOK2	0.0346283	2.22674		ZNF180	0.0606392	-1.92798
CACNA2D3	0.0347961	2.33728		LINC00623	0.0606473	-1.93079
IER2	0.0347981	2.19631		DPP3	0.0607042	-1.93391
RAD51D	0.0348313	2.29725		CFL1	0.0608048	-1.97767
CHUK	0.0348415	2.29383		FAM9C	0.0608644	-1.95313
RYR2	0.0348471	2.28336		MYO1E	0.0610267	-1.94851
CRTAP	0.034857	2.20197		ANKRD20A8P	0.0612204	-1.94387
NOLC1	0.0349187	2.18092		FZD1	0.0613564	-1.9258
CACNG5	0.0350233	2.32929		TMEM63A	0.0615637	-1.92452
GALNT13	0.0350403	2.33078		SSX6	0.0617467	-1.94606
STARD4	0.0350662	2.29001		PRICKLE1	0.0618778	-1.91861
GAGE12D	0.0352326	2.18493		TXNDC17	0.0618849	-1.93476
RAB11B	0.0352443	2.19955		METTL21EP	0.0618875	-1.93327
TIMM44	0.0352724	2.19574		EXT1	0.0620352	-1.91987
C17orf103	0.0354324	2.22656		MIR205HG	0.0620943	-1.92102
MRPS15	0.0355368	2.18253		UROD	0.0621033	-1.93644
JAM3	0.0356246	2.24189		GLUD2	0.0621805	-1.94224
SLC35C2	0.0356495	2.18148		PAX3	0.0623154	-1.9225
CENPV	0.0360333	2.23235		CLSTN3	0.0623919	-1.91474
BCL2L2	0.0360352	2.31547		VCX	0.0624949	-1.92528
TRA2A	0.0361395	2.16735		AGA	0.0625652	-1.91624
RTN4	0.0361707	2.21211		CDK19	0.0627703	-1.9147
TMSB15A	0.0363006	2.18972		PHF5A	0.0629499	-1.9155
LRFN1	0.0363378	2.31371		SFXN2	0.0631028	-1.91164
KLF13	0.0364248	2.29731		OSBPL10	0.0633275	-1.91517
MAST3	0.0364308	2.28848		MPDU1	0.0636139	-1.91033
SNHG9	0.0364833	2.18098		BBS1	0.0636524	-1.91726
NUDT14	0.0365599	2.23292		TWF1	0.0639455	-1.90727
CAPN10	0.0365857	2.27005		MRPS14	0.0639707	-1.9163
FTSJ1	0.0368148	2.2006		SH3RF3	0.0641456	-1.92729
ATRAID	0.0370149	2.16415		SPATA6	0.0641461	-1.90567
TF	0.0370534	2.30421		HSD17B14	0.0641655	-1.90181
MST1R	0.0371957	2.30219		FRMD4B	0.0643186	-1.92451
FLJ10038	0.0372003	2.26167		LOC100129361	0.0647821	-1.89757
AKAP1	0.0372294	2.23339		USP42	0.0648639	-1.89645
NFATC4	0.0372507	2.26771		ZBED5	0.0649611	-1.89912
CCDC136	0.0372669	2.29925		SNAP23	0.0650939	-1.89524
DBN1	0.0377117	2.17911		GGT3P	0.0651116	-1.9199
OCIAD1	0.0379445	2.14714		SSBP2	0.0652379	-1.9218
OPA1	0.0379798	2.18865		SHANK2-AS1	0.0652775	-1.90754
CCM2L	0.0380086	2.25065		TMBIM4	0.0652863	-1.90739
SEPT7L	0.0380981	2.22531		RNLS	0.0653354	-1.91791
SAMD1	0.0381798	2.25263		GALNT18	0.0654551	-1.892
TTC5	0.0382031	2.23241		HOXA10-HOXA9	0.0654868	-1.91706
C19orf52	0.0382847	2.20787		PPP2R4	0.065525	-1.89341
HOXA3	0.0386469	2.18266		BACE2	0.0656823	-1.90075
F3	0.0389332	2.20165		MYRF	0.0658656	-1.90902
OPRD1	0.0389861	2.27737		MPRIP	0.065915	-1.88825
KAT6A	0.0390374	2.23626		C10orf88	0.0659179	-1.88825
SLC39A13	0.0391507	2.24234		CHURC1	0.0660035	-1.89315
DNMT3B	0.0391538	2.21618		ATP6V1E1	0.0661544	-1.90143
NKAIN1	0.039182	2.25934		FKBP1A	0.0661646	-1.91253
PLCE1	0.0392495	2.27377		KIAA1704	0.0662642	-1.88577
PCK2	0.0393909	2.22121		TAGLN	0.0664079	-1.89113
KIF3B	0.0394475	2.17616		CSRP2	0.0664984	-1.89564
FKBP4	0.0394495	2.13897		VAMP8	0.0665248	-1.8859
MON1A	0.0394686	2.19612		DAAM1	0.0666623	-1.88944
NIPSNAP1	0.0395232	2.16881		ELMO3	0.067155	-1.90458
CNKSR2	0.0395833	2.26931		ALKBH8	0.0672171	-1.8834
HIST1H4I	0.0396845	2.22392		ANKRD27	0.0675043	-1.87682
EIF3E	0.039686	2.12712		SLC16A5	0.0676021	-1.90128
TMEM131	0.0397666	2.19665		KDSR	0.06761	-1.87709
COX5A	0.0398385	2.13375		ANAPC16	0.0676409	-1.90006
SLC12A2	0.0400718	2.18048		TMEM101	0.0676758	-1.87752
UBAC2	0.0402141	2.15369		TNFRSF12A	0.0677869	-1.87594
GAGE12F	0.0404617	2.16761		FAM227B	0.0678017	-1.89584
LIG3	0.0405124	2.16946		ZNF267	0.0678912	-1.89587
TCF4	0.0405586	2.13972		CPNE8	0.0680922	-1.87274
MYBL2	0.0406886	2.14356		ATP11B	0.0681382	-1.87496
SCARB2	0.0407363	2.17803		BCL9	0.0684463	-1.87031
ZNFX1	0.0408292	2.14882		SLC25A33	0.068791	-1.87988
MSL3	0.0408879	2.18149		MKNK1	0.0688352	-1.86913
ZNF519	0.0408907	2.20823		SLITRK2	0.0688903	-1.8879
SOX9	0.0409106	2.16256		DPP8	0.0691956	-1.86727
YTHDC1	0.0409113	2.17157		LOC730101	0.0692195	-1.87067
BTF3L4	0.041097	2.1263		TMEM14A	0.06925	-1.87158
KCNK3	0.0412893	2.23623		C9orf85	0.0694603	-1.86304
ZFYVE27	0.0413211	2.13326		LOC339622	0.0694908	-1.88756
S100A13	0.0414608	2.10548		SP110	0.0699903	-1.86006
TCERG1	0.0417344	2.12812		C7orf50	0.0700232	-1.87802
METAP1D	0.0417995	2.21536		CHML	0.0701991	-1.85835
FCRL1	0.0420323	2.20132		GLI3	0.0703531	-1.85692
CDV3	0.0422356	2.12752		PBX1	0.0705628	-1.85633
VGLL4	0.0423144	2.16969		HAS2	0.0709058	-1.87748
KIAA0101	0.0423302	2.09405		KIAA1033	0.0711784	-1.85275
SLC1A2	0.0426473	2.17764		C19orf38	0.0716447	-1.87229
PRPF18	0.0426582	2.11517		DCP1A	0.0717017	-1.84944
C11orf68	0.0427852	2.21309		SNAR-B2	0.0717309	-1.87169
PLAGL2	0.0428775	2.16574		SNAR-B1	0.0717309	-1.87169
NCOA6	0.0428803	2.1271		DSTN	0.0717814	-1.85208
MOSPD3	0.0429037	2.12673		PDE10A	0.0719833	-1.86783
CWC22	0.0429422	2.13773		ESCO1	0.0721029	-1.84647
GDNF	0.0429679	2.17495		EID2B	0.0723298	-1.85375
MTHFD2	0.0430242	2.11612		USP47	0.0725116	-1.84247
EEPD1	0.0431516	2.15266		NAP1L6	0.0726126	-1.84848
ACOT7	0.0432675	2.12205		TAF6	0.0727446	-1.84143
TRAPPC12	0.0435353	2.15496		DLX5	0.0728013	-1.84356
CORO2A	0.0437015	2.12068		ATRIP	0.0728148	-1.86131
DCX	0.0437293	2.10667		RNF135	0.0730166	-1.84286
PRKAR2A	0.0438089	2.1361		LCMT2	0.0731774	-1.83777
ISCA1	0.0438226	2.11551		DHX15	0.0732796	-1.85082
ST18	0.0438861	2.15341		MALL	0.0734095	-1.83669
PSTPIP1	0.0440636	2.20983		FAM91A2	0.0736227	-1.83562
CD9	0.0443354	2.11194		COL5A2	0.0737267	-1.85791
ZNF767	0.0443486	2.17936		ZNF704	0.0737904	-1.85686
RDH14	0.0443603	2.14205		GPER	0.0737996	-1.85741
STRA6	0.0444045	2.13367		CNEP1R1	0.0738998	-1.83794
CCAR1	0.0444378	2.1045		ZNF84	0.0740467	-1.83202
OR2A9P	0.0444849	2.16834		SLC44A5	0.0742798	-1.85327
SAC3D1	0.0446659	2.16726		C11orf54	0.0743687	-1.83404
CD82	0.0447234	2.09682		NLGN2	0.0743968	-1.83209
SNORA58	0.0450557	2.14823		ACY1	0.0745954	-1.83328
MDGA1	0.0454078	2.12512		CYP27C1	0.0746393	-1.82919
CBR4	0.0455078	2.18137		DNER	0.0746563	-1.8479
PDZD11	0.0455359	2.0669		APEX2	0.0747625	-1.83271
CACNA1D	0.0456644	2.19337		FNDC8	0.0750268	-1.84566
WSCD1	0.0457805	2.1448		FMN1	0.075136	-1.83426
PNMA2	0.0458495	2.11662		UQCRHL	0.0752547	-1.83103
LAMC3	0.0459459	2.1884		C5orf45	0.0760081	-1.83579
ACTG1	0.0461124	2.05635		SERF2	0.0760152	-1.81954
CC2D1A	0.0461903	2.15483		IRAK1BP1	0.0761932	-1.82892
SLC18A3	0.046247	2.18659		GPR176	0.0762442	-1.81917
PPAPDC1A	0.0465203	2.15045		SENP8	0.0763637	-1.84019
TEN1	0.0465366	2.09377		KCND1	0.0763694	-1.83927
SHISA6	0.046578	2.18231		ABHD16A	0.0765302	-1.82358
TWF2	0.0465885	2.10465		SRGAP2D	0.0766508	-1.81512
RAB11FIP4	0.0467088	2.15107		LOC440900	0.0768197	-1.83718
RRN3P2	0.0471131	2.17634		ZNF782	0.0772222	-1.83453
YWHAQ	0.0471698	2.0458		SPRYD3	0.077386	-1.81133
CALR	0.0472168	2.05656		GTPBP10	0.0777104	-1.81047
ATPAF2	0.0472948	2.0841		LOC645212	0.0777417	-1.80935
MIOS	0.0473578	2.07149		TMPRSS3	0.0778776	-1.80989
MASTL	0.0475886	2.09026		ATXN7L1	0.0783236	-1.80767
RANBP2	0.0477006	2.0667		C12orf23	0.0783412	-1.80537
CHGA	0.047711	2.11073		PTGES3L-AARSD1	0.0783804	-1.82698
AURKAIP1	0.0478912	2.0379		ZBTB48	0.0783914	-1.80412
SPEG	0.0479187	2.13551		DCDC2	0.0789428	-1.8067
GPR153	0.0479362	2.1674		NUP107	0.0791182	-1.81003
MTMR9LP	0.0481616	2.16489		C4orf40	0.0793209	-1.80361
JMY	0.0483656	2.11899		CTBP2	0.0793349	-1.79988
DCLRE1A	0.0483775	2.12884		GGTLC1	0.0794384	-1.82018
SLC4A1AP	0.048506	2.05158		SCFD1	0.0800184	-1.7963
PAFAH2	0.0485324	2.09357		COL8A1	0.0800326	-1.81638
STC1	0.0485671	2.11564		CYP4F11	0.0800611	-1.80855
TSPAN15	0.0486376	2.08662		PLS3	0.0802457	-1.79803
GRM4	0.048647	2.07921		POMP	0.0803536	-1.81982
YWHAH	0.0486483	2.08759		FAM41C	0.0804172	-1.79499
ARL8A	0.0486867	2.15294		APOL4	0.0804449	-1.80144
NEK6	0.0486881	2.05699		ACP6	0.0809705	-1.7884
CD55	0.0488729	2.10112		ISG15	0.0811694	-1.7927
DBH	0.0488998	2.15673		ANKRD26	0.0811969	-1.79917
SRSF3	0.048946	2.06643		ENTPD7	0.0814695	-1.79435
PRPF4B	0.0489636	2.05305		THAP2	0.0815866	-1.8021
RPS21	0.0490437	2.04073		ZFP90	0.0816764	-1.78652
ZNF48	0.049046	2.15159		PLEKHA7	0.082178	-1.8029
CPNE1	0.049063	2.02779		LINC00665	0.0821931	-1.78711
SDHAF2	0.0490959	2.0304		WFIKKN1	0.0824136	-1.77941
LRP8	0.0492121	2.12149		TARBP2	0.0826594	-1.79243
KCNF1	0.0493584	2.14715		CAP1	0.0828162	-1.79547
SRSF7	0.0493785	2.02441		LOC387723	0.0829064	-1.7853
HPCAL1	0.0494572	2.12093		C16orf46	0.0829311	-1.79823
SEMA6C	0.0494969	2.15022		TMEM117	0.0832668	-1.79617
SOCS2	0.049628	2.04762		KPNA4	0.0834263	-1.77396
RXRG	0.0496704	2.07731		IQSEC2	0.0835015	-1.79472
INSM1	0.0497084	2.14307		NIP7	0.0835485	-1.78613
GGA2	0.0498372	2.10251		SPEF2	0.0836554	-1.77501
FSTL4	0.0501824	2.08066		CT47A10	0.0836869	-1.79359
FAHD2B	0.0501977	2.10203		ARMC9	0.0838595	-1.77161
KAZN	0.0502178	2.06913		ZMYM3	0.0841646	-1.77098
NUP210	0.050228	2.1396		SNORD77	0.0841697	-1.79064
MGC16275	0.0502423	2.12987		C21orf15	0.0841704	-1.79064
BLOC1S2	0.0504351	2.04905		CCDC151	0.0842557	-1.79012
GNAQ	0.050591	2.13838		SLC9B1	0.0842802	-1.78997
ZDHHC7	0.0506535	2.07236		TMEM14E	0.0842996	-1.78985
CHN1	0.0507548	2.04183		DALRD3	0.0845862	-1.77062
BGN	0.0509524	2.05427		SDC2	0.0845896	-1.76718
C14orf132	0.0509591	2.06212		TEN1-CDK3	0.0849253	-1.78606
SLC36A1	0.0509642	2.06438		SCYL3	0.0849381	-1.78373
MRPS25	0.0509726	2.04308		2005-09-01	0.0857751	-1.78094
E2F2	0.0510091	2.1089		BAMBI	0.085841	-1.77843
FBXO31	0.0511108	2.13001		MIR658	0.0859289	-1.78002
ARHGDIA	0.0512774	2.03551		LOC728875	0.0860608	-1.76357
PEG10	0.0513093	2.02301		SLC2A10	0.0864113	-1.77595
RAB3GAP1	0.0514822	2.08328		MMP14	0.086484	-1.76957
SUCLG1	0.0515445	2.01827		CEP112	0.0868709	-1.77049
CBS	0.0516244	2.07549		FAM215A	0.0868759	-1.75557
MAST1	0.0516351	2.10107		SERF1A	0.0871857	-1.77255
NLN	0.0517074	2.03808		BNC2	0.0873311	-1.75765
CDC42SE2	0.0517671	2.02326		BCORL1	0.0873888	-1.7687
ZSWIM6	0.0518971	2.1207		HOXD-AS2	0.0874759	-1.77083
RCC1	0.0519284	2.01539		COL4A1	0.0877003	-1.75277
ARHGAP44	0.0520736	2.12271		SNORD26	0.0882242	-1.76644
LINGO1	0.0521706	2.10166		HHLA2	0.0882292	-1.75324
CBFB	0.0521853	2.05028		PDIK1L	0.0885225	-1.76237
HECW1	0.0523189	2.12039		TSPAN6	0.0885643	-1.7583
KCNH1	0.0524178	2.10163		TMOD3	0.0887571	-1.7429
TBCD	0.052424	2.04104		TPRN	0.0888516	-1.75812
KALRN	0.0524445	2.02966		SPTB	0.0890554	-1.76063
STX1A	0.0526298	2.09431		MIA	0.089251	-1.76046
ATP6V0E2	0.052677	2.03233		COL4A3	0.0892606	-1.7604
MAP3K6	0.0527244	2.06341		EIF4H	0.0895677	-1.76381
CCT6A	0.0527468	1.994		HAND1	0.0896554	-1.75812
HIST1H2BH	0.0527591	2.11543		CWC25	0.0896811	-1.73773
C1orf159	0.0528191	2.02273		RANBP6	0.0897373	-1.75061
NCOR2	0.0528815	2.04776		SNORD69	0.0899021	-1.7567
PARM1	0.0530165	2.07791		LCAT	0.0899086	-1.75666
MGEA5	0.0531762	2.01562		PRR23A	0.0899158	-1.73682
HIST1H2AI	0.0532852	2.10841		PRSS38	0.0902748	-1.75455
POP7	0.0535008	2.02398		MYOF	0.0904002	-1.74042
ARHGEF25	0.0535839	2.10422		CT47A6	0.0906431	-1.75244
ZNF565	0.053594	2.07776		MSH3	0.0908182	-1.73115
CLASRP	0.053722	2.05226		IGFBP7	0.0909626	-1.75062
PTPRO	0.0538069	2.10526		FAM163A	0.0910643	-1.75004
CCNB1IP1	0.0540035	2.00446		FLJ26245	0.091141	-1.74272
FBXO5	0.0540968	2.00088		ANGPTL2	0.0911789	-1.74189
IFIT5	0.0542683	2.03371		TUG1	0.0911935	-1.7294
LSM4	0.054283	1.98072		LOC646813	0.0913251	-1.74856
XPO6	0.0547044	2.04749		ZNF311	0.091363	-1.74834
TP53RK	0.0548556	2.00457		RFX4	0.0916865	-1.74651
MITF	0.0549849	2.08206		LOC100289561	0.09188	-1.74081
FAM201A	0.0550835	2.09204		RAB11B-AS1	0.0921575	-1.72978
PKN1	0.0551202	2.03355		DPM3	0.092171	-1.73029
MAP4	0.0551304	2.00271		YME1L1	0.092311	-1.72689
FAM13A	0.0551361	2.01139		ARMCX4	0.0924908	-1.73802
SLC25A51	0.0552573	1.99378		ZFHX2	0.0925656	-1.73547
THBS3	0.0553115	2.00224		GOT2	0.0927301	-1.74359
FAM161B	0.0553914	2.08525		CALCB	0.0927748	-1.74037
SPHK2	0.0554731	2.02296		MYPOP	0.0927904	-1.73878
KIAA0430	0.0555494	2.05288		C22orf23	0.0932589	-1.73766
TRMT10A	0.0555886	2.08365		NR6A1	0.0933153	-1.73061
TNFRSF10B	0.0555995	2.03112		NKAPP1	0.0937912	-1.7347
GLB1	0.0559361	1.99444		TMC1	0.0937988	-1.73013
ATP2B2	0.0560992	2.08269		LOC100130275	0.0938106	-1.73459
CHST2	0.0563402	2.05173		CLIC6	0.0938236	-1.73452
ERCC8	0.0563783	2.01941		CATSPER2P1	0.0939289	-1.71399
ZNF282	0.056507	2.00332		GAS1	0.0941514	-1.7313
C11orf80	0.0565764	2.07364		RPL41	0.0941772	-1.73243
EFCAB4B	0.056778	2.02907		CASZ1	0.0943368	-1.71701
NPAT	0.0568795	2.02989		TMEM116	0.0945129	-1.71413
HNRNPK	0.0568996	1.96424		RBP5	0.0945669	-1.72457
TRAPPC10	0.0569101	2.04383		TFAMP1	0.0946737	-1.7152
MAPK8IP1	0.0569943	1.99873		SLC33A1	0.0947096	-1.71184
MED22	0.0570103	2.00771		ERLIN2	0.0948117	-1.71867
MAK16	0.057141	2.00538		LAMB2	0.094994	-1.70878
GUSBP3	0.0573876	1.98037		CXCL12	0.0951415	-1.71221
C14orf80	0.0575371	2.05945		MED4-AS1	0.0952399	-1.7267
SCG2	0.0576544	2.01322		DEXI	0.0952519	-1.71296
POMZP3	0.0577738	2.02829		LINC00654	0.0953429	-1.72614
CRMP1	0.0577914	1.9977		HDHD3	0.0954054	-1.72539
DBNDD2	0.0578565	1.97418		RAB38	0.095443	-1.7253
ANKRD23	0.0580413	2.05091		CCDC144C	0.0955411	-1.7172
EPC1	0.0581484	2.01339		UBE2Q2	0.095553	-1.70515
C2orf44	0.0583255	1.99146		IL17RD	0.0956124	-1.70553
TPX2	0.0584104	1.95108		CT47A1	0.0958131	-1.72357
TMEM132E	0.0584561	2.03879		COL4A6	0.0958231	-1.72351
ZFAT	0.0585135	1.99375		DNAJC28	0.0958268	-1.72165
ZNF529	0.0585534	1.96773		ACTR3C	0.0959721	-1.70559
DTYMK	0.0586441	1.96341		PECAM1	0.0960616	-1.70288
ULBP2	0.0586574	2.03151		TTPAL	0.0960653	-1.70304
TLX2	0.0587487	2.04295		COL11A1	0.0960727	-1.72208
CCDC28A	0.0588617	1.97373		ROR2	0.0963015	-1.70577
GFM2	0.0591046	1.96357		C10orf2	0.0963664	-1.70166
HYOU1	0.0591109	1.99216		DDX47	0.0964228	-1.72634
LOXL3	0.0591148	1.94703		UBA5	0.0965069	-1.70036
JMJD8	0.0592852	1.96674		SOCS3	0.0965532	-1.70004
AAAS	0.0593039	1.95007		SNORD74	0.0969938	-1.71716
PSMB7	0.0594529	1.94965		C2orf54	0.0970338	-1.69876
TRIM59	0.0595565	1.94751		CDPF1	0.0971138	-1.70082
LOC202181	0.0599737	1.98408		CXorf48	0.0971285	-1.69718
TBC1D9B	0.0602387	1.97882		WDR67	0.0971324	-1.69882
CIDEB	0.0602494	1.97164		AVPR1A	0.0973329	-1.70204
CRLF3	0.0602676	1.94501		SERINC5	0.0973906	-1.69884
OPRK1	0.0603893	1.99901		PMAIP1	0.0974774	-1.69538
RAB6A	0.0604146	1.93612		GLOD4	0.0975197	-1.70749
ASB1	0.0604534	1.98305		CCDC24	0.0976541	-1.69446
CENPP	0.0604787	1.99491		ZBTB38	0.0977147	-1.69851
MFI2	0.0604996	2.03617		ACTN1	0.0978719	-1.70174
ARID2	0.0605812	1.95315		PLXNA3	0.0979166	-1.70143
ZNF568	0.0606845	1.95672		ZNF718	0.0980471	-1.69217
RBAK-LOC389458	0.0608322	2.03866		2007-03-01	0.0981055	-1.70317
OR2A20P	0.0609228	1.99279		CYTH3	0.0981389	-1.71066
ASIC4	0.0611258	2.03572		HSD17B8	0.0982435	-1.71045
COL26A1	0.0611399	1.9859		TBC1D20	0.0982589	-1.69111
TMEM178B	0.0612844	2.03395		SNAR-G1	0.0982846	-1.71023
AGTPBP1	0.0614564	1.97501		OTX2-AS1	0.0982943	-1.69978
LPPR1	0.0614829	1.99725		CT47A5	0.0982972	-1.71016
GFRA1	0.0615348	1.94852		AKR7A3	0.0984672	-1.70798
BLMH	0.0615751	1.94038		DCDC5	0.0985464	-1.69267
CDS2	0.0617337	1.96492		ANXA2P3	0.0989883	-1.68716
MYC	0.0618486	1.98395		NRXN3	0.0990134	-1.69872
OPRM1	0.0618778	2.0243		STAG2	0.0990681	-1.68733
SLC35E4	0.0619423	2.02483		RBBP6	0.0990749	-1.68949
NCL	0.0619618	1.91781		HTATSF1	0.0991282	-1.68992
NUPL2	0.0619971	1.93968		LOC100505716	0.0992248	-1.70223
STMN3	0.0621443	1.9551		MAP3K4	0.0992944	-1.68692
PITPNC1	0.0622816	1.97048		C3orf49	0.099386	-1.70437
CABP7	0.0622861	2.02577		TRIM32	0.0995714	-1.691
YIPF4	0.0624092	1.93707		SIK2	0.0999143	-1.69351
FAM84A	0.062462	1.98901		VWDE	0.0999196	-1.70155
RACGAP1P	0.0626313	2.01979		TRIM73	0.099954	-1.70137
IKBKAP	0.0626889	1.93585		TRIM74	0.099954	-1.70137
PFDN4	0.0628209	1.9136		LOC153684	0.100135	-1.70042
PHYHIPL	0.0628785	1.9693		LOC100499484	0.100174	-1.70022
PRDX5	0.0629597	1.91207		EDNRB	0.100244	-1.69924
ALPP	0.0629628	2.00523		HAND2	0.100472	-1.69865
ZNF687	0.0629975	1.96216		TFPI2	0.100861	-1.69652
PDIA5	0.063024	1.94212		ATP13A1	0.100922	-1.6794
MMP24	0.0630716	2.01085		DYX1C1-CCPG1	0.101027	-1.69501
HIST1H1E	0.0631066	1.92455		MNAT1	0.10107	-1.67911
PIGW	0.0631974	1.92765		CCDC140	0.101113	-1.6953
ELL	0.0632002	1.98255		TUBD1	0.101399	-1.67491
RBM18	0.063254	1.92983		ZNF503-AS2	0.101401	-1.67866
ZBTB18	0.063273	1.97044		KIAA0895	0.101543	-1.68025
ENTPD5	0.0634126	1.99572		WDR82	0.101659	-1.67466
PTGR1	0.0634756	1.92638		LOC286370	0.10174	-1.69204
FAM89A	0.06355	1.98131		WDR4	0.101759	-1.67559
GALNT12	0.0635732	2.01458		STAG1	0.101775	-1.67294
ERCC5	0.0636978	1.94333		DENND6B	0.101898	-1.69122
FDXR	0.0637739	1.95417		NACA2	0.102061	-1.69037
USP28	0.0638054	1.97295		LOC100499484-C9ORF174	0.102481	-1.6882
TM9SF2	0.0640025	1.91674		MAP7D3	0.102638	-1.66859
SLC7A1	0.0640284	1.96845		TMTC1	0.102655	-1.67585
VPS13A-AS1	0.0640306	1.98288		DTWD2	0.102735	-1.67153
RSRC1	0.0640847	1.93455		PRKCH	0.102808	-1.66886
PRKD3	0.064253	1.9459		NOV	0.102956	-1.68576
GAGE2E	0.0642779	1.91554		ZNF554	0.102984	-1.66922
SLC24A6	0.0645726	1.9669		SMIM16	0.103017	-1.68545
KBTBD6	0.0648121	1.94169		HIF3A	0.103121	-1.66776
CKMT1B	0.0649001	1.93701		HBQ1	0.103267	-1.68417
CLCN4	0.0649492	2.00285		MIA-RAB4B	0.103454	-1.68321
DEDD	0.0650411	1.9203		WISP1	0.103512	-1.68291
TIE1	0.065134	1.99553		LOC100505839	0.103746	-1.67814
CLK1	0.0651573	1.92561		GALNT15	0.103837	-1.67351
SKAP2	0.0652407	1.9181		GNPDA2	0.103983	-1.6633
INE1	0.0652578	1.97004		EIF4A1	0.104174	-1.66252
STXBP1	0.0653026	1.93172		PADI2	0.104703	-1.67685
KAT5	0.0653301	1.92563		MED12	0.104941	-1.66034
C10orf76	0.0653971	1.92519		TOM1	0.104994	-1.65779
ZNF263	0.0655518	1.97302		FLRT2	0.105019	-1.67525
IKBKG	0.0655546	1.92732		CERK	0.105097	-1.6605
RNF122	0.0657808	1.99119		LOC100505806	0.105543	-1.67261
CDH24	0.0658054	1.96896		OLIG1	0.105773	-1.67026
C1orf151-NBL1	0.0658201	1.9899		NEK11	0.105818	-1.66089
RGS7	0.0658447	1.95636		NUDT16L1	0.105825	-1.66229
INO80B-WBP1	0.066116	1.99239		C22orf29	0.105932	-1.65247
MAPK8IP3	0.0661709	1.93641		SYDE1	0.105966	-1.67049
FANCM	0.0661955	1.97354		GOLGB1	0.106015	-1.65431
TMEM65	0.066483	1.98544		USP17L15	0.106678	-1.65904
ENDOV	0.0666958	1.94718		SDE2	0.106705	-1.65141
ZNF596	0.0666977	1.98827		RIBC2	0.106715	-1.6614
FGD6	0.0670612	1.94111		PLAA	0.106838	-1.64989
INPP5A	0.0672105	1.97095		PRKAR2B	0.106938	-1.65995
VARS2	0.067224	1.94964		CHPT1	0.107247	-1.6478
TCEAL5	0.0672409	1.93946		ZNF579	0.107306	-1.6638
CPLX3	0.0672773	1.98351		BEST4	0.107323	-1.66372
FBXO44	0.0672897	1.93197		SDC4	0.107475	-1.64839
RASAL2	0.067419	1.92349		CNGA1	0.107639	-1.65793
CDC25C	0.0674595	1.90952		SKI	0.107756	-1.64454
PBX4	0.0675302	1.98145		CYP27B1	0.107773	-1.64747
SUGP2	0.0675379	1.91763		TMEM9B-AS1	0.107812	-1.65009
GDAP1L1	0.0677203	1.93548		RCHY1	0.108745	-1.63871
DIAPH3	0.067936	1.90034		UGT3A1	0.108838	-1.6555
ABCC4	0.0679648	1.90406		FLJ12825	0.108851	-1.6394
ZNF700	0.068126	1.92604		EIF2B2	0.10912	-1.64395
STEAP3	0.0681559	1.90608		ABCG2	0.109443	-1.65328
HENMT1	0.0683872	1.88633		PEAR1	0.109494	-1.65035
THSD7B	0.0685007	1.9365		GSTP1	0.109495	-1.69107
E4F1	0.0685008	1.91677		RBKS	0.109544	-1.64378
TBCA	0.0686137	1.88427		RALBP1	0.109574	-1.6349
C10orf67	0.0687821	1.96282		ZNF214	0.109627	-1.64641
DNM1P41	0.0687925	1.93856		RBMX2	0.109715	-1.63535
WDR83	0.0688916	1.89894		CT47A2	0.110037	-1.6504
SNX11	0.0690345	1.90106		KCNG1	0.110055	-1.63425
LOC100129961	0.0690581	1.96913		SLC7A11-AS1	0.110069	-1.63283
LOC93622	0.0692098	1.93489		LOC100507424	0.110113	-1.65002
NOB1	0.069273	1.8887		LOC100505549	0.110181	-1.63203
MCM6	0.0692914	1.86838		RHOJ	0.110338	-1.63876
PSMD8	0.069317	1.86489		ZNF225	0.110339	-1.64838
GPR162	0.0694033	1.93623		METTL18	0.110406	-1.63131
ADCY7	0.0696288	1.93877		CGA	0.110577	-1.64749
LPPR2	0.0696773	1.93061		ITGB5	0.110801	-1.62989
CACNB2	0.0697011	1.93712		IMPACT	0.111069	-1.62797
DDX11	0.0700106	1.89456		TOR1AIP2	0.111159	-1.6306
ST7-OT3	0.0702061	1.95965		DGCR6L	0.111252	-1.63255
WDR43	0.0703062	1.88132		C2orf42	0.111267	-1.64244
RECQL5	0.0703908	1.90991		LINC00260	0.111362	-1.63486
MRE11A	0.0706124	1.9168		TMEM106B	0.111442	-1.62602
ZNF85	0.0706464	1.95066		PEX26	0.111736	-1.62766
GABRB3	0.0708451	1.91292		FBXL13	0.111825	-1.6265
DHX37	0.0708687	1.88499		PIGA	0.11189	-1.64137
SNRPN	0.0710092	1.85838		MPHOSPH6	0.111958	-1.62619
GLTSCR1	0.0710845	1.94679		PBX3	0.111972	-1.62428
APMAP	0.0711306	1.87867		UBR1	0.112326	-1.62355
C9orf16	0.0711722	1.87764		PYCRL	0.112339	-1.62439
SEMA6A	0.0712911	1.88363		RWDD3	0.112383	-1.63126
PAQR3	0.0712984	1.91174		ASAP3	0.112436	-1.62259
GBF1	0.0713568	1.87428		NLK	0.112463	-1.63165
C11orf24	0.0717248	1.89394		ROCK2	0.112626	-1.6211
TMEM80	0.0717962	1.88896		ATXN7L3	0.112711	-1.62297
PANK4	0.0718884	1.91148		C1S	0.112716	-1.63736
SLC35B1	0.071939	1.85687		EFHC1	0.112781	-1.62087
LOC339166	0.0719558	1.92608		BMP7	0.112867	-1.63852
CACNB1	0.0723464	1.89623		MCMDC2	0.112872	-1.62118
JAK2	0.0723753	1.93622		FAM3A	0.113183	-1.61784
MGST2	0.0724723	1.87311		AGPAT4-IT1	0.113317	-1.63465
NMNAT2	0.0725249	1.88964		EID1	0.113501	-1.62397
TP53BP2	0.0725829	1.86592		C11orf49	0.113556	-1.61944
SLC41A1	0.0727386	1.87641		LOC100287042	0.113711	-1.62034
PRRT2	0.072922	1.87138		UGT3A2	0.113841	-1.62315
ACVR2B	0.0730103	1.85986		GLDN	0.113913	-1.63159
TAF10	0.0730368	1.90515		C8orf31	0.114461	-1.61741
TBC1D3F	0.0731644	1.92245		CD59	0.11456	-1.61355
SNURF	0.073352	1.84221		MAGEA8	0.114731	-1.61281
TRNAU1AP	0.0735118	1.87652		C3orf62	0.114883	-1.6165
KCNJ6	0.0735304	1.90905		PRH2	0.114966	-1.62291
CHD9	0.073598	1.85701		SNCAIP	0.115037	-1.62533
CRELD1	0.0736653	1.89011		LOC100133286	0.115058	-1.62283
MIR604	0.0737432	1.92076		VPS33A	0.115094	-1.61462
FAM212A	0.0738868	1.87312		FLG2	0.115263	-1.6181
HRC	0.0739592	1.85961		SLC35B3	0.115365	-1.6091
CDC37L1	0.074368	1.86553		LOC100130987	0.11549	-1.62443
ANKRD65	0.0744111	1.87524		ARFGAP2	0.115703	-1.60922
C2orf91	0.0744688	1.86794		LONP2	0.115785	-1.60677
CPA1	0.0745448	1.88722		SPDYE8P	0.115798	-1.60881
ABCC10	0.0746504	1.87717		RPL13AP20	0.115895	-1.60995
MARCKSL1	0.0748772	1.836		RASSF8	0.115896	-1.60671
ATF2	0.0749734	1.86689		FAM105A	0.116041	-1.60486
RTN4RL2	0.0751162	1.9226		GID4	0.116159	-1.61275
SRSF6	0.0751678	1.8411		MCCC2	0.116214	-1.61095
CCDC101	0.0751727	1.85104		RAP2A	0.116409	-1.60933
PNN	0.0752478	1.8434		GGTLC2	0.116904	-1.61786
AGAP2	0.0753247	1.90056		FBXO22	0.117013	-1.61185
RPL21	0.075509	1.8251		GPR124	0.117041	-1.6036
SPTBN2	0.0755536	1.90813		NUP62	0.117196	-1.60943
ACLY	0.0758325	1.83991		LINC00622	0.117201	-1.61357
NEAT1	0.0759625	1.84463		TM4SF1	0.11723	-1.61636
ATL2	0.0762118	1.85426		CEMP1	0.117504	-1.60093
CPSF7	0.0763243	1.86011		RPS12	0.117646	-1.61971
EPB41L4B	0.0763541	1.90858		LRRC18	0.117658	-1.61439
SLC29A3	0.0763605	1.87572		TMEM51-AS1	0.117667	-1.61435
DUSP15	0.0764272	1.91298		ATXN7L3B	0.117991	-1.60038
KCNAB1	0.0765932	1.90719		TEX35	0.118081	-1.60295
BCL2L11	0.0766962	1.83864		OLFML1	0.118197	-1.61178
FAM173B	0.0768763	1.87404		CD46	0.118349	-1.59551
LINC00477	0.0769124	1.83582		ZNF32	0.118355	-1.59463
TP53INP1	0.0769675	1.88048		IPO11	0.118373	-1.59457
MCM10	0.0769933	1.85401		ZNF543	0.118504	-1.59373
CDIPT	0.0769989	1.86665		TSPAN4	0.118523	-1.59712
METTL13	0.0770581	1.82138		MYH16	0.118821	-1.60906
AGO4	0.0771211	1.88349		CRYM	0.119127	-1.59128
NDUFA1	0.077168	1.81525		ZBTB41	0.119197	-1.59395
ODC1	0.0772019	1.84074		KLRAP1	0.119458	-1.60525
SLC35B4	0.0773088	1.8408		CCNJL	0.119478	-1.5976
CALCOCO2	0.0773316	1.83262		RCVRN	0.119821	-1.60452
HSPA4L	0.0773648	1.90401		GTF3C6	0.120186	-1.60289
SUSD4	0.0774599	1.84435		NHP2L1	0.120231	-1.604
HSD11B1L	0.07758	1.84271		LOC100286793	0.120247	-1.58662
PPDPF	0.077706	1.84936		C6orf211	0.120268	-1.589
SLC5A4	0.077873	1.88085		AKIRIN1	0.120302	-1.6013
SFMBT1	0.0779052	1.8564		DENND5B-AS1	0.120325	-1.60224
SAE1	0.0781614	1.81002		CDC40	0.120505	-1.58671
RPS29	0.0782534	1.80559		PMEPA1	0.120646	-1.58815
RAPH1	0.0784318	1.84071		PHGDH	0.120714	-1.60049
HARS2	0.0785549	1.82701		PPP1CB	0.12072	-1.58393
2006-09-01	0.0786365	1.82188		ZNF587B	0.120929	-1.59208
MATR3	0.0787129	1.80466		USP17L6P	0.121158	-1.59849
BSN	0.0787823	1.89327		DENND4C	0.121161	-1.58553
DDX43	0.0787996	1.85214		SNX27	0.121296	-1.59339
FAM122B	0.0787997	1.88674		DPY19L1	0.121307	-1.58614
PLCD1	0.0789457	1.89084		AQP1	0.121427	-1.59729
IGSF9B	0.0790081	1.87155		STYXL1	0.121434	-1.58081
CLTB	0.079087	1.82766		KCNK7	0.122254	-1.5936
DMXL2	0.0795159	1.83239		RPS17L	0.122284	-1.58833
LOC283174	0.0795698	1.88666		RPS17	0.122284	-1.58833
RCAN3	0.0796911	1.8322		BTBD18	0.122285	-1.59346
E2F1	0.0797142	1.82634		GPC4	0.122472	-1.58324
HELQ	0.0798017	1.84988		NTN1	0.122685	-1.59168
FAM45B	0.0799763	1.873		ACAD10	0.122933	-1.57457
CYFIP2	0.0800045	1.82428		ZNF800	0.122963	-1.57587
RLF	0.0801465	1.84451		FXN	0.123065	-1.57469
NCAPG2	0.0803606	1.84008		LOC286190	0.123231	-1.57487
TP53I13	0.080379	1.82404		MAGEC3	0.123305	-1.58893
TMEM258	0.0804109	1.79263		IFITM1	0.123409	-1.57699
MCU	0.0804691	1.80509		PMS1	0.12396	-1.57301
LOC642846	0.080488	1.83696		WLS	0.124071	-1.57271
SMCR7	0.0805125	1.86845		ZNF280D	0.124164	-1.56943
MOCS2	0.0806044	1.8043		ARL1	0.124223	-1.57621
CBWD2	0.0806439	1.809		PAXIP1	0.124263	-1.57659
ZNF670-ZNF695	0.0807096	1.86904		DNAJC4	0.124391	-1.56799
ADCK3	0.0807097	1.81707		TBX2	0.12459	-1.58327
MARK4	0.0807715	1.83641		ZDHHC9	0.124667	-1.56721
RTN1	0.0810322	1.81375		GALE	0.124719	-1.56939
TUBB	0.0810504	1.79485		ARHGAP22	0.124933	-1.58154
AKAP12	0.0811732	1.81563		ARF4	0.125009	-1.58196
MTSS1	0.0812892	1.83584		KIAA1609	0.125014	-1.56558
UQCRFS1	0.0814863	1.78948		C1orf186	0.125091	-1.58108
PPP2R5E	0.0814912	1.84568		CCDC122	0.125103	-1.5656
DHCR7	0.0815738	1.80035		LINC00602	0.125254	-1.58037
SCRT2	0.0815781	1.87496		MORF4L2-AS1	0.12526	-1.58034
ATAD3B	0.0817797	1.81796		SSH3	0.12544	-1.57876
DNAJB14	0.0819087	1.79548		RTN2	0.125555	-1.56926
RPAP2	0.0819693	1.8352		OSTM1	0.125623	-1.56278
RAB3A	0.0820987	1.87279		LOC399715	0.125647	-1.56753
NME2	0.0821198	1.78545		TMEM134	0.125798	-1.56349
HDAC3	0.0821643	1.80425		PPP1R2	0.126074	-1.57037
FTSJD2	0.0824549	1.82774		LOC100128398	0.126076	-1.56169
FREM1	0.0825265	1.82854		KCNH8	0.126198	-1.57422
CCDC58	0.0826123	1.78133		SERPINE2	0.126467	-1.5626
FICD	0.0826186	1.86821		CAT	0.126614	-1.5621
NETO2	0.0829102	1.79774		GYPC	0.126638	-1.56931
TBRG4	0.0829685	1.79326		TMEM44-AS1	0.12666	-1.56379
FKBP2	0.0829899	1.78512		TRIM45	0.126774	-1.56099
PYCR1	0.083023	1.79074		SULT1C4	0.126821	-1.55766
AGAP3	0.0830934	1.80334		CTSA	0.12699	-1.56523
STK11	0.0831454	1.82458		CRYAB	0.12715	-1.55628
SRCAP	0.083169	1.80366		ARL4C	0.127283	-1.5557
HIST2H2AA3	0.0831909	1.79295		ICAM3	0.127321	-1.55766
HIST2H2AA4	0.0831909	1.79295		USP10	0.127355	-1.56144
ABCA2	0.0832661	1.86345		ZC3HAV1L	0.127529	-1.55632
TRIM62	0.0832967	1.80562		YES1	0.127545	-1.55469
TAOK2	0.0833762	1.84811		SSX5	0.127789	-1.56309
GGT5	0.0834033	1.86413		KIAA1755	0.128065	-1.56202
PYGO1	0.0834061	1.86414		ANKFY1	0.128249	-1.55186
CSNK2A1	0.0834902	1.78938		WNT7B	0.12851	-1.55086
RAVER2	0.0835911	1.81647		FHL3	0.128511	-1.55178
SETD8	0.0836725	1.80142		CXCL14	0.128831	-1.55047
RSC1A1	0.0836973	1.80978		LOC100506497	0.128963	-1.55824
RRN3	0.0838541	1.8009		TBC1D29	0.128967	-1.56436
PGM3	0.0839601	1.80857		FLNA	0.129311	-1.55398
SPG21	0.0841027	1.77803		LRRIQ3	0.129373	-1.56263
DLG1-AS1	0.0841875	1.85891		COPZ1	0.129391	-1.55482
RAB8B	0.0842703	1.79938		PRDM7	0.129409	-1.55927
PIGS	0.0843417	1.8011		SBSPON	0.129627	-1.55314
DNM3OS	0.0843451	1.79916		CTDSPL	0.129677	-1.54575
CHD6	0.0844232	1.78583		PGRMC1	0.129936	-1.54879
CSMD2	0.0844441	1.85591		ZNF398	0.129994	-1.55162
SLC17A7	0.0846675	1.85548		TMEM45A	0.13011	-1.54418
COX7B	0.0847112	1.77412		RAB5B	0.130225	-1.55249
CPPED1	0.0847824	1.79072		GYG2	0.130391	-1.55831
ABL1	0.0851006	1.78178		CT47A11	0.130398	-1.55829
C4A	0.0852026	1.85217		ACSS3	0.130694	-1.55669
RCBTB1	0.0852308	1.81001		ZBTB37	0.130747	-1.55681
LRRTM2	0.085289	1.77071		SERPINA10	0.131024	-1.54601
PPP4R2	0.0854514	1.81303		FAT4	0.131094	-1.55535
HID1	0.0855226	1.85006		NPHP3-ACAD11	0.131312	-1.55444
FBXL15	0.0855436	1.79853		ADCY6	0.131421	-1.54053
EMILIN3	0.0855674	1.84976		AHNAK	0.131715	-1.53806
CDK6	0.0855749	1.79341		OR2L2	0.131768	-1.55252
KDM5C	0.0855997	1.80815		ABLIM1	0.131943	-1.54251
SEC24D	0.0857594	1.83034		RREB1	0.131951	-1.53637
SEC23A	0.0857711	1.77138		ACSM2A	0.132115	-1.55107
CLPTM1	0.085863	1.79005		ITGA2B	0.132156	-1.5509
GATSL2	0.0858641	1.84782		STAG3	0.132213	-1.53952
TMEM183B	0.0859006	1.77362		CT47A8	0.132321	-1.55021
RHOU	0.0859986	1.80091		ANXA4	0.132525	-1.53402
WDR18	0.0860263	1.76285		UBTF	0.13253	-1.53481
DBNDD1	0.0860465	1.78685		PIFO	0.132552	-1.54925
OIP5-AS1	0.0860975	1.78112		ABAT	0.132733	-1.5485
HIST1H2BL	0.0861184	1.82486		WDR25	0.132757	-1.54839
BEX1	0.0862833	1.77559		CBX5	0.132961	-1.54273
GCDH	0.0863142	1.78604		CARS	0.133338	-1.53563
ST3GAL5	0.0863967	1.79239		RSU1	0.133389	-1.53115
ANKRD36BP2	0.0865961	1.79614		CT47A3	0.133439	-1.54556
TP73	0.086611	1.8242		TGFBR3	0.13353	-1.53068
FLJ22184	0.0869233	1.84091		RNF169	0.133648	-1.53495
MLLT10	0.0869714	1.80218		LAX1	0.133713	-1.53819
NDUFB8	0.0869762	1.75918		LOC100132356	0.133898	-1.53425
BDNF-AS	0.0871173	1.80774		PLAC1	0.133986	-1.5433
STK11IP	0.0872828	1.79882		ANKRD11	0.134067	-1.53257
SRSF9	0.0873475	1.75511		RPL7L1	0.134105	-1.54404
OTUD7A	0.0874133	1.83761		GAN	0.134162	-1.54257
ZNF512	0.087447	1.78087		TBC1D8B	0.134382	-1.54019
KLC1	0.0875443	1.7729		PPIC	0.134495	-1.52668
MICAL3	0.0875602	1.77973		MORC4	0.134668	-1.53332
PSMD6-AS2	0.0875668	1.83675		YIPF1	0.134811	-1.53085
KDM1A	0.087571	1.76817		PTBP3	0.134994	-1.52491
KLHL25	0.0878526	1.79288		AMIGO2	0.135023	-1.53389
GAA	0.0878892	1.81117		ZNF177	0.135024	-1.53903
YTHDF1	0.0880443	1.787		GNG2	0.13503	-1.5239
FTX	0.0880936	1.75539		NOX4	0.135113	-1.53415
STXBP2	0.0883952	1.7958		SULT1A2	0.1357	-1.53227
SOCS4	0.0884003	1.77835		SERPINB6	0.135719	-1.52307
SLC25A32	0.0886413	1.76464		VASH1	0.136188	-1.52174
HIST1H3J	0.0886852	1.82959		SLC35G1	0.136225	-1.5201
SULT1C2P1	0.0887319	1.79457		LOC100130357	0.136359	-1.52938
MVD	0.0889564	1.78269		C15orf40	0.136721	-1.51775
C11orf87	0.0889786	1.82772		SLC22A3	0.136769	-1.5319
CPT1C	0.0893623	1.77606		LPP	0.136832	-1.51959
NT5C2	0.0894497	1.76065		WDR78	0.136993	-1.53099
CER1	0.0895702	1.82397		C8orf37	0.137025	-1.52085
CISD1	0.0896553	1.74539		VTA1	0.137422	-1.52522
E2F5	0.0897185	1.82259		LOC100506714	0.137435	-1.52481
CDK16	0.08989	1.75601		PMVK	0.137581	-1.52349
ONECUT1	0.090017	1.75226		TMX1	0.137581	-1.51941
NCLN	0.0900655	1.76624		MRPS21	0.137985	-1.53155
RND1	0.090319	1.78539		HORMAD2	0.138024	-1.52682
SLU7	0.0904165	1.74359		STAT3	0.138168	-1.51516
MAGI1	0.0904512	1.76351		SIAE	0.13819	-1.52532
LOC400043	0.0905758	1.77179		DYNAP	0.138195	-1.51738
MEGF11	0.0908	1.80544		KCTD17	0.138216	-1.51472
MRPL54	0.0908045	1.74192		LPL	0.138409	-1.52527
KCNJ14	0.0908438	1.81289		GLI1	0.138456	-1.52479
GEMIN4	0.0909369	1.76498		LRRFIP2	0.138474	-1.51119
KCNB2	0.0911018	1.7597		HDHD2	0.138476	-1.51137
RPL19	0.0911113	1.7299		MTMR9	0.13854	-1.51016
EMC4	0.0911187	1.72983		IPMK	0.138616	-1.51514
ARFGAP1	0.0911322	1.74998		BCDIN3D-AS1	0.138618	-1.51145
LOC100134317	0.0913748	1.81268		LOC143666	0.138909	-1.51179
GSTCD	0.0915002	1.75645		C2orf81	0.138961	-1.51062
TMEM160	0.0915051	1.74099		TAB1	0.138965	-1.50831
CCDC36	0.0915101	1.80127		USP8	0.139027	-1.50965
SPRY2	0.0915468	1.78122		FAM3C	0.139065	-1.50802
IQCD	0.0916049	1.81126		GBP6	0.139211	-1.5079
ZDHHC18	0.0919186	1.76052		FTO	0.139545	-1.51022
ZNF101	0.092014	1.78029		ZNF219	0.139596	-1.50846
CRIPT	0.0921665	1.72455		GSDMC	0.139781	-1.50581
SNORA75	0.092221	1.80746		ACVR2B-AS1	0.139847	-1.5066
LOC644656	0.0922335	1.78464		LINC00265	0.139857	-1.50649
CNNM4	0.0923845	1.76104		NBPF16	0.140383	-1.50445
ZNF410	0.0924505	1.73745		DUX2	0.140399	-1.51664
MYT1	0.0925563	1.8054		IGBP1	0.140945	-1.51088
YY2	0.0925923	1.80497		TIAM1	0.140996	-1.50039
MMP15	0.0930941	1.80211		UBAP2L	0.141132	-1.50513
STXBP5L	0.0932573	1.77089		NOL8	0.141184	-1.50044
SLC25A42	0.0933398	1.80054		TMEM173	0.141189	-1.49986
SRRM3	0.0934458	1.79931		SLC25A25	0.141344	-1.5039
RPS28	0.09348	1.72583		CCT5	0.141504	-1.52678
LOC285696	0.0937508	1.7887		CD248	0.141895	-1.50225
C19orf43	0.0937758	1.72905		PDLIM1	0.141915	-1.50098
RAB6B	0.0938679	1.73161		UPK1A-AS1	0.142022	-1.51088
NEUROD2	0.0939274	1.7969		HOXC6	0.142643	-1.49546
ALG3	0.0939378	1.71417		CREM	0.142815	-1.49591
NAGLU	0.0940747	1.74985		SPAG17	0.142879	-1.50752
KCNK2	0.0940815	1.7834		LOC338799	0.142979	-1.4989
SNHG15	0.0942067	1.71652		LBH	0.143104	-1.49453
OTUD7B	0.094305	1.75678		FAM92B	0.143387	-1.49629
TECPR1	0.0943753	1.75725		PIK3R4	0.143522	-1.49074
CLK4	0.0946813	1.76658		COG7	0.143534	-1.50034
LGI4	0.0947444	1.79212		NDNF	0.143711	-1.50172
PPIP5K2	0.0948258	1.7502		LGSN	0.143803	-1.49107
PROSER2-AS1	0.0950646	1.73933		CNN1	0.144095	-1.50277
COL13A1	0.0951861	1.77148		TMIE	0.144219	-1.50228
SNAR-A5	0.0953761	1.78553		FAHD1	0.144456	-1.49523
POPDC3	0.0955392	1.73404		RHOBTB1	0.144704	-1.48621
PPP2R3A	0.0955746	1.7626		LOC100507156	0.144718	-1.48711
SLC35A4	0.095594	1.72917		FKBP6	0.145003	-1.49924
HSD17B4	0.0955998	1.72501		FOXO3B	0.145205	-1.48481
GATA3	0.095684	1.74516		CCS	0.1453	-1.48644
PCNXL2	0.0956915	1.7313		GRN	0.145436	-1.49465
ANTXR1	0.0958844	1.73653		MIR210HG	0.145723	-1.48391
MTCH2	0.096089	1.70588		MINOS1P1	0.14575	-1.49021
SLC25A6	0.0963213	1.70424		MT2A	0.145855	-1.48414
ADCYAP1R1	0.0964108	1.77921		GTF2H3	0.14588	-1.48267
LPGAT1	0.0964264	1.72319		CCDC163P	0.146003	-1.48139
APP	0.0964587	1.72278		SGK223	0.146017	-1.49277
ACAP3	0.0965823	1.76371		KRT8P41	0.14627	-1.48072
PPM1L	0.0966026	1.74218		C6orf132	0.146361	-1.48356
PHF17	0.0966269	1.73273		LMO1	0.146401	-1.49384
PLCG1	0.0967223	1.74043		RASL12	0.146521	-1.49338
ST3GAL4	0.0967395	1.75414		TNRC6B	0.146528	-1.47928
MAGED4B	0.0968502	1.72943		ETS2	0.146738	-1.47979
MSC	0.096949	1.74964		TEDDM1	0.146802	-1.49183
SNHG16	0.0969753	1.7156		LOC100128176	0.146991	-1.49158
XRN2	0.0969981	1.70835		C11orf30	0.14709	-1.47719
RBFOX1	0.097159	1.77511		RNF217	0.147167	-1.4909
FRG2	0.0972304	1.77006		C6orf99	0.14734	-1.49025
LOC100288255	0.0972304	1.77006		PACSIN3	0.147418	-1.47725
EHD3	0.0973392	1.73698		PHF20	0.14743	-1.47992
PICK1	0.0973899	1.73439		ZCCHC8	0.14747	-1.48054
2003-09-01	0.0974804	1.76035		SNORA8	0.147525	-1.48279
NCS1	0.0978015	1.74224		GAS7	0.147724	-1.48756
AUP1	0.0978844	1.70761		C11orf58	0.147739	-1.48465
KIAA0247	0.0979038	1.74821		TTC28-AS1	0.147755	-1.47475
NRIP1	0.097915	1.75136		CYP2B6	0.148204	-1.47481
SUPT7L	0.0979307	1.70377		COL4A3BP	0.148628	-1.47174
NHLH1	0.0980339	1.76101		C12orf76	0.148716	-1.47323
ADPRHL1	0.0980477	1.77258		SUSD5	0.149084	-1.47565
RALGAPA1	0.0981726	1.73901		KCTD20	0.149114	-1.47006
ARHGEF17	0.0981895	1.75377		ZNF324	0.14918	-1.47077
SEC61A1	0.0982533	1.69627		KIF2A	0.149334	-1.47279
SRSF8	0.09831	1.71256		ACOX1	0.149375	-1.46941
APOBEC4	0.098474	1.77011		GPR89C	0.149394	-1.47598
C19orf47	0.0986311	1.72938		LDLRAD2	0.149431	-1.48229
ADD1	0.0987074	1.71999		ZSWIM1	0.149612	-1.46872
ZFP69	0.098874	1.76779		HECTD4	0.149653	-1.4687
ITPRIPL1	0.0989468	1.72518		LINC00598	0.14972	-1.4674
PSMD2	0.0990437	1.69176		DNAJC9-AS1	0.149929	-1.46881
HMBOX1	0.0990554	1.74725		LOC285501	0.149991	-1.47729
LRP6	0.0990655	1.74262		EP400NL	0.150057	-1.47128
TRMT11	0.0993047	1.69803		VCX3B	0.150273	-1.47093
YAE1D1	0.0994169	1.69622		ATP1A2	0.150297	-1.46533
PPP1R18	0.0995155	1.75233		ZKSCAN1	0.150308	-1.46829
R3HCC1	0.0996878	1.70527		ELF4	0.150313	-1.46875
SUPT20H	0.0997065	1.6994		C16orf87	0.150433	-1.46485
NECAB3	0.0998249	1.74415		CYR61	0.15047	-1.46551
ATP5H	0.100145	1.68189		CT47A9	0.150642	-1.47773
SLC6A6	0.100168	1.72704		LECT2	0.150686	-1.47756
FLNC	0.100352	1.71078		FLJ45445	0.150896	-1.47678
RPSA	0.100434	1.68557		QKI	0.150918	-1.4638
KCNJ18	0.100544	1.75625		PDE5A	0.150972	-1.47634
DNAJC6	0.100594	1.74385		HMGN2	0.151075	-1.48007
MTMR11	0.100724	1.74073		LOC541471	0.151533	-1.46479
ALDH5A1	0.100816	1.73038		IQGAP3	0.15162	-1.46132
USP1	0.10085	1.6934		CYB5D2	0.15166	-1.46114
MAPKAPK3	0.101136	1.71052		CCNT1	0.151851	-1.46061
ANO8	0.101334	1.75081		POLR3GL	0.151954	-1.45924
KIF5C	0.101358	1.69651		LOC221122	0.152001	-1.47264
TMEM145	0.101417	1.73716		TOMM40L	0.152367	-1.45854
METTL1	0.101422	1.68158		BMP3	0.152618	-1.46772
HERC2P3	0.101503	1.73005		ANK3	0.152722	-1.46992
MED9	0.101543	1.68909		KLHL3	0.152981	-1.46887
SLC27A5	0.101547	1.71427		DNAJC21	0.153152	-1.45608
ABCA11P	0.101622	1.71678		ZNF32-AS2	0.153186	-1.46513
LOC100133985	0.101712	1.7438		PRORSD1P	0.153261	-1.46178
FRS3	0.10189	1.75028		EMILIN1	0.153262	-1.46513
NOS2	0.101978	1.75009		SH3RF1	0.153353	-1.45415
CLGN	0.102036	1.70458		MYLK-AS1	0.153458	-1.45396
ZNF695	0.102144	1.7108		HOXC5	0.153524	-1.46698
PLIN4	0.102182	1.74738		BAK1	0.153721	-1.45354
FOXN4	0.10221	1.73275		NUDT17	0.153822	-1.45351
RXRA	0.102227	1.74851		PRLR	0.153858	-1.46532
DDX39A	0.102317	1.67314		CTTN	0.153869	-1.45896
CCDC7	0.102365	1.71269		VCX2	0.153983	-1.46529
DHPS	0.102578	1.68184		HEY2	0.154099	-1.45149
TRIM61	0.10258	1.71328		TVP23A	0.154363	-1.45799
LPCAT1	0.102619	1.70906		EPAS1	0.154446	-1.46286
MICAL1	0.102665	1.68537		TMEM234	0.154596	-1.44974
RAF1	0.10278	1.69377		LOC339803	0.154632	-1.44948
TMEM185A	0.102906	1.71989		HTR2A	0.154699	-1.46052
TRAPPC9	0.102952	1.74044		ZSCAN12P1	0.15494	-1.46071
SNORA5A	0.103047	1.7441		CT47A12	0.155358	-1.46023
PPP2CB	0.103104	1.70975		RIMBP3	0.155543	-1.45955
NSMCE2	0.103209	1.67596		TENC1	0.155574	-1.44645
USP11	0.103408	1.68572		BLOC1S5	0.155959	-1.45003
CEP70	0.10351	1.70822		IFFO2	0.155991	-1.45235
SH3BP1	0.104067	1.73682		FANCE	0.156739	-1.44616
PRDM13	0.10408	1.73836		RIMBP3B	0.157165	-1.45266
PAPSS1	0.104155	1.68448		GSPT1	0.157268	-1.44265
SLC1A6	0.104169	1.7192		APIP	0.157361	-1.44756
POLB	0.104399	1.69886		OSBPL9	0.157468	-1.44667
PINLYP	0.10443	1.69724		SPTY2D1-AS1	0.15757	-1.45217
NPIP	0.104467	1.67112		SBNO1	0.157607	-1.4547
RNF145	0.104497	1.67909		CSNK1A1L	0.15763	-1.43879
C9orf89	0.104528	1.70792		TCF24	0.15769	-1.45173
ESRRG	0.104584	1.69515		LINC00643	0.157701	-1.44407
NEUROG1	0.104649	1.73432		SPRY3	0.157771	-1.45144
RHOBTB3	0.104672	1.68779		LEPREL4	0.157927	-1.43898
NDUFA5	0.104706	1.66111		LINC00847	0.157966	-1.44097
MIDN	0.104924	1.68521		C9orf64	0.15817	-1.43844
FAM156B	0.104946	1.73151		C20orf166-AS1	0.158231	-1.44218
CBX2	0.105	1.67331		LOC100507547	0.158335	-1.4494
EIF4E3	0.105054	1.73295		UCK1	0.158429	-1.43808
FNBP1L	0.1052	1.66733		ARMCX6	0.158491	-1.43571
RCOR2	0.105261	1.70509		GRIA1	0.158492	-1.44883
ATOH8	0.105337	1.71372		NT5E	0.158589	-1.44848
COQ9	0.105366	1.68452		C11orf31	0.158669	-1.44804
DUS3L	0.105371	1.67626		MUC6	0.158864	-1.44749
SMURF1	0.105387	1.6975		CLCN5	0.159707	-1.43572
ZNF845	0.105426	1.7286		GOLGA5	0.159798	-1.43235
IMP4	0.105563	1.66855		PYROXD1	0.159819	-1.43224
GNG10	0.105655	1.66654		SPARC	0.159979	-1.43183
SRCIN1	0.105989	1.7279		ATP1A4	0.160128	-1.44296
ZNF701	0.106082	1.71334		LOC100133957	0.160151	-1.4339
ASGR1	0.106106	1.72251		ZNF281	0.160331	-1.42934
RASGEF1B	0.106224	1.72106		TRIM56	0.160335	-1.4295
RFX1	0.106333	1.71346		MRM1	0.160376	-1.42909
DST	0.106453	1.67124		CRYZL1	0.16038	-1.42953
VCP	0.106594	1.65948		CLIC1	0.160407	-1.43728
AKT1	0.106618	1.68108		INTU	0.160554	-1.43397
ITGA3	0.106684	1.72413		NT5DC2	0.160587	-1.43526
SLC22A17	0.106687	1.6687		TBC1D12	0.160612	-1.44108
TNPO2	0.106765	1.67213		PDGFRL	0.160812	-1.43828
WFDC2	0.106891	1.69404		LOC729080	0.160915	-1.44014
SLC38A5	0.10708	1.6906		LOC441242	0.160918	-1.42867
ILVBL	0.1071	1.66657		VTRNA2-1	0.160921	-1.44012
TMEM86B	0.107663	1.70704		KIAA1257	0.160929	-1.44009
C9orf114	0.107766	1.66398		ARPC4-TTLL3	0.160947	-1.44003
DFNB59	0.107937	1.71739		LOC653653	0.160954	-1.44001
RASA4	0.108041	1.65994		CDHR3	0.160997	-1.42881
TMPO-AS1	0.108299	1.70601		SNORD55	0.161001	-1.43984
NSMCE1	0.108579	1.64605		VASN	0.161022	-1.43976
C4orf52	0.108811	1.6662		ARR3	0.161031	-1.43973
RGS3	0.108855	1.67347		VAT1	0.161094	-1.43046
SLC16A1	0.109063	1.64723		HIPK2	0.161118	-1.4361
EMB	0.109336	1.70904		TMED7-TICAM2	0.161209	-1.4391
AXIN2	0.109467	1.67269		EGOT	0.161217	-1.43907
NPLOC4	0.109553	1.66876		MICALCL	0.161227	-1.43904
KBTBD2	0.109626	1.66505		WNT11	0.161281	-1.43884
SMCR8	0.109686	1.66247		RGS4	0.161284	-1.43513
GSG2	0.109725	1.6559		METTL24	0.161287	-1.43882
LOC283856	0.109787	1.70076		TEX26-AS1	0.161414	-1.43837
SERTAD2	0.109835	1.64992		NACA	0.161426	-1.42583
ZNF774	0.110004	1.70642		MIR548H3	0.16146	-1.4382
ENTPD3	0.110033	1.70627		DNAJC27-AS1	0.161476	-1.42525
SLC6A15	0.110099	1.65074		SNORD96A	0.161491	-1.4381
MAGED4	0.110137	1.65817		ADCY4	0.161542	-1.43792
KRT19P2	0.110241	1.70517		FOXS1	0.161615	-1.43765
SLC7A5	0.110339	1.65843		DR1	0.161625	-1.43339
RICTOR	0.110351	1.66918		CLUL1	0.161633	-1.43759
TMEM39B	0.110468	1.65712		TPTE2	0.161674	-1.43435
PCSK1N	0.110507	1.70378		2010-03-01	0.161708	-1.43732
DUSP9	0.110605	1.70001		KIAA0319L	0.161712	-1.4263
GFER	0.110611	1.67206		LOX	0.161737	-1.43722
JARID2	0.11062	1.66553		GCSAML-AS1	0.161753	-1.43716
CRYBG3	0.110818	1.66886		CCDC42	0.161799	-1.437
LPAR2	0.110862	1.66942		HILS1	0.161805	-1.43698
KCNA3	0.110871	1.6635		CACUL1	0.161838	-1.42581
MYO10	0.110886	1.64413		DARC	0.161843	-1.43684
PPTC7	0.111074	1.67753		LINC00639	0.161875	-1.43673
LOC284412	0.111302	1.66429		BATF2	0.161908	-1.43661
OSBPL5	0.111384	1.69904		CADPS	0.161955	-1.43638
FAM24B	0.111414	1.66863		LOC100272228	0.161985	-1.43634
PTGES2	0.111481	1.65591		FAM160A1	0.161992	-1.43632
KIF5A	0.11162	1.66751		B3GALNT2	0.161993	-1.42436
PCGF3	0.111638	1.6626		CLRN1	0.161996	-1.43143
IDUA	0.111664	1.69774		RAG2	0.16201	-1.43625
CREBBP	0.111806	1.64188		TMEM5	0.162031	-1.42397
SNORA18	0.111894	1.65419		SLIT2	0.162054	-1.4361
ACTC1	0.111936	1.63683		CCDC17	0.162075	-1.43602
PIEZO1	0.112051	1.69383		KIR3DL2	0.162209	-1.43555
CENPC1	0.112143	1.65913		LYPD5	0.162233	-1.43546
GLTSCR2	0.112169	1.64503		WFDC11	0.162236	-1.43545
CPD	0.112249	1.64109		ABHD5	0.162255	-1.42262
EDEM2	0.112282	1.6364		SUPT20HL1	0.162262	-1.43536
DRG1	0.112302	1.62671		LOC339298	0.162335	-1.43174
ANTXR2	0.112352	1.6647		WDR93	0.16239	-1.43491
ITPR2	0.112376	1.65386		LOC494558	0.162411	-1.43483
RHBDL1	0.112408	1.69389		C9orf41	0.162472	-1.43301
2002-03-01	0.112412	1.6737		SPSB2	0.162482	-1.42294
SMA4	0.112519	1.6448		SSBP4	0.162521	-1.42352
FAM155B	0.11254	1.69005		PECR	0.16256	-1.42906
CCDC112	0.11268	1.64309		PXK	0.162692	-1.42103
NKD2	0.112711	1.69232		SNORA56	0.162751	-1.43363
ZNF428	0.112899	1.63663		TTC7B	0.162868	-1.42174
WTH3DI	0.112981	1.6873		BHLHB9	0.162891	-1.4295
CYP2U1	0.113012	1.69077		FAM154B	0.162905	-1.42583
SLC45A4	0.113069	1.69048		SSUH2	0.162927	-1.43301
MAPKAPK5	0.113159	1.63687		C11orf45	0.162952	-1.43292
TOMM34	0.113357	1.62771		FBXL21	0.163014	-1.4327
GLIS1	0.113365	1.68896		ADAM3A	0.163056	-1.43255
KCNJ12	0.113375	1.68656		MGC16121	0.163075	-1.43249
VASH2	0.113491	1.6504		MMP16	0.163152	-1.43222
RABEP1	0.113567	1.63022		OGFOD1	0.163191	-1.42387
SNORA63	0.113666	1.67481		PDE3A	0.163248	-1.43188
MAPK8	0.113884	1.64863		PIH1D2	0.163273	-1.43179
NTM	0.11391	1.68009		CTAGE11P	0.163326	-1.4316
YPEL3	0.113975	1.68584		BCAM	0.16334	-1.42144
C1orf61	0.114379	1.65397		AKR7A2P1	0.163386	-1.43139
PLCB1	0.114435	1.6835		VWA9	0.163417	-1.42464
COPE	0.114691	1.61339		RPE	0.163418	-1.42715
SLC48A1	0.114756	1.61695		KRT86	0.163458	-1.43114
MAD2L1	0.114844	1.61678		TMEM45B	0.163462	-1.41998
PARPBP	0.114977	1.63355		LCLAT1	0.163613	-1.4223
TMX2-CTNND1	0.115029	1.68048		ADM	0.16363	-1.41781
CCDC130	0.115101	1.62719		BEND3	0.163657	-1.41789
SENP5	0.115226	1.63121		PCNAP1	0.163659	-1.43043
DHX35	0.115314	1.62588		GPR39	0.163663	-1.43042
EN1	0.115317	1.67311		SLC16A2	0.163733	-1.41863
RIPPLY2	0.115436	1.67628		LONRF1	0.163764	-1.42749
HECTD2	0.115443	1.65078		SNORD30	0.163787	-1.42998
UPK3BL	0.115632	1.61851		PIPOX	0.163844	-1.41795
IGSF8	0.115676	1.63417		SOST	0.163865	-1.42971
KCNK15	0.115681	1.67121		PLRG1	0.163871	-1.41798
PABPN1	0.115831	1.64422		GDPD2	0.16388	-1.42914
HOXC4	0.116012	1.64024		SNORD19B	0.163973	-1.42933
ILKAP	0.116029	1.61226		SLC25A14	0.164053	-1.4168
ZNF736	0.116095	1.67232		C3orf27	0.164086	-1.42036
DCUN1D5	0.116216	1.62648		WDR72	0.164225	-1.42844
PFDN6	0.116284	1.62295		MIR4516	0.16439	-1.42787
HSPA5	0.116668	1.61788		C6orf118	0.164444	-1.42768
OMD	0.116775	1.65456		MED11	0.164458	-1.41511
SLC39A3	0.116861	1.61597		MIR3671	0.164474	-1.42757
GADD45G	0.117001	1.65549		VANGL1	0.164487	-1.41484
C6orf226	0.117029	1.63696		MIR570	0.164655	-1.42694
HRNR	0.117144	1.63786		LOC100287834	0.164895	-1.4261
IQCJ-SCHIP1	0.117282	1.66918		LOC339788	0.16499	-1.42577
KCNH2	0.117864	1.63167		SNORD33	0.165198	-1.42504
WHSC1L1	0.117878	1.63485		DSC2	0.165249	-1.42483
PLP2	0.118003	1.63696		EPB41L3	0.165359	-1.41462
LGALSL	0.118066	1.64817		POLR3A	0.1654	-1.41171
SECISBP2L	0.118069	1.61322		LOC440895	0.165457	-1.41158
LOC150935	0.118183	1.64884		OSBPL10-AS1	0.165502	-1.42398
DNM2	0.1182	1.6299		TBX15	0.165522	-1.42391
PIK3AP1	0.118381	1.66344		SLC16A4	0.165543	-1.4117
GTF3C5	0.118513	1.6069		FAM183A	0.165618	-1.42358
PAQR4	0.118994	1.61631		CHRM2	0.165642	-1.42349
ROBO2	0.11903	1.63465		TTC8	0.165768	-1.41138
COX4I1	0.119493	1.58954		MYO15A	0.165808	-1.42291
F2R	0.119499	1.61345		FDX1	0.165966	-1.40979
MXD1	0.119511	1.65665		ZNF300	0.166164	-1.42168
CCDC12	0.11961	1.59619		UBE2J1	0.166249	-1.40926
MINK1	0.119678	1.61484		PALM2-AKAP2	0.166324	-1.41447
DACT3	0.11976	1.62399		SFTPB	0.166484	-1.40803
UBA7	0.119844	1.65366		HCG17	0.166564	-1.41985
DCK	0.120077	1.61243		TEK	0.166655	-1.41179
OR51B5	0.120105	1.65527		TEKT3	0.166715	-1.41976
SLC6A8	0.120105	1.65089		C19orf71	0.166732	-1.41971
ZBTB24	0.120126	1.62631		SKINTL	0.166802	-1.41946
BROX	0.120225	1.6244		ANKRD31	0.16688	-1.41826
UBQLN1	0.120246	1.60372		MKNK2	0.166881	-1.40675
REEP1	0.120636	1.60569		SNORA27	0.166908	-1.41909
FOXM1	0.120698	1.6099		GAGE12I	0.166943	-1.41898
TRIM39	0.120703	1.61378		LINC00162	0.167013	-1.41873
C16orf72	0.120822	1.62312		CDC26	0.167111	-1.40678
ZNF618	0.12102	1.60412		CES1	0.167163	-1.41821
SEPW1	0.121036	1.58283		EXOC6B	0.167201	-1.40606
EPB41	0.121063	1.60698		RPIA	0.167448	-1.40666
MAGI2-AS3	0.121095	1.62063		TRIP10	0.167515	-1.40511
ITPR3	0.121211	1.64661		CCDC113	0.167528	-1.40478
NPEPPS	0.121427	1.60416		PTPRA	0.167571	-1.41106
ST8SIA2	0.12153	1.63189		MICALL1	0.167619	-1.41374
ACSF2	0.121605	1.62121		RGS8	0.167624	-1.40437
C6orf170	0.12168	1.62022		PRICKLE2-AS1	0.167646	-1.40759
VEPH1	0.121683	1.62691		C6orf10	0.167726	-1.41627
ARL2BP	0.121726	1.60636		VAMP1	0.167793	-1.40395
TMEM64	0.121736	1.63969		FMO1	0.16781	-1.41598
TYRO3P	0.12175	1.6473		SOX21	0.167887	-1.41571
MAP3K13	0.12193	1.5939		OST4	0.167902	-1.42043
CCDC138	0.122138	1.59997		EFEMP1	0.167919	-1.40341
LOC148413	0.122224	1.58906		NPHP3	0.167934	-1.40376
RNF5	0.122279	1.63021		BMP4	0.168063	-1.40369
CACNA1H	0.122364	1.64432		BBC3	0.168084	-1.41503
CKMT1A	0.122422	1.60541		ZBTB44	0.168159	-1.40337
LOC100996455	0.122482	1.63184		GAGE7	0.168312	-1.41425
FLJ11235	0.122541	1.6435		LINC00381	0.168346	-1.40196
ADAMTS7	0.122683	1.608		C1orf229	0.168413	-1.40151
CORO7-PAM16	0.122707	1.63751		CCDC102B	0.16848	-1.41367
ACTL6B	0.12272	1.60279		TMEM56-RWDD3	0.168499	-1.41361
MAP3K3	0.122803	1.60766		RHOC	0.168867	-1.40321
ING3	0.122807	1.587		DUSP10	0.169025	-1.40044
PRC1	0.122889	1.59422		CNTNAP4	0.169372	-1.41062
HAUS8	0.123062	1.59279		FAM169B	0.169557	-1.40294
PHOX2A	0.123219	1.64026		LOC100499194	0.169617	-1.40978
SEC16A	0.123243	1.58324		C12orf36	0.169637	-1.40905
UROS	0.123411	1.57729		SPATA7	0.16988	-1.40065
KCNH3	0.123417	1.63931		SH3RF2	0.169884	-1.40886
FEM1B	0.123449	1.5951		SART1	0.169921	-1.39795
ASH1L	0.123577	1.59479		STOX1	0.169971	-1.40857
CDK5RAP1	0.123581	1.57777		HOXA13	0.170002	-1.40846
NDN	0.123588	1.61231		C10orf11	0.170084	-1.40818
ANKS3	0.123595	1.58957		B3GNT3	0.17017	-1.40789
ING5	0.12361	1.58989		PRH1	0.170211	-1.40775
TSSK4	0.123669	1.63811		SUPV3L1	0.17038	-1.39811
AGPS	0.123692	1.60861		SPATA2	0.170399	-1.3989
COPS7B	0.123735	1.57869		ZNF815P	0.170476	-1.40359
TFRC	0.123818	1.59595		ABRA	0.170706	-1.40606
MCL1	0.12405	1.58117		C12orf29	0.170751	-1.39519
SMAD2	0.124084	1.58191		LOC642236	0.17096	-1.40067
LFNG	0.12416	1.63526		SNORA19	0.171135	-1.40461
PRKRIR	0.124276	1.61036		CEP290	0.171143	-1.39318
SLMO2	0.124486	1.5683		ZNF648	0.171256	-1.4042
THOP1	0.124682	1.58769		ELF3	0.171382	-1.40301
FAM219B	0.124809	1.58836		RNU6-28	0.171496	-1.39268
NHLRC3	0.124899	1.60016		FAM216A	0.171678	-1.39559
DNM1P46	0.125073	1.5994		RSPO4	0.172065	-1.40146
PODXL	0.125423	1.60486		MAPK14	0.172067	-1.39014
MEF2D	0.125455	1.59119		GEM	0.172207	-1.39008
GEMIN6	0.125467	1.57728		ZDHHC11	0.172672	-1.39932
SORCS1	0.125478	1.62867		DCAF8	0.172721	-1.39209
LSM14A	0.125801	1.57232		LINC00226	0.172743	-1.39917
C2CD2L	0.125818	1.62555		CYP24A1	0.172769	-1.39908
ARHGEF5	0.125955	1.62071		ANKRD20A5P	0.172998	-1.39345
TGFA	0.126035	1.62545		RHPN2	0.173008	-1.39038
LHFPL5	0.126078	1.57501		CAPN12	0.17307	-1.39807
SNORA57	0.12612	1.59733		P2RY13	0.173128	-1.39787
WBP2	0.126121	1.57137		ZNF721	0.173145	-1.39055
DOCK11	0.126188	1.62311		EFCAB14-AS1	0.173241	-1.39749
NOL9	0.126235	1.56424		FGFRL1	0.173607	-1.39618
COX7C	0.126316	1.56125		COL19A1	0.173736	-1.39583
PPP1R15A	0.126376	1.58318		JMJD4	0.173815	-1.38355
RAC1	0.126382	1.57405		MSMP	0.173839	-1.38913
NDUFA4	0.126437	1.56626		PDIA3P	0.17389	-1.38941
ZNF8	0.12646	1.57874		UBAC2-AS1	0.173955	-1.3951
ZNF358	0.126553	1.57318		RAB34	0.173981	-1.38671
PTENP1	0.126694	1.62389		LINC00638	0.174169	-1.38965
DYNLL2	0.126714	1.58775		FMR1NB	0.174725	-1.38663
C1QB	0.126913	1.60337		USP15	0.17491	-1.37998
GAGE12C	0.126933	1.55744		ZNF200	0.175138	-1.38044
AARSD1	0.126944	1.56424		XPO4	0.175326	-1.38069
EXOC3L1	0.126975	1.6091		SNORD68	0.175573	-1.3897
THUMPD2	0.1271	1.57812		ZACN	0.175674	-1.38936
SCG3	0.127184	1.5632		PARVA	0.175688	-1.3777
HCCS	0.127319	1.5648		PVRL4	0.175848	-1.38872
JPH4	0.127367	1.59346		FAM156A	0.17595	-1.38218
IPO5	0.127476	1.571		IFNGR2	0.175963	-1.38058
FTL	0.127632	1.55643		NPAS2	0.175977	-1.38724
SAPCD2	0.127685	1.59452		LMAN1	0.17606	-1.37907
PPP6C	0.127869	1.56277		PLEKHF2	0.176286	-1.37585
PRICKLE2	0.127963	1.56813		PCCA-AS1	0.176308	-1.38725
MRPS28	0.128099	1.5634		LRRN2	0.176399	-1.38532
AIF1L	0.128235	1.59804		PCLO	0.176682	-1.38263
PTBP1	0.128421	1.55445		SLC6A16	0.176686	-1.386
ABHD15	0.128487	1.57517		USP35	0.176754	-1.38269
PKMYT1	0.128643	1.55452		SRD5A3	0.176787	-1.3765
INSRR	0.129022	1.61304		RPS18	0.17688	-1.37635
AFTPH	0.129024	1.56798		IFT43	0.176908	-1.37988
LOC90784	0.129043	1.58872		TLR4	0.17702	-1.37678
SNORD10	0.129081	1.60705		RPL23AP82	0.17721	-1.37245
CYP39A1	0.129213	1.60587		HP1BP3	0.177296	-1.38078
STK25	0.129274	1.5596		UNC119B	0.177327	-1.37421
NDUFS5	0.129431	1.55481		UNC13D	0.177393	-1.37225
CLIP3	0.129542	1.56696		ANG	0.177423	-1.38357
FEZ2	0.129645	1.60056		SMPD1	0.177529	-1.37142
ALPK3	0.129668	1.6101		ACOT1	0.177698	-1.38183
SDCCAG3	0.129735	1.58033		MTCP1	0.177799	-1.38233
C7orf55-LUC7L2	0.129875	1.56453		SNORD49A	0.177939	-1.38187
MIB2	0.129963	1.59549		HPS5	0.177942	-1.3744
GUSBP2	0.129981	1.56508		VARS	0.178181	-1.3729
CDC42BPG	0.13001	1.60053		PRKXP1	0.178309	-1.37162
ZNF205	0.130159	1.59806		NUP43	0.178375	-1.37003
XYLT1	0.130213	1.58311		IRAK2	0.178484	-1.37163
RNF138	0.130259	1.55586		DPF2	0.178592	-1.36838
LONP1	0.130267	1.56402		S1PR1	0.178627	-1.37469
PVRL1	0.130317	1.60677		SPINK5	0.17877	-1.37891
FXR1	0.130344	1.55667		ZNF354B	0.17894	-1.37858
CLEC17A	0.130462	1.59544		S100B	0.179062	-1.37381
ZBTB14	0.13057	1.57204		NR1I2	0.179117	-1.378
ZFP112	0.130625	1.60558		IL13RA1	0.179225	-1.36676
PSMB2	0.130693	1.54488		MYH2	0.179252	-1.37756
BMPR2	0.130719	1.56587		DDX31	0.179501	-1.36599
LOC100130298	0.130773	1.56489		KRT80	0.17959	-1.37645
SLC18A2	0.130832	1.58931		PDS5B	0.179644	-1.36461
CNTNAP3	0.130958	1.57557		APOM	0.179767	-1.37588
ZNF581	0.130959	1.55715		FAM83A	0.179849	-1.36397
FNDC3A	0.130974	1.57799		MGST1	0.179945	-1.3727
PAGR1	0.130975	1.58082		ZNF705D	0.180117	-1.37473
CITED1	0.130996	1.60415		PGK1	0.180249	-1.39257
ONECUT2	0.131144	1.57564		C12orf75	0.18039	-1.36283
GNAI1	0.131274	1.57291		ST7-OT4	0.180405	-1.37379
DHRS2	0.13132	1.57849		SLC10A7	0.180503	-1.36667
RBM39	0.131348	1.55256		LOC100507537	0.180549	-1.37333
PCNX	0.131505	1.57042		VPS13B	0.180642	-1.36437
ARL6IP5	0.131523	1.55762		GRIA3	0.180849	-1.37235
CNTNAP3B	0.131593	1.60126		CXADRP3	0.18102	-1.37179
LSAMP	0.131656	1.57365		LURAP1L	0.181105	-1.37152
TAF5	0.131705	1.55616		HDC	0.181185	-1.37126
INPP1	0.13174	1.55704		FBXO43	0.18119	-1.37045
GPR150	0.131806	1.59634		PRSS56	0.181224	-1.37113
ELAVL2	0.131832	1.54749		PRRT4	0.181375	-1.37064
SMPD3	0.132046	1.58741		CYGB	0.181384	-1.36941
NR4A2	0.132122	1.59052		CAPS	0.181416	-1.37051
RASIP1	0.132177	1.54881		C1orf233	0.181427	-1.37047
LOC440894	0.132239	1.59058		ERLEC1	0.181493	-1.36262
MAMDC4	0.132594	1.58422		RARG	0.181527	-1.35882
ZNF791	0.132698	1.55095		LOC100130849	0.181605	-1.3699
FAM117A	0.132788	1.59609		LOC541473	0.181612	-1.36612
EXT2	0.132907	1.54131		LRIF1	0.18165	-1.36149
CNTN1	0.132974	1.58836		ID4	0.181745	-1.36944
DCBLD2	0.133144	1.56401		ZNF34	0.181796	-1.35964
MAP3K5	0.133254	1.59107		ALKBH7	0.181842	-1.37193
DDX17	0.13334	1.54564		NACC2	0.18201	-1.36681
SMURF2	0.133431	1.56712		EBNA1BP2	0.182191	-1.37199
ZNF678	0.133537	1.57188		PARN	0.182352	-1.35929
GAS2L3	0.133579	1.56705		CRK	0.182378	-1.35943
GABRE	0.133619	1.59238		SYCE1	0.182466	-1.35717
SAP18	0.133682	1.53013		RMST	0.182516	-1.36673
LDB1	0.133688	1.55968		IFIT2	0.182535	-1.36689
CHD7	0.133973	1.53368		FAM181B	0.182583	-1.36674
TRAF4	0.133993	1.54498		LRP10	0.182624	-1.35513
TBCK	0.134011	1.56065		USP54	0.182665	-1.35507
MEX3B	0.134102	1.55741		FST	0.182836	-1.36569
ADAMTS18	0.134105	1.58213		LUZP2	0.182932	-1.35632
SLC39A11	0.134206	1.55315		LOC643529	0.182982	-1.35399
JAKMIP2-AS1	0.134439	1.58164		BRPF3	0.183189	-1.35503
IFI44	0.134548	1.58742		ETFA	0.183207	-1.35874
BLOC1S1	0.134554	1.5309		OAF	0.18338	-1.35277
C3orf70	0.134636	1.5477		CASQ1	0.183425	-1.36388
RPRML	0.135356	1.5847		PRR16	0.183427	-1.35678
ATF4	0.135466	1.53179		MAX	0.183495	-1.35557
HNRNPA3	0.13551	1.5268		PRAF2	0.183579	-1.35443
PHB2	0.135649	1.52214		HMGN4	0.183612	-1.35743
SLC38A2	0.135688	1.52602		RAG1	0.183625	-1.36312
IER5L	0.135762	1.56373		DHODH	0.183666	-1.35614
RPS9	0.136031	1.52441		LRTM1	0.183784	-1.36287
PET117	0.136266	1.53865		ENPEP	0.183823	-1.36275
ZNF221	0.136326	1.56831		CABP1	0.183849	-1.36266
SUSD2	0.136379	1.58022		TOP2B	0.18392	-1.35123
NDUFS3	0.136433	1.52714		TBC1D9	0.18398	-1.3602
MIR17HG	0.136529	1.53945		CSF1	0.183998	-1.351
APBA3	0.136576	1.53833		CT47A4	0.184147	-1.36171
SENP7	0.136608	1.55214		TBX18	0.184511	-1.35907
HIST1H2AM	0.136653	1.5452		MALSU1	0.184675	-1.36773
GATA2	0.136681	1.54173		ZBTB22	0.184692	-1.35996
CACNA2D1	0.136705	1.57692		ATXN8OS	0.184711	-1.3599
XRN1	0.136709	1.5544		HOXB1	0.185173	-1.35843
PMF1	0.136994	1.52185		FBXL2	0.185217	-1.35711
FES	0.137001	1.55212		USP17L20	0.185393	-1.35773
TXNDC11	0.137063	1.54805		CEND1	0.185606	-1.34842
DYNLRB1	0.13715	1.5169		SORBS2	0.185901	-1.35573
SYAP1	0.137232	1.52526		IRF2	0.185971	-1.34475
FLJ36000	0.137385	1.57192		HEXA	0.186268	-1.34835
LOC150622	0.137389	1.54767		PPIL2	0.186698	-1.34241
SPPL2B	0.13744	1.52737		ENPP2	0.186803	-1.34203
KIAA1244	0.137661	1.57077		CUL2	0.186924	-1.34553
PLXNB1	0.1378	1.53819		MTMR12	0.187064	-1.34155
LOC116437	0.137801	1.56226		SPIRE1	0.187131	-1.34787
ACER2	0.137986	1.57186		CCDC162P	0.187158	-1.35212
MLF1IP	0.138001	1.52392		NLGN4Y-AS1	0.187336	-1.35156
MORN1	0.138157	1.53689		UBIAD1	0.187425	-1.34489
SACS	0.138175	1.53473		MYH9	0.187482	-1.34524
CDC20	0.138233	1.515		NAV2-AS4	0.187498	-1.35105
B3GAT3	0.138445	1.52238		ZCCHC7	0.18761	-1.34088
ABCB6	0.138447	1.53298		ZFP36L1	0.187661	-1.35049
BCL2L1	0.138479	1.52004		KIAA1147	0.187687	-1.34878
LGALS7B	0.138545	1.56393		LDOC1L	0.187716	-1.34411
ASB7	0.138603	1.5405		PLCH1	0.187797	-1.34751
CADM3	0.138649	1.56236		STEAP1B	0.187916	-1.34004
OXSR1	0.138829	1.52289		ZFYVE19	0.18792	-1.34035
LOC100506343	0.138869	1.56942		C1QTNF9	0.188001	-1.34019
BCS1L	0.13894	1.51785		LOC100506134	0.188135	-1.34904
TBCC	0.139095	1.52699		DNAH11	0.188148	-1.34789
LOC401134	0.139348	1.56737		MGAT3	0.188186	-1.34887
SLC23A2	0.13944	1.54744		LOH12CR2	0.188334	-1.33727
FUZ	0.139453	1.52128		KLHL5	0.188515	-1.33711
OAT	0.139679	1.5422		HS3ST1	0.188766	-1.34425
COX6B1	0.139684	1.50564		C1QL3	0.188809	-1.34692
SLC44A3	0.139739	1.53245		FUT8-AS1	0.188822	-1.34687
LOC100287072	0.139881	1.55416		METTL15	0.189009	-1.33519
HIP1R	0.139899	1.5603		GOLGA6B	0.189061	-1.34612
GTF2A1	0.140131	1.52338		LOC100289511	0.189092	-1.33874
SPRY4	0.140353	1.52175		POLR2J	0.189217	-1.33873
EEF2	0.140356	1.50445		DNAH3	0.189222	-1.34546
PIN1	0.140376	1.5134		PIGN	0.189266	-1.34373
IFT52	0.140381	1.51659		SRBD1	0.18931	-1.33426
SIN3B	0.140423	1.53462		C1orf180	0.189522	-1.34468
RASA4CP	0.140546	1.53663		C6orf62	0.189544	-1.34584
LAPTM4A	0.14057	1.50295		SDHA	0.189638	-1.34215
ZP3	0.140574	1.51847		LOC100129534	0.189708	-1.34371
TDRD1	0.140914	1.53159		FAM194A	0.189714	-1.33846
NKAIN4	0.140954	1.55359		C6orf164	0.189852	-1.34364
TUBBP5	0.141111	1.55984		ISY1	0.19002	-1.33835
VPS37C	0.141151	1.53231		LOC101054525	0.190097	-1.34288
FAM207A	0.141193	1.54199		ADAMTSL5	0.190217	-1.34207
GAGE12E	0.141266	1.49969		SMAD6	0.190417	-1.33789
TAF5L	0.14128	1.52656		PGLS	0.190502	-1.33743
PPP1R9B	0.141287	1.55334		GPATCH3	0.190508	-1.33125
DLEU2L	0.14132	1.50935		ASPH	0.190734	-1.33023
HIST1H2AL	0.141614	1.52818		PPHLN1	0.190746	-1.33137
PIP5K1C	0.141648	1.52655		CFI	0.190796	-1.34069
KRT18P55	0.141695	1.55161		RCAN2	0.190901	-1.34037
PDHX	0.142031	1.51086		ARMC2	0.190927	-1.33373
ZBTB6	0.142338	1.55056		FANCG	0.191193	-1.3293
ZNF671	0.142426	1.55123		TDP1	0.191641	-1.32761
VAV2	0.142457	1.51043		SLC11A1	0.191693	-1.33791
CLK2P	0.142459	1.55415		LOC728537	0.192037	-1.33684
ZNF181	0.142468	1.52027		KANK4	0.192045	-1.33117
CKAP5	0.142761	1.50471		SNORA6	0.192066	-1.33675
ERH	0.142875	1.49558		ACPT	0.192344	-1.33589
CLIP2	0.142878	1.55239		TGDS	0.192641	-1.32429
PHF8	0.143138	1.51835		CNDP2	0.1929	-1.32484
HTT	0.143157	1.52478		SUGT1P3	0.192907	-1.32902
IKBKB	0.143325	1.53657		MICAL2	0.193122	-1.32561
ZNF610	0.143383	1.55015		SLFN5	0.193252	-1.32508
PHACTR4	0.143385	1.49695		LOC100289473	0.193523	-1.32351
NUSAP1	0.143413	1.49118		GRK4	0.193647	-1.3312
AGPAT2	0.143572	1.52541		VTN	0.193663	-1.33115
PLK1	0.143662	1.50925		GLO1	0.193687	-1.33035
TBC1D15	0.143728	1.5104		PLAC4	0.193779	-1.3217
FLJ37453	0.144074	1.515		TOP1P2	0.193896	-1.33109
PAR5	0.144078	1.51031		EGFLAM-AS4	0.193932	-1.32458
PDE4A	0.144096	1.53296		TXNIP	0.193966	-1.32521
ATP6V0A1	0.144117	1.51499		CSNK1E	0.194014	-1.32268
HERPUD1	0.144162	1.50757		PTGER2	0.194036	-1.33045
TMEM184C	0.144209	1.50652		ABCA4	0.194104	-1.33045
CPEB4	0.144412	1.54161		FAM179B	0.194115	-1.31961
TRPC4AP	0.144437	1.49355		ZNF746	0.194153	-1.32646
UNC45B	0.144493	1.54558		HLA-DPB2	0.194307	-1.3298
GULP1	0.144534	1.52681		RAB33B	0.19445	-1.3187
TAF4B	0.144639	1.53029		PARD3B	0.194579	-1.32899
CD53	0.144805	1.53338		CLDN5	0.194715	-1.32858
SDHAP2	0.144846	1.49962		NME7	0.194756	-1.32485
CXorf57	0.145012	1.54348		MUTYH	0.194956	-1.31952
RAE1	0.145163	1.49271		NR4A3	0.194963	-1.31907
TMEM199	0.145579	1.49835		HERC5	0.195331	-1.31653
ACVR2A	0.14593	1.49043		EPS8L2	0.195465	-1.32628
LBR	0.145945	1.49823		PLCXD3	0.195523	-1.32045
RGS19	0.145968	1.50468		CCDC146	0.195554	-1.32601
RER1	0.146047	1.48468		ZBTB1	0.195889	-1.31475
CYB5A	0.146262	1.48916		ZNF395	0.195959	-1.31862
OCA2	0.146411	1.5076		CXorf31	0.196333	-1.31905
MBTD1	0.146421	1.53619		EML1	0.196333	-1.32363
IMMT	0.146428	1.49131		PRDM4	0.196395	-1.31326
BRCA2	0.146457	1.50584		LOC100505817	0.196404	-1.31709
ZBTB33	0.146481	1.49961		APOLD1	0.196473	-1.31269
ZBTB8B	0.146493	1.52178		G6PC2	0.196635	-1.3192
ZNF57	0.146787	1.53616		LOC100508120	0.196704	-1.3225
ORMDL3	0.146896	1.51937		MAP4K3	0.196923	-1.31139
AASDH	0.146973	1.50631		AKR1B15	0.196992	-1.31506
PAK2	0.147023	1.48584		ST3GAL6	0.197011	-1.31198
C17orf80	0.147206	1.48234		IGSF10	0.197446	-1.31636
ZNRF2P1	0.147275	1.53416		LRRC17	0.197508	-1.32005
YY1P2	0.147337	1.53324		ZNF22	0.197522	-1.31146
UBLCP1	0.147445	1.48581		KPNA5	0.197833	-1.30966
L1CAM	0.147535	1.53104		F8	0.197857	-1.31456
TTBK2	0.147583	1.53175		LMLN	0.197947	-1.31459
DNAJC5	0.147592	1.48911		WNK4	0.198031	-1.31762
ARHGEF11	0.147742	1.51054		HHIP-AS1	0.198099	-1.31826
TLR5	0.147821	1.52671		HIP1	0.198198	-1.30738
DIP2B	0.148048	1.51214		G3BP1	0.198221	-1.32561
BRD9	0.148152	1.49156		CSMD1	0.198303	-1.31765
CERS2	0.14854	1.48598		LOC400084	0.198409	-1.31732
LARGE	0.14868	1.49108		RAB28	0.198542	-1.30648
ZFAND3	0.148771	1.51869		TSPYL1	0.198841	-1.31035
HSPA1A	0.148837	1.48105		TMCO1	0.198852	-1.30776
NIN	0.148868	1.51274		SGSH	0.199159	-1.30513
VSIG10L	0.148923	1.5242		CYHR1	0.199228	-1.30744
CLCN7	0.148965	1.49032		KDM6B	0.199291	-1.3059
SRP9	0.149054	1.47003		TMEM164	0.199369	-1.3071
ALDH4A1	0.149202	1.51367		PCYT1B	0.199407	-1.30851
CCDC43	0.149219	1.48139		LRRN3	0.199407	-1.31431
IGLON5	0.149375	1.52555		LOC100505783	0.199469	-1.30411
SLC38A1	0.149387	1.47646		SRCRB4D	0.199601	-1.31373
C20orf27	0.149389	1.48501		PCDHA12	0.199674	-1.31351
CENPH	0.14952	1.4714		CHP1	0.199734	-1.32751
BCAP31	0.149559	1.46841		AGBL5	0.199923	-1.30432
DCHS1	0.149661	1.49336		ZNF577	0.199957	-1.30216
ZCCHC17	0.14972	1.46806		ZNF560	0.200204	-1.31191
LDB3	0.149832	1.50997		PGAM4	0.200293	-1.30847
SMYD5	0.149955	1.47866		ITPKB	0.200483	-1.30475
ZNF98	0.150027	1.51342		CDKL5	0.200852	-1.30997
BID	0.150076	1.47806		RPL37	0.201003	-1.30664
GOLPH3	0.150119	1.4761		PEMT	0.201088	-1.30216
VOPP1	0.150217	1.50231		RDH16	0.20131	-1.3086
BLM	0.150281	1.48397		CALCA	0.201444	-1.3082
NAALAD2	0.150365	1.51193		UBE2E1	0.20169	-1.29706
ANKDD1A	0.150485	1.50773		ITGB3BP	0.201875	-1.29812
C16orf45	0.150539	1.4766		CDH23	0.201958	-1.29646
RFC3	0.150747	1.47384		SLC10A3	0.202132	-1.29969
MRPL21	0.151017	1.4675		THEM6	0.202176	-1.29564
PMS2P3	0.151057	1.50563		CMPK2	0.202309	-1.30562
DNAJC18	0.151266	1.49382		APITD1-CORT	0.202394	-1.29506
RALGAPA2	0.151411	1.49099		LINC00339	0.202572	-1.29625
GLTPD1	0.151441	1.50853		KLHL9	0.202996	-1.29324
LINC00471	0.151448	1.48542		SPDYA	0.203122	-1.29658
GRIK4	0.151519	1.517		LOC100303749	0.20314	-1.29331
CTC1	0.151674	1.48576		IFT81	0.203233	-1.29705
AEBP1	0.151768	1.49177		DDX60	0.203344	-1.29533
VWF	0.151821	1.51085		GTF2F1	0.203663	-1.29417
CBFA2T2	0.152011	1.49095		RAD51C	0.20371	-1.30316
PLEKHM3	0.152218	1.46604		DOPEY2	0.203763	-1.29959
CWC27	0.15235	1.46999		LOC339894	0.203887	-1.29758
PAPD7	0.152445	1.48832		EPX	0.203954	-1.30073
GRASP	0.152493	1.49403		H19	0.203964	-1.29622
SUMO2	0.152571	1.45998		DPPA4	0.204326	-1.29539
AKR1C6P	0.152596	1.50972		PPA2	0.204339	-1.29733
ASPSCR1	0.152619	1.47233		SNAPC4	0.204402	-1.28951
SLC16A6	0.152622	1.50025		C3orf43	0.205056	-1.29748
SMNDC1	0.152828	1.46797		PRKRIP1	0.205107	-1.28874
LOC100505648	0.152883	1.48531		HSD3B1	0.20512	-1.29729
EMC6	0.153108	1.46154		RFX7	0.205395	-1.29132
2001-03-01	0.153277	1.47515		CCDC134	0.20541	-1.28762
BEND5	0.153658	1.47811		ZNF777	0.205422	-1.2964
LOC100507600	0.153725	1.50824		ABT1	0.205597	-1.2915
COX7A2	0.154099	1.45408		FAM214B	0.20574	-1.28695
PPAPDC3	0.154187	1.48784		GPR143	0.205916	-1.29494
ARL6IP6	0.154296	1.45342		STX16-NPEPL1	0.206036	-1.28795
LGR4	0.154321	1.48923		SRGAP1	0.206117	-1.28451
RPL26L1	0.154426	1.45696		HIST1H2AC	0.20638	-1.2838
CD99	0.154441	1.49535		BRCA1	0.206444	-1.28367
USMG5	0.154498	1.45538		CGRRF1	0.206446	-1.28856
CEP250	0.154544	1.46687		PHF10	0.20648	-1.28993
C4orf48	0.154599	1.46964		SNTN	0.206508	-1.28314
PALM2	0.154758	1.48223		KLHL36	0.206583	-1.29299
SLC25A19	0.154788	1.46711		DIO3OS	0.20663	-1.29285
MUM1	0.154876	1.46916		RAB15	0.206695	-1.28941
2002-09-01	0.154904	1.44908		HTR7P1	0.206717	-1.28262
C20orf24	0.154909	1.46529		TMEM53	0.206782	-1.28558
STAP2	0.155001	1.48519		LOC283663	0.206805	-1.28254
LOC440704	0.155041	1.48529		ZNF37BP	0.206872	-1.28456
SEMA5B	0.155093	1.47029		PERP	0.206873	-1.28469
CPNE6	0.155217	1.48646		FGF19	0.206982	-1.28666
C7orf25	0.155318	1.48059		KCNV1	0.207105	-1.29112
AGAP1	0.155514	1.47271		FYTTD1	0.207115	-1.28323
OGDHL	0.15552	1.49762		DTNA	0.207252	-1.29062
C14orf2	0.155583	1.45291		RRAS2	0.207265	-1.28139
SCRIB	0.155607	1.48723		ACSM5	0.207284	-1.29093
VGF	0.155745	1.47653		DIEXF	0.207409	-1.28084
GNAT1	0.15586	1.49367		ENDOD1	0.207496	-1.28214
CNTFR	0.155965	1.47091		KLF9	0.207646	-1.28198
KLHL29	0.156125	1.48089		SKA3	0.207659	-1.28027
UBE2F	0.15628	1.45492		CYBRD1	0.207772	-1.27947
SGTA	0.156335	1.45559		MAP3K1	0.207874	-1.28103
CLCN2	0.156351	1.47623		C22orf15	0.207926	-1.28906
LOC284757	0.156384	1.46367		HEBP1	0.20815	-1.28036
RASSF1	0.156512	1.47479		NKX6-1	0.208156	-1.28839
NDRG4	0.156515	1.47284		ZNF449	0.208303	-1.28772
ENDOG	0.156545	1.4876		FAM138F	0.208318	-1.28223
CORO1A	0.156589	1.4902		FBXW8	0.208326	-1.2818
SMAD4	0.156783	1.46948		MORN4	0.208326	-1.27816
OTUD5	0.156791	1.4815		LIF	0.208414	-1.27769
PCYOX1	0.156855	1.4568		FAM184B	0.208517	-1.28496
TIMM50	0.156864	1.45728		TPR	0.208582	-1.27889
TCIRG1	0.157094	1.47696		PDZD8	0.208847	-1.28503
PRDM8	0.157118	1.49415		KCNIP4-IT1	0.208907	-1.28522
SLC32A1	0.157172	1.49476		GATSL3	0.208961	-1.28604
MIIP	0.157256	1.4586		VPS36	0.209051	-1.2793
PRKCI	0.15731	1.45574		OAZ2	0.209171	-1.27943
SFXN5	0.157535	1.45562		DNASE1L2	0.20923	-1.28526
NDUFS1	0.15764	1.4487		LOC153910	0.209257	-1.28519
FAM86EP	0.15777	1.48003		GTF2E1	0.209565	-1.27838
CTRL	0.157849	1.46997		RARB	0.209571	-1.27463
GAB3	0.157929	1.4884		FAM76A	0.209691	-1.27527
LARS	0.157946	1.45054		ZFC3H1	0.210394	-1.2748
ITIH4	0.158009	1.49153		NMU	0.21059	-1.27147
SLC9A8	0.158303	1.44421		AKAP9	0.210845	-1.27161
EPB41L4A-AS1	0.158437	1.44945		DDX50	0.21095	-1.28112
NBN	0.158572	1.46394		MYLK4	0.211055	-1.27988
KIAA0195	0.158758	1.45361		TMEM33	0.211299	-1.28556
CSMD3	0.158922	1.48801		TTC28	0.211474	-1.27024
SLC30A1	0.158949	1.47723		TMEM216	0.211747	-1.27051
ZNF550	0.159063	1.44282		NCEH1	0.211754	-1.27184
CECR5	0.159068	1.44127		TRPM8	0.211814	-1.27279
FHAD1	0.159264	1.45974		ACOX3	0.211986	-1.26799
STX6	0.159273	1.46238		TRMT10B	0.21215	-1.26926
ARHGEF35	0.159527	1.48527		C14orf159	0.212165	-1.26701
SS18L1	0.159542	1.44978		PRRG2	0.212194	-1.2767
E2F7	0.159606	1.44997		IPP	0.212335	-1.26644
EIF4EBP1	0.159711	1.43355		DNAH17	0.21256	-1.2673
TRIM52	0.159814	1.47929		TMEM189	0.212692	-1.26766
BNIP1	0.159853	1.4469		WWC2	0.212709	-1.27523
LINC00857	0.1599	1.47656		SLC25A30	0.212736	-1.27515
LOC642929	0.159934	1.46933		USP33	0.21274	-1.26681
SLC4A7	0.160009	1.44601		C5orf51	0.212773	-1.26528
C5orf42	0.160078	1.45638		KDELR2	0.212879	-1.26794
ZNF576	0.160275	1.43883		ZNF699	0.212943	-1.27456
MRPL17	0.160341	1.43575		LOC100506990	0.212959	-1.2694
GSTA4	0.16055	1.44091		AICDA	0.213053	-1.26462
MDM4	0.160599	1.44102		HTR3D	0.213098	-1.27411
MED6	0.160604	1.45395		SNORA11	0.213156	-1.27395
AHDC1	0.160611	1.47232		TIFA	0.213331	-1.26527
MAPRE3	0.16063	1.43494		UBE4A	0.213459	-1.26378
TULP4	0.160938	1.44479		CCDC127	0.213571	-1.26544
SPRN	0.161018	1.47522		TAT	0.213602	-1.26405
LSS	0.161027	1.453		CCNK	0.213683	-1.26823
LAMA5	0.161176	1.45251		CSRNP3	0.21373	-1.27178
CYB561	0.161292	1.44209		HIRA	0.21382	-1.26231
C10orf32-AS3MT	0.161307	1.46757		B2M	0.213837	-1.27898
TAF3	0.161328	1.46055		ACSF3	0.213849	-1.26548
COG1	0.161352	1.4436		C19orf60	0.214251	-1.26914
CENPJ	0.161371	1.46496		ZC3H3	0.214334	-1.26082
SP2	0.161373	1.4385		LIFR	0.214541	-1.26365
CXorf49	0.16141	1.43746		LOC401074	0.214852	-1.26604
CXorf49B	0.16141	1.43746		CLSPN	0.21495	-1.26523
ZNF624	0.161419	1.47849		TMEM204	0.215108	-1.25947
FBXL12	0.161542	1.42587		TMLHE-AS1	0.215227	-1.26804
ZNF226	0.161609	1.43064		CD79B	0.215286	-1.26787
RTN3	0.161831	1.42976		TRIM49D1P	0.215433	-1.26745
UBFD1	0.16188	1.43934		MDGA2	0.215496	-1.26728
BRSK2	0.161897	1.46779		ABCC13	0.215555	-1.25755
METTL9	0.161956	1.44067		MICB	0.215562	-1.2574
KLHL13	0.162026	1.45051		BANP	0.215565	-1.25804
COPS2	0.162051	1.43298		TIGD7	0.216326	-1.25585
NT5C	0.162198	1.43204		LOC285972	0.216557	-1.25461
OCRL	0.162237	1.45083		TEX30	0.216563	-1.25749
FAM57A	0.162277	1.4562		MEST	0.216614	-1.26274
AMMECR1L	0.16234	1.46032		SENP3	0.216683	-1.25601
EPN1	0.162638	1.44205		TIMM9	0.216783	-1.25822
FAM120AOS	0.162758	1.44328		DAB1	0.216876	-1.26258
KLF16	0.163046	1.44404		LOC255025	0.216918	-1.26325
MKKS	0.163098	1.4322		ATP6V1B1	0.217159	-1.26257
CDCA8	0.163149	1.4249		C18orf54	0.217316	-1.2547
DPF1	0.163206	1.45102		ZNF302	0.217473	-1.25229
VAMP4	0.163271	1.44935		LACE1	0.217579	-1.25365
SYT6	0.163298	1.4274		LOC100506844	0.217599	-1.253
LINC00607	0.163441	1.46842		TRAPPC5	0.217734	-1.25869
CLK2	0.163503	1.45192		OARD1	0.217828	-1.25131
STMN2	0.163588	1.44011		RGMA	0.217865	-1.2531
AACS	0.163643	1.45155		KEAP1	0.217934	-1.25784
RAB30	0.164061	1.43524		DNAH5	0.218084	-1.25938
DPY19L2P4	0.164186	1.46809		RAPGEF3	0.218146	-1.25612
PGAM1	0.1642	1.41591		LIN7A	0.218178	-1.25823
SAP25	0.164307	1.46764		PRDM16	0.218283	-1.2594
OLFM1	0.164319	1.46759		DESI1	0.218445	-1.25029
LOC400940	0.164327	1.46756		PPP1R13L	0.218703	-1.25684
CTSF	0.164334	1.4332		ZNRD1	0.218715	-1.25328
EMBP1	0.164349	1.46748		FGF9	0.218749	-1.25599
CACNA1F	0.164384	1.46735		PRMT10	0.219053	-1.25025
TBC1D3G	0.164394	1.46731		LOC440434	0.219152	-1.24913
RTP3	0.164476	1.46701		LINC00467	0.219171	-1.24739
HBE1	0.164488	1.46697		FGFBP2	0.219261	-1.25666
GCOM1	0.164495	1.46694		ANKEF1	0.219357	-1.2512
GIMAP6	0.164498	1.46693		FLJ39739	0.219524	-1.25031
PCNA-AS1	0.164499	1.46692		ANXA2	0.219943	-1.24662
ITGBL1	0.164523	1.46683		LRRC24	0.220085	-1.25435
CDH5	0.164532	1.4668		CN5H6.4	0.220127	-1.25277
MIR4793	0.164548	1.46674		KDM4A-AS1	0.220467	-1.244
FAM163B	0.164554	1.46672		IFT122	0.220494	-1.24385
PATE1	0.164567	1.46667		RNF146	0.220535	-1.24452
CBR3-AS1	0.164591	1.46658		OSBPL6	0.22063	-1.24731
MYH7	0.164606	1.46653		ATP2A2	0.220647	-1.24337
KCNIP1	0.164667	1.4663		LRRC49	0.220686	-1.24451
CTBP1	0.164675	1.42731		ZNF74	0.220753	-1.24583
TESK2	0.1647	1.46618		TCEB3	0.220761	-1.25352
EPS8L1	0.164711	1.46613		HSD3BP4	0.220847	-1.24864
DDX56	0.164745	1.41646		GAS2L1	0.220945	-1.2496
FER1L5	0.164812	1.46576		USP17L9P	0.221112	-1.25149
C10orf68	0.164833	1.46568		GHRL	0.221248	-1.25111
GATSL1	0.164836	1.46567		LY6G6D	0.221401	-1.24173
SLC24A3	0.164859	1.46558		POLR2J2	0.221443	-1.2453
APC2	0.16488	1.45634		PPL	0.221649	-1.2498
TDRG1	0.164886	1.46548		CACNA1C	0.221672	-1.24281
SLC35G2	0.164924	1.46534		POLL	0.221714	-1.24091
MMAB	0.164929	1.42582		HCG22	0.222026	-1.24895
CD244	0.164965	1.46519		IGF1	0.222117	-1.24043
CTAGE4	0.164974	1.46516		PAICS	0.222289	-1.24793
TRAM1L1	0.165103	1.46467		SSX7	0.22234	-1.24182
TARDBP	0.165152	1.41885		ZNF710	0.22255	-1.23927
MMD	0.165205	1.41736		SLC17A5	0.222717	-1.23872
FLJ41649	0.165373	1.46367		PTCHD3P1	0.222794	-1.23759
RABEP2	0.165438	1.43447		LOC100506422	0.222813	-1.24249
MYOCD	0.165486	1.46325		TCF20	0.222816	-1.24037
ZNF615	0.165491	1.46181		FLJ13197	0.222825	-1.23798
FSD1	0.165536	1.42641		PCYOX1L	0.222884	-1.23721
MAS1	0.165655	1.46263		EFCAB7	0.222896	-1.24653
HARBI1	0.165676	1.42823		GARNL3	0.222959	-1.24608
PROS1	0.165734	1.45673		PI4KAP2	0.223044	-1.23694
CAND2	0.165792	1.43352		QPCT	0.223062	-1.23673
PTH1R	0.165983	1.46141		EIF4G1	0.223087	-1.24871
ILF2	0.166002	1.41064		UBP1	0.223108	-1.23662
HERC4	0.166002	1.43326		THAP9	0.223356	-1.24371
PITPNM3	0.166022	1.46051		KLHL11	0.223388	-1.2359
MYH4	0.166033	1.45853		PM20D2	0.223481	-1.23736
CTAGE5	0.166311	1.4297		MTMR10	0.223536	-1.23875
TSPAN19	0.166316	1.46018		DNAH2	0.223628	-1.24451
CYP2C8	0.166535	1.45937		TMPRSS11B	0.223762	-1.24116
ETV2	0.166775	1.45848		AIFM3	0.22383	-1.24395
ASH1L-AS1	0.166842	1.42691		ACSBG2	0.223895	-1.24377
NUP210L	0.16706	1.45743		OLR1	0.223957	-1.2436
MIR4485	0.167101	1.45729		SUZ12P1	0.224309	-1.23384
KCNA2	0.167111	1.45725		COL6A4P2	0.22437	-1.23834
MIR5047	0.167122	1.43101		PCOLCE	0.224381	-1.2351
FAM83C	0.167142	1.45713		SEMA4G	0.224414	-1.23466
LHX9	0.167145	1.45679		CCDC120	0.224658	-1.23261
PSMG1	0.167245	1.41577		HUS1B	0.22494	-1.2409
LIMS2	0.167533	1.4557		UTS2D	0.22512	-1.23118
ZNF707	0.167537	1.43393		RAPGEFL1	0.225165	-1.24028
AGBL4	0.167643	1.45529		PARP12	0.22521	-1.23368
MRPL3	0.16766	1.40405		CD300E	0.22521	-1.23131
RSBN1L-AS1	0.16767	1.43032		SOX2-OT	0.225297	-1.23341
RASEF	0.167674	1.45409		SLC25A40	0.225533	-1.23003
SIX3	0.167712	1.45504		UBR5	0.225604	-1.23299
ACADS	0.167788	1.45476		RAB22A	0.225735	-1.22952
C18orf21	0.167871	1.41769		TP53TG3D	0.225865	-1.23716
USP37	0.167901	1.42086		PEX6	0.225884	-1.22934
TLL1	0.167952	1.45416		GSN	0.225957	-1.23139
KBTBD11	0.168018	1.45392		C1QTNF3	0.225965	-1.22908
EXOSC7	0.168036	1.42162		LRRC8E	0.225992	-1.23142
RAB40A	0.168162	1.45339		BCL2	0.226098	-1.23008
PRRX2	0.168165	1.45338		SLC9A6	0.226245	-1.22811
GAGE2A	0.168186	1.403		SDAD1	0.226271	-1.22826
DNAAF3	0.168208	1.45322		LOC440563	0.226367	-1.23699
ZBTB49	0.168228	1.44781		MMP19	0.226402	-1.23253
GIPC1	0.168357	1.41622		MAP7	0.226421	-1.23036
DBC1	0.168524	1.43073		C9orf37	0.22651	-1.22989
DRGX	0.168582	1.45186		BMPR1B	0.226621	-1.23629
TMEM218	0.168614	1.41934		RPLP1	0.227016	-1.23213
RASGRP2	0.168886	1.44443		POLR2D	0.22718	-1.23607
NUP98	0.168981	1.40969		MMP23A	0.227485	-1.23393
UNC79	0.169027	1.45018		NPHP1	0.227587	-1.22527
MIR3939	0.169137	1.44983		ADCY10P1	0.227643	-1.23298
SESN1	0.169287	1.42168		INHA	0.227896	-1.23281
FCHO1	0.169318	1.44412		ZBTB9	0.228043	-1.22662
NSMF	0.169326	1.41747		FOXO3	0.228125	-1.22317
KLHL23	0.16939	1.41325		TEKT4P2	0.228263	-1.22461
NPR2	0.169413	1.41642		LOC641367	0.228536	-1.23107
PSMD7	0.169414	1.39995		SNRPE	0.228637	-1.22177
BCAN	0.169523	1.43094		ATP6V1E2	0.228775	-1.23043
SHBG	0.169563	1.44828		TIPIN	0.228889	-1.23014
NFKBIL1	0.169628	1.41296		CNTNAP5	0.228899	-1.22121
SDHAP1	0.169665	1.40295		LOC653513	0.229006	-1.2298
DGAT2	0.169667	1.41938		SMARCD3	0.229358	-1.22885
VSTM2B	0.169711	1.44774		CYP4X1	0.229617	-1.22814
SLC26A7	0.169743	1.44763		DUSP8	0.229692	-1.22794
FAM19A4	0.169755	1.44758		GORASP1	0.229761	-1.22114
GAGE2B	0.169897	1.4007		PRAP1	0.22994	-1.22727
BCL7A	0.169996	1.41328		DENND2A	0.230403	-1.21699
CXCL2	0.170059	1.44648		CDK11B	0.230425	-1.21796
PDPR	0.170077	1.40988		SLC30A4	0.2305	-1.22161
SLC29A4	0.170086	1.44638		KCTD11	0.230526	-1.22531
PTPN20A	0.170213	1.44592		PAPPA	0.230692	-1.22191
PTPN20B	0.170213	1.44592		NDUFB5	0.230938	-1.2274
STAM	0.170222	1.40854		AVPR2	0.231024	-1.22434
ZNF462	0.170387	1.41762		ARHGAP18	0.231053	-1.21528
CNIH	0.170473	1.40264		EVPL	0.231367	-1.22342
LRCH1	0.170501	1.44303		NLRP9	0.231449	-1.2232
GRIK3	0.170502	1.44456		FLOT2	0.231454	-1.21853
CACNB4	0.170502	1.43524		DSG3	0.231469	-1.21523
NXPH3	0.170504	1.44487		MAPRE2	0.231505	-1.2154
N4BP2L2	0.170656	1.4025		IRAK1	0.231627	-1.21899
CHAF1B	0.170759	1.4079		ENAH	0.231699	-1.21588
TRNP1	0.17084	1.44365		RFC1	0.231709	-1.21495
LRIG2	0.170873	1.41331		C22orf46	0.232074	-1.2163
GRPR	0.170955	1.44324		NFKBIZ	0.232472	-1.21151
C17orf102	0.171022	1.40878		SOCS7	0.232499	-1.2115
SLC35G3	0.171124	1.44263		FAM49A	0.232551	-1.21735
LINC00839	0.171188	1.42716		RPS20	0.232563	-1.23669
CCNB3	0.171216	1.4423		SND1	0.232601	-1.21803
CCT6P3	0.171219	1.40969		PRPS2	0.232662	-1.21535
UNC13A	0.171227	1.4098		AATF	0.232674	-1.22193
TSSK3	0.171383	1.44169		TULP3	0.232802	-1.21305
FASTKD1	0.171406	1.42526		PCYT2	0.232823	-1.21127
PGBD5	0.171507	1.44125		C17orf104	0.232941	-1.2192
GRWD1	0.171596	1.40309		T	0.23295	-1.21917
NDST2	0.171814	1.42726		NPC1L1	0.232962	-1.21903
EDC4	0.171832	1.3985		ADAMTS12	0.233028	-1.21101
SRPR	0.171839	1.40108		C9orf123	0.233745	-1.21307
SLC25A23	0.171978	1.4367		BTBD19	0.233928	-1.21656
ADAMTS19	0.172026	1.43929		EFCAB10	0.234071	-1.21618
CCDC15	0.172128	1.41116		SLC45A3	0.234089	-1.21613
ZFP41	0.172148	1.43847		AAGAB	0.23414	-1.2134
ZNF728	0.172163	1.43489		NHLRC1	0.234476	-1.2063
FAM43A	0.172256	1.41245		GOT1	0.234548	-1.20863
RHOG	0.172276	1.40312		LOC100506314	0.234575	-1.21483
MARK1	0.172286	1.40164		CDC42BPB	0.234713	-1.20589
CARD18	0.172413	1.43799		LOC286297	0.234725	-1.21444
MAGEL2	0.172447	1.43787		PAK6	0.234775	-1.2143
WFIKKN2	0.172453	1.43785		ATP8B5P	0.235106	-1.21342
SOX15	0.172539	1.43754		SH3TC2	0.235222	-1.21307
TMEM63C	0.172544	1.43752		RAP1B	0.235283	-1.2069
SLC52A2	0.172563	1.41238		KCNE4	0.235286	-1.20415
MTMR4	0.172585	1.40566		NELFE	0.235312	-1.21333
LCTL	0.172716	1.43691		MBNL1	0.235444	-1.20714
KCNJ2	0.172778	1.43666		CHP2	0.235471	-1.20658
IPO11-LRRC70	0.17278	1.43452		CPXM2	0.235573	-1.21218
GCH1	0.172859	1.43639		FAM118A	0.235645	-1.20318
TCN2	0.173138	1.42848		HSPA13	0.235826	-1.20361
LOC100506801	0.173284	1.43487		STEAP2	0.235921	-1.20253
HOXA9	0.173338	1.39601		RBMS3	0.236157	-1.20289
GOLGA6L10	0.173338	1.43231		RANBP17	0.236186	-1.20443
RRP36	0.173426	1.39497		APPBP2	0.236254	-1.20162
BTBD17	0.173625	1.43266		DCBLD1	0.236479	-1.20644
DDX24	0.17384	1.38961		FOXD4L4	0.236499	-1.20972
RPL23AP53	0.174	1.40272		FOXD4L2	0.236499	-1.20972
MOB2	0.174054	1.41583		TOMM20L	0.236527	-1.20587
SAMD10	0.174068	1.41138		WASF1	0.23662	-1.20125
POC1A	0.174116	1.39483		HOXC13	0.236741	-1.20078
SMCR5	0.174143	1.40854		MAG	0.236759	-1.20904
PHLDB1	0.174433	1.4028		PEX11A	0.236815	-1.20017
C1QL1	0.174456	1.41357		TTI2	0.236879	-1.20245
HGS	0.174476	1.38604		ADH6	0.237015	-1.20836
ACTR3BP2	0.174482	1.43061		PDZK1P1	0.237113	-1.2081
LINC00620	0.17449	1.41423		SLC5A10	0.237132	-1.20473
SNORA39	0.174598	1.42043		MARS	0.237217	-1.20826
LINC00840	0.174669	1.42995		NTRK3-AS1	0.237375	-1.20741
ZNF790	0.174702	1.42509		SLC25A43	0.237537	-1.20027
LOC100507651	0.174726	1.42173		PRKG2	0.237663	-1.20665
C14orf28	0.174773	1.42938		SMCR7L	0.237681	-1.19855
VTI1A	0.174778	1.3897		CTH	0.237713	-1.19984
LRRC4	0.174922	1.42905		MAK	0.237716	-1.19796
ERV3-1	0.175078	1.40307		GPR111	0.237747	-1.20074
HK1	0.175134	1.3898		DPY30	0.237888	-1.2021
SIRT7	0.175216	1.39837		LOC100129924	0.237975	-1.20583
TSPYL2	0.175454	1.38505		HNMT	0.238122	-1.20024
MYEF2	0.175478	1.40045		MFAP2	0.238516	-1.19712
SERGEF	0.175555	1.40026		SYS1-DBNDD2	0.238531	-1.19607
[truncated: 7,846 more rows]

## Sheet: CD24+NGFR+ vs CD24-NGFR+
thresh: 0.01	up in first combination				down in first combination
	p_value	t_stat			p_value	t_stat
CD24	4.3603e-09	12.3245		HEYL	3.118e-08	-6.54454
COTL1	2.75131e-05	4.98324		PCOLCE2	1.16741e-05	-4.88837
ENO2	5.72499e-05	5.13427		ADAL	1.69884e-05	-5.00808
CKS1B	0.000116862	4.18128		ITGA5	1.91896e-05	-4.84375
TUBA1A	0.000465007	3.93887		ESPNL	3.79102e-05	-4.61831
ZNF331	0.000545435	3.98297		CREM	5.80294e-05	-4.52337
MAP2	0.000621037	4.05242		WIPI1	6.41707e-05	-4.41295
MDK	0.000796563	3.59209		SSX2B	7.29833e-05	-4.47807
GNG3	0.00096633	3.997		FAM206A	9.60328e-05	-4.41973
MAGEB1	0.00122348	3.76116		PKDCC	0.000105023	-4.24843
NOL9	0.00148129	3.72154		C20orf96	0.000116435	-4.20074
S1PR2	0.00151223	3.75167		CAP2	0.000122764	-4.16634
GAGE2D	0.00166674	3.33234		UBXN2A	0.000128198	-4.15208
ELAVL3	0.00182825	3.79236		CAMK2B	0.000140443	-4.24874
ATXN2L	0.00222393	3.44231		SSX2	0.000161056	-4.17094
DPYSL5	0.00244136	3.64368		TMEM194A	0.000265498	-3.99989
TUBB2B	0.00244536	3.37692		USP18	0.000280924	-3.96917
EGFEM1P	0.0027541	3.54655		DEPDC7	0.0003097	-3.99079
DPYSL2	0.00305568	3.23646		RBMX2	0.000314601	-3.94764
SYT6	0.00330576	3.45225		ROR1	0.000335992	-3.93962
DHCR7	0.0033176	3.32234		TLK1	0.000337881	-3.87191
DBNDD2	0.0033617	3.32143		ABCA5	0.000341915	-3.84576
IFI16	0.00343311	3.35645		TRAK1	0.000346153	-3.84942
PPP1CC	0.00371116	3.12663		CSTF3	0.000367395	-4.0166
CTCFL	0.00391498	3.21181		FAM175B	0.000375763	-3.81488
PTBP1	0.00427915	3.10299		ASPH	0.000545232	-3.77333
ST6GALNAC5	0.00436551	3.17793		RNASE4	0.000572881	-3.77817
PFKP	0.0048014	3.06132		NACA	0.000580079	-3.92052
CRIP2	0.004899	3.25406		SUSD2	0.000587059	-3.72561
HCLS1	0.0050156	3.29451		CHMP3	0.00062739	-3.8417
HOXA9	0.00508746	3.15011		OLFML2B	0.000671018	-3.63276
PPP2R2B	0.00525881	3.30012		COX7B	0.000682195	-3.7152
HOXA3	0.00551796	3.13486		EIF3M	0.000695234	-3.94178
DBNDD1	0.00563888	3.18361		CHRNG	0.000698497	-3.65508
RAB11B	0.00586319	3.01116		KIAA1217	0.000714508	-3.61405
LRRTM2	0.005896	3.13688		LAMC3	0.000726472	-3.63124
MLST8	0.0059337	2.94805		S100A2	0.000771711	-3.62161
FDFT1	0.00614912	2.96923		HPDL	0.000774097	-3.6061
NEFM	0.00619779	2.99546		HS3ST1	0.000805689	-3.63311
PEG10	0.00630565	2.9763		CBWD3	0.000809043	-3.76541
ESCO2	0.00635007	3.11435		LINC00599	0.000814648	-3.64187
SYT11	0.00666229	2.99388		RPF2	0.000846672	-3.97144
CDH6	0.00676053	3.1507		AP4M1	0.000856721	-3.56417
QDPR	0.00689418	2.9799		YARS	0.000986626	-3.71117
ENPP4	0.00721025	3.11765		THPO	0.00101779	-3.57588
PLEKHJ1	0.00727965	2.9048		NDUFA4	0.00105776	-3.49295
MAGEA9	0.00857872	2.9494		RNH1	0.00106821	-3.64149
WASH5P	0.0086401	2.95306		UROD	0.00107735	-3.88361
LOC100506599	0.00875862	2.96572		C20orf196	0.00116479	-3.51694
ZBTB11	0.00928313	2.89979		SLC39A4	0.00117132	-3.44334
ARL2	0.00930574	2.82295		FAM208A	0.00118243	-3.44072
GPX4	0.00984601	2.70462		TNNT1	0.001192	-3.44339
ANP32E	0.0100698	2.70987		ZNF84	0.00121959	-3.44413
KCNJ11	0.0101738	2.9024		PVRL1	0.00128795	-3.41559
SLC9A3R1	0.0101841	2.87035		SEMA5B	0.00132706	-3.40323
ZNF286B	0.0104509	2.76311		ARL1	0.0013526	-3.53754
TMSB10	0.0112297	2.72554		RUFY1	0.00141608	-3.38821
FHAD1	0.0113152	2.85231		CORO2B	0.00145084	-3.3923
NEFL	0.0113614	2.68193		ZNF140	0.00145683	-3.37011
ALDOC	0.0118191	2.68329		ZMYM1	0.00147089	-3.36697
WHSC1	0.0118354	2.72766		FAM69B	0.00148616	-3.37936
SERPINF1	0.0118416	2.6904		TAF7L	0.00158368	-3.41631
PIM1	0.0118962	2.77743		MGAT2	0.00160893	-3.40004
TONSL	0.0119524	2.85122		TMEM38B	0.00162743	-3.41855
TMF1	0.0119601	2.6964		FZD1	0.00170227	-3.31697
GUCA1B	0.0120132	2.83157		LCMT2	0.00172007	-3.31316
HMGA1	0.0120175	2.71762		ABCA10	0.00173571	-3.36442
FADS2	0.0122005	2.78983		MAN2A1	0.00180833	-3.30937
ATP1B1	0.0122205	2.70311		CD59	0.00186844	-3.36432
PRKCA	0.0127105	2.81373		PDHB	0.00188387	-3.6875
COMMD2	0.0132634	2.62993		TEKT4P2	0.00194211	-3.46183
SIRPA	0.0132943	2.82621		RPL6	0.00195869	-3.45531
GEMIN5	0.0132959	2.69091		RAB11FIP2	0.00197611	-3.32338
HILPDA	0.0133054	2.6905		RAPGEF5	0.00204069	-3.26317
THY1	0.0137132	2.785		UTS2D	0.00204637	-3.26277
BLOC1S2	0.0138133	2.67182		LOC389023	0.00205394	-3.3229
CYTH1	0.0140766	2.72293		LSM5	0.00207026	-3.39837
U2AF2	0.0142149	2.76108		ZNF770	0.00227823	-3.30931
HNRNPUL1	0.0143512	2.67152		EFCAB7	0.00236941	-3.2705
PTPN3	0.0144496	2.77734		METTL18	0.00241944	-3.19562
COCH	0.0145656	2.65481		PRKAG1	0.00243483	-3.41772
ZNF785	0.01473	2.68117		TRIM32	0.00244693	-3.23327
ZFHX3	0.0150343	2.69824		CECR2	0.00246227	-3.19055
RUFY2	0.0152293	2.67323		ULK4	0.0025072	-3.21186
MT2A	0.0156171	2.583		FAF2	0.0025249	-3.23807
GALNT16	0.0157826	2.68564		POP5	0.00253769	-3.36128
CDC42SE2	0.0159863	2.6139		BIN3	0.00255167	-3.18165
REEP2	0.0161089	2.67061		MRPS36	0.00266427	-3.3311
WFDC2	0.0169937	2.70784		UGP2	0.00270677	-3.36466
CLDN11	0.0170626	2.66208		EID1	0.0027962	-3.4345
PHYHIPL	0.0172174	2.66191		ANKRD26	0.00294468	-3.1389
IAPP	0.0173177	2.59967		ABCA1	0.00294759	-3.161
TMBIM1	0.0175359	2.62767		MTFR2	0.00304342	-3.13592
ANKS4B	0.0175488	2.62875		RREB1	0.00306751	-3.11693
MLLT11	0.0175691	2.54846		GRM4	0.00321541	-3.25205
SLC35F1	0.0177327	2.63066		AKAP13	0.00322129	-3.14569
YBX1	0.0179901	2.50822		UBR5	0.0032682	-3.1096
NDUFAB1	0.0183641	2.4381		MYD88	0.0032994	-3.13673
AHCY	0.0184815	2.43723		SNAI2	0.00331442	-3.11331
SIGLEC8	0.0185691	2.62451		GPRC5C	0.00334293	-3.12311
KLHL23	0.0185839	2.56991		PTPRA	0.00338057	-3.10892
OTUD7B	0.018694	2.62421		CSDA	0.0033999	-3.16533
TVP23C	0.0187022	2.59427		ACOT1	0.00341786	-3.12483
UBE2E2	0.018813	2.50796		SPARC	0.00342502	-3.39208
PDDC1	0.0188305	2.58473		PLGRKT	0.00345453	-3.17244
FIGN	0.0188935	2.60786		CD63	0.00347923	-3.45168
CCDC152	0.0188955	2.55304		TTC28	0.00352883	-3.06764
TBC1D24	0.0189453	2.54623		ARHGAP32	0.00354625	-3.09394
CALM3	0.0189813	2.53421		RPL7	0.00356237	-3.20683
ALDH5A1	0.0191314	2.62623		STRADB	0.00361708	-3.18256
MAPK13	0.0191428	2.59417		MAGEC2	0.00366654	-3.05524
CIDEB	0.0191501	2.5755		CHRNA1	0.00366751	-3.27644
LOC150622	0.0191646	2.63132		CDC26	0.00368196	-3.10723
CPNE1	0.0194518	2.44699		IGBP1	0.00369397	-3.23829
SCARB2	0.0196371	2.54527		ANG	0.00370445	-3.10425
LOC100133612	0.0197723	2.54124		CBR1	0.00374918	-3.08296
DOK1	0.0199278	2.47498		CELSR2	0.00390847	-3.02951
GSTM3	0.0202671	2.51947		GYS1	0.00393475	-3.03151
PCBP1	0.0204826	2.41383		TLCD1	0.00413021	-3.05664
TREX1	0.020627	2.56771		PNMA5	0.00417381	-3.00254
FTX	0.0210943	2.46709		PRR13	0.00418026	-3.31331
PRPF18	0.0211915	2.45986		SIGIRR	0.00422603	-3.03491
ASTN1	0.0212799	2.50195		PCTP	0.00427002	-3.00746
KPTN	0.0214141	2.45719		NEB	0.00449456	-2.97708
SLC48A1	0.0214356	2.43659		NTN1	0.00452136	-3.02887
SLC4A1	0.0214856	2.49029		DUS4L	0.00452645	-2.97353
EPN1	0.0215728	2.51718		FOXS1	0.00453197	-3.02798
ZNF565	0.0216223	2.58426		FAHD2A	0.00464327	-2.96416
ADAT2	0.0217735	2.52717		NEO1	0.00470608	-3.01119
BOLA3-AS1	0.0217937	2.47576		PTHLH	0.00478023	-2.98848
PODXL2	0.0219214	2.47541		RPL41	0.00480618	-3.14662
CGGBP1	0.0219454	2.4592		SLC32A1	0.00482163	-2.9932
C1orf35	0.0220373	2.47579		RAMP1	0.00498149	-2.94481
MATR3	0.0224384	2.40513		GPATCH3	0.00501891	-2.94924
POU6F2	0.0225611	2.49808		RWDD3	0.0050835	-2.93493
KXD1	0.0230512	2.41269		LUC7L3	0.00508468	-3.12625
PHF17	0.0232911	2.48277		NCOA1	0.00512673	-2.93824
ZC3HAV1	0.0233949	2.51702		APLNR	0.00518088	-2.93318
DENND4B	0.0233989	2.43152		PERP	0.00519804	-2.92429
RPL13P5	0.0234408	2.50777		PPP1R12A	0.00520966	-2.96286
RAB40C	0.0235439	2.48967		SCYL3	0.00538367	-2.95392
UCHL1	0.0235517	2.41468		MRPS30	0.00539478	-3.08362
EPC1	0.0238284	2.50027		MFAP4	0.00583928	-3.04728
LOC93622	0.0240002	2.51626		SCLY	0.00585936	-2.91565
TUBB3	0.0240281	2.43218		DYNLT1	0.00586603	-3.21008
FEV	0.0240538	2.51881		GID4	0.00590462	-2.90873
ITPR2	0.0242247	2.46031		SNAP23	0.0060504	-2.91608
TM7SF2	0.0245537	2.45719		BCORL1	0.00622308	-2.8688
SLC1A2	0.0247264	2.48875		AIFM1	0.00634798	-2.93135
HOGA1	0.02475	2.46557		ZNF219	0.00636033	-2.87524
ZKSCAN3	0.0247789	2.43879		KCNC4	0.00637563	-2.86179
TMEM156	0.024918	2.49893		APEX2	0.00638686	-2.93701
EXOSC6	0.025041	2.39799		ARHGAP42	0.00650587	-2.84513
DYDC1	0.0250849	2.42054		ALKBH1	0.00654942	-2.85283
GSK3B	0.0250894	2.42156		COL1A1	0.00661121	-2.88837
ZNF529	0.0253022	2.3817		DIMT1	0.00670209	-2.83927
SCG2	0.0255033	2.43366		SNAR-C3	0.00671176	-2.87685
HCAR1	0.0255408	2.45261		GLDC	0.00676271	-2.82575
B4GALNT1	0.0255743	2.42662		SNRPE	0.00679886	-2.99805
GSTTP2	0.0256608	2.40328		RNLS	0.00680919	-2.87028
MAP3K6	0.0260728	2.45528		SHOC2	0.00681291	-2.83226
SLC39A1	0.0262842	2.37671		CCDC66	0.00693698	-2.8231
FUCA1	0.0264263	2.437		TXNRD1	0.00697665	-2.94629
SHISA4	0.0267094	2.39301		ATP6V1G1	0.00700089	-3.07314
WDR24	0.026719	2.34805		MOB3B	0.00701492	-2.84463
TPST2	0.0269631	2.44989		FAM9B	0.0070929	-2.84307
ESRRG	0.0270152	2.46939		ATRIP	0.00710098	-2.84227
TWIST1	0.0270831	2.40944		POLE3	0.00711801	-2.97154
TMEM88	0.0273817	2.36838		GRSF1	0.00713919	-2.91489
TDRD1	0.0276233	2.42432		CXorf48	0.00718365	-2.81552
FLJ38109	0.0280575	2.44724		MPRIP	0.00720915	-2.81946
UBE2Z	0.0282763	2.37955		RALBP1	0.00727088	-2.82717
MSI1	0.0282995	2.35303		RHOXF2	0.00739559	-2.79228
MAPK8IP1	0.0284337	2.36381		COG2	0.0074246	-2.85543
POMZP3	0.028438	2.41594		RBM41	0.0074337	-2.79086
PKN1	0.0284479	2.39349		RCN1	0.00757221	-3.02879
SLC6A15	0.0284988	2.40924		HDHD2	0.00758913	-2.8154
LOC643201	0.0285048	2.42407		PPCS	0.00761815	-2.88868
ARID3B	0.0285333	2.35714		C6orf211	0.00767078	-2.80459
SLC20A1	0.0288284	2.35685		NDUFC1	0.00768867	-2.96309
CPT1C	0.0289946	2.37007		RPL9	0.00769121	-3.00743
PRRT2	0.0290336	2.3515		ATP5J	0.00777998	-3.05319
SPON1	0.0290619	2.42711		C5orf28	0.00780199	-2.77283
GSK3A	0.029166	2.39964		ZWILCH	0.00780739	-2.88134
RELL2	0.0291832	2.37246		EIF2B3	0.00787843	-3.00179
TPM3	0.0291902	2.26571		SUSD1	0.0079354	-2.81103
MSANTD3-TMEFF1	0.0292287	2.39765		TATDN1	0.00795614	-2.89687
KHDRBS2	0.0297784	2.41876		PAXIP1	0.0079858	-2.78338
FAM221A	0.0298114	2.32516		IDH3A	0.0079866	-2.83196
ACTL6B	0.0299275	2.37728		C9orf78	0.00801106	-2.95658
CA14	0.0300073	2.41472		RAET1K	0.00803471	-2.79696
ZNF713	0.0300868	2.37617		IP6K3	0.00815028	-2.75596
PIWIL2	0.0300978	2.3735		RHOXF2B	0.00834887	-2.79124
ADAMTS4	0.0301028	2.30192		SBNO1	0.00839629	-2.92214
FDPSL2A	0.0301406	2.36334		RPL38	0.0084063	-2.94411
PODXL	0.0302579	2.40844		WDR4	0.00855207	-2.78548
NABP1	0.0303339	2.36082		MAPK14	0.00857135	-2.73946
OR2A20P	0.0304346	2.38154		MTR	0.008688	-2.74024
ENHO	0.0305521	2.38593		CS	0.00892852	-2.9351
DEDD	0.0310476	2.30895		SHISA2	0.00900822	-2.74995
FBLN1	0.0311868	2.29991		ITGB3BP	0.00906909	-2.7825
RBCK1	0.0313523	2.30056		TRIP4	0.00910355	-2.79381
NFASC	0.0314241	2.31678		TRMT10C	0.00931844	-2.82678
EIF5A	0.0315299	2.26215		TBC1D23	0.00944545	-2.72088
SDC3	0.0315984	2.33664		SMCR7L	0.00947046	-2.75991
TMEM159	0.0316458	2.34035		HPS5	0.00953785	-2.69769
EEF2	0.0317138	2.25862		MGC16121	0.00956878	-2.7371
HIST1H1E	0.0317882	2.27123		NPY	0.00965647	-2.72405
ZNF486	0.03205	2.35125		CHMP5	0.00975356	-2.87806
SDC1	0.0320983	2.35421		UBIAD1	0.00976838	-2.79401
UGT8	0.0321283	2.33755		BCL11A	0.00995287	-2.74311
ME2	0.0321805	2.27868		EML4	0.00995713	-2.85306
DCUN1D3	0.03239	2.353		SSX9	0.0100148	-2.71889
ADAM15	0.0324339	2.28286		ZNF225	0.0100939	-2.71478
BCAS4	0.0325809	2.35955		CYYR1	0.0101018	-2.69287
MAP1LC3A	0.032679	2.31446		NUS1	0.0102486	-2.66867
KCNA3	0.0330683	2.364		FAM212B	0.0102931	-2.68607
MMD	0.0331072	2.25015		SCOC	0.0103437	-2.80868
JAK3	0.0332507	2.34803		ATP2B3	0.0103722	-2.66631
CA13	0.0333435	2.33081		MSL3P1	0.0104246	-2.67809
TBC1D7	0.0334851	2.24195		TXNDC17	0.0104345	-2.83448
CCDC7	0.0336298	2.35487		DDX5	0.0104444	-2.89417
STX7	0.0337086	2.27612		COMMD1	0.0104825	-2.75319
CBS	0.0337803	2.32208		GATSL3	0.0105385	-2.69846
SEPW1	0.0337925	2.25139		SPSB2	0.0106412	-2.66193
BCL2L2	0.0343066	2.34142		ZDHHC11	0.0107169	-2.6907
DMXL1	0.0343096	2.29267		MNAT1	0.0107638	-2.70361
ZNF428	0.0344896	2.24351		HLX	0.0108107	-2.72015
ARHGAP33	0.0346524	2.27833		ZNF302	0.0109302	-2.65327
LRRC3	0.0347061	2.2381		FXR2	0.0111527	-2.64559
KCNN3	0.0350188	2.24653		KDELR2	0.0112779	-2.82299
AES	0.0350363	2.26916		KIAA1191	0.0113084	-2.74439
CNTN2	0.0351932	2.27206		CFL2	0.0114416	-2.65028
APLP2	0.035195	2.25575		C10orf88	0.0114581	-2.63479
FCRL1	0.0352942	2.28238		POLR2A	0.0114959	-2.73482
BNIPL	0.0354592	2.24369		WWC2	0.0115295	-2.66224
POLDIP3	0.0354709	2.2395		SLC12A2	0.0116777	-2.66037
UBE2B	0.0355933	2.22303		ACSL3	0.0118265	-2.7029
HSD17B13	0.0356389	2.27876		UQCRH	0.0118809	-2.72266
PHACTR4	0.0356493	2.23575		FLVCR1	0.0121816	-2.62803
CSF2RA	0.0356516	2.30041		IPW	0.0122882	-2.60069
ARRB2	0.0357057	2.24558		BZW2	0.0123492	-2.72096
RND1	0.0357622	2.32059		DHX29	0.0124299	-2.61702
PRDX5	0.0357798	2.22795		RELL1	0.0124527	-2.71842
TINAGL1	0.035808	2.26324		WBSCR17	0.0125925	-2.59126
GLI2	0.035829	2.2454		GAR1	0.012663	-2.64698
FGFR2	0.035873	2.31973		TWF1	0.0127043	-2.65123
KIAA1324L	0.035892	2.21946		ARF4	0.0127268	-2.74749
ATXN10	0.0359253	2.16914		ZNF267	0.0128419	-2.61056
ORAI2	0.0362224	2.2612		LAMTOR3	0.0128435	-2.60265
CDC42EP3	0.0362691	2.21995		FARP2	0.0128719	-2.58996
PUM1	0.0362794	2.26186		SLCO4C1	0.0129058	-2.61644
MAFF	0.0365191	2.25779		MTA3	0.0130143	-2.59147
COPS7B	0.0366781	2.21764		FAM120B	0.013027	-2.72867
NRP2	0.036686	2.23001		MARS	0.0131069	-2.80426
DNM1P46	0.0367659	2.27992		WARS2	0.0131119	-2.60127
S100A10	0.0367983	2.27751		IGF2BP3	0.0131251	-2.58589
LOC100506083	0.0368277	2.26465		NARS	0.0131513	-2.72999
PDLIM1	0.0370017	2.21658		CYCS	0.0131837	-2.58557
TMEM51	0.0370344	2.24427		LOC645212	0.013236	-2.57189
CACNB3	0.0370437	2.19744		MYBPHL	0.013277	-2.59226
BTF3L4	0.0372224	2.21275		LITAF	0.0133102	-2.60922
PRRC1	0.0373496	2.21888		MMP11	0.0133252	-2.60338
PCDHB9	0.0376062	2.23951		TOB1	0.0134905	-2.72808
GDAP1L1	0.0377151	2.26844		RANBP6	0.0135406	-2.5741
FZD5	0.0378797	2.24316		HRK	0.013548	-2.55974
ZNF681	0.0379656	2.262		SLC2A10	0.0135996	-2.59394
MRO	0.0379726	2.22965		FAH	0.013622	-2.59377
CLN8	0.0380202	2.24353		ATP2B1	0.013703	-2.56926
SCML4	0.0380886	2.28294		THAP4	0.0137611	-2.6079
HPCAL1	0.0381627	2.26482		SMIM16	0.0137645	-2.59009
MPZL1	0.038199	2.20572		NOL12	0.0138725	-2.61944
PARD6G	0.038409	2.26109		DAAM2	0.0140661	-2.5812
IKBKG	0.0385522	2.22192		DDX50	0.0140767	-2.65504
LINC00485	0.0388492	2.22424		ZBTB1	0.0140984	-2.54462
BTG3	0.0389548	2.17649		JMJD4	0.0142628	-2.54598
PITPNC1	0.038967	2.22641		MAP2K5	0.0142893	-2.56097
SLC2A13	0.0390846	2.27225		SNORD88B	0.0145431	-2.56749
KLRD1	0.039312	2.2432		SNORA33	0.0145763	-2.56655
CLIP3	0.0393801	2.19468		ZNF786	0.0146262	-2.52936
GAP43	0.0396106	2.19983		UTP18	0.0147061	-2.69387
MORC3	0.0396621	2.22113		VCX3A	0.0147903	-2.58443
ARRDC3-AS1	0.039867	2.18266		SF3B14	0.0148173	-2.73641
LOC728558	0.0400157	2.18775		PI4KAP2	0.014839	-2.55671
GREB1	0.0401438	2.23042		SORT1	0.0148578	-2.55178
ANKRD16	0.0401861	2.23109		LINC00467	0.0148825	-2.52531
CPD	0.0402239	2.19405		DPF2	0.0148853	-2.58154
STARD4	0.0404021	2.22535		ATP6AP2	0.0149952	-2.6429
DUSP19	0.0404933	2.25238		SNRPD3	0.0150238	-2.66037
LOC100216545	0.0407607	2.18393		MLH1	0.0150441	-2.585
GNB5	0.0407799	2.18593		NRN1	0.0150584	-2.53012
CKB	0.0407816	2.16368		NSUN6	0.0153031	-2.54447
ENTPD1	0.0407916	2.21039		BRD1	0.0153032	-2.51139
ZNF626	0.0408409	2.23635		RBM7	0.015316	-2.57647
LOC441666	0.0408872	2.24238		CLPX	0.0153593	-2.54613
ZBTB8A	0.0409214	2.18992		ETFA	0.0154191	-2.68738
EPHB1	0.0409267	2.23229		SLC33A1	0.0155268	-2.51301
PCNXL2	0.0409557	2.20916		KIAA1147	0.0156567	-2.53165
UVSSA	0.0409557	2.18473		ITGA7	0.0157054	-2.55216
LOC728752	0.0412996	2.20142		EIF2B2	0.0157213	-2.56218
ARL11	0.0413805	2.22141		C12orf66	0.0157336	-2.53498
TNS4	0.0418066	2.21098		DIABLO	0.0158364	-2.65785
FLJ39639	0.0418651	2.1982		TMBIM4	0.015962	-2.57529
LRPAP1	0.0418692	2.2004		MKL2	0.016031	-2.49307
ORC6	0.041954	2.14727		SSH2	0.0164856	-2.49757
FBP2	0.0420641	2.22976		C6orf203	0.016661	-2.47853
MAPT	0.0420816	2.19315		DLL3	0.0167018	-2.52579
CLEC19A	0.0420817	2.19401		LECT2	0.0168307	-2.50696
LINC00663	0.0421398	2.17573		IFT43	0.0168365	-2.53156
LOC100506394	0.0421932	2.18836		RRNAD1	0.0169171	-2.50158
IDO1	0.0422743	2.20669		ZNF446	0.0169715	-2.47886
YIPF4	0.0423378	2.12585		DUSP6	0.0170564	-2.55622
NCRUPAR	0.0423806	2.1717		GNB2L1	0.0170924	-2.58197
PRELID2	0.0424224	2.2034		TYW1	0.0172906	-2.52331
MED30	0.0425255	2.1701		FAM96A	0.0172989	-2.60974
PPP4R2	0.0426862	2.19264		RNF130	0.0173516	-2.52733
PCYOX1	0.0429001	2.17163		RPL26	0.0174283	-2.55628
RRP1B	0.0431066	2.1558		P2RX1	0.0174614	-2.4916
CHRNA5	0.0431389	2.16397		ANGPTL2	0.0174717	-2.47727
KIF5C	0.0433688	2.1764		C1orf109	0.0175002	-2.53578
VTI1A	0.0436084	2.16664		MUSTN1	0.0176039	-2.4882
ATP6V0D1	0.04361	2.14287		PAGE1	0.0176071	-2.51192
MT1F	0.0437936	2.21567		FAM175A	0.0176455	-2.45516
KCNK3	0.0439839	2.18938		ZNF224	0.0177877	-2.45885
CAMKV	0.0439915	2.17084		CHN2	0.0178563	-2.49661
CCDC58	0.0439988	2.10425		NAA35	0.0180731	-2.44878
ATP6V0C	0.0440748	2.16102		FLJ31306	0.0181331	-2.4665
ZBTB3	0.0441069	2.17947		ACN9	0.0181558	-2.48999
DECR2	0.0441461	2.15031		M6PR	0.0181579	-2.56787
RAB24	0.0442509	2.12092		MOK	0.0182713	-2.44824
FFAR4	0.0442574	2.17941		C20orf26	0.0183244	-2.43974
SIDT2	0.0443924	2.20837		SMARCD3	0.0184	-2.46965
SLC25A1	0.0444042	2.15523		ALG10	0.0184251	-2.46518
SULT1C2P1	0.0444063	2.17685		MRPS24	0.0186634	-2.60998
IBA57	0.0445244	2.18952		POU6F1	0.0186691	-2.43308
SNCG	0.0445923	2.17684		ZNF408	0.018891	-2.45864
MAD1L1	0.0451138	2.14696		MAGED2	0.0189039	-2.58102
FAIM2	0.0451247	2.12228		MTMR1	0.0189104	-2.43861
RCC1	0.045343	2.1081		ZNF22	0.0189289	-2.51192
LRTOMT	0.0453597	2.11245		PWP1	0.0189703	-2.56182
STRA6	0.0453737	2.13685		IL17B	0.0191434	-2.45298
AMBRA1	0.0455087	2.13308		ZNF746	0.0192607	-2.43699
RAB33B	0.0455693	2.12616		SGOL1-AS1	0.0194062	-2.44723
SNX22	0.0456469	2.15038		TUBB1	0.0195224	-2.45118
FLJ30838	0.0459117	2.15589		SNORA40	0.0196409	-2.41753
FLJ13224	0.0461942	2.187		TEKT4	0.0196462	-2.42712
MAST3	0.0462383	2.15196		LYRM5	0.0196632	-2.41943
KLB	0.0463698	2.17266		RIMBP3	0.0198113	-2.4385
PHOX2B	0.0463723	2.12785		MECOM	0.0199031	-2.4075
GPR161	0.0463811	2.11372		PNISR	0.0199851	-2.53576
AGTPBP1	0.0464439	2.13082		TGFB1I1	0.0200376	-2.43049
ALDOA	0.0464653	2.09838		PMAIP1	0.0200682	-2.41646
THOP1	0.0466811	2.11241		UQCRHL	0.0201112	-2.40118
SIRT7	0.0468512	2.12719		TSC1	0.0201739	-2.44559
MVD	0.0468857	2.13492		PSMD10	0.0202271	-2.43545
LMNA	0.0468904	2.11277		SKA3	0.020261	-2.4163
DDX51	0.0469428	2.11382		PTCD3	0.0204877	-2.48121
TKT	0.0469855	2.07829		TMED2	0.0205275	-2.53075
GUSBP3	0.0470112	2.09648		ADSL	0.0205828	-2.56799
OGFR	0.0470473	2.15385		GRB10	0.0206537	-2.41944
CROCC	0.0470936	2.15672		TRAM1	0.0207036	-2.46737
PANK4	0.0472252	2.15274		NDUFA8	0.0207336	-2.52313
DSC3	0.0475045	2.12009		TM2D3	0.0208335	-2.46157
TPST1	0.0475876	2.12681		MPP7	0.0208594	-2.39029
KLC1	0.0476806	2.10222		TBC1D2	0.0210499	-2.40166
FABP3	0.0478047	2.10811		ING2	0.0210508	-2.40426
LINGO1	0.0479281	2.1451		SNHG8	0.0213066	-2.47463
NCMAP	0.0480929	2.1331		SRPRB	0.0214349	-2.47608
RASAL2	0.0481182	2.12289		TMEM220	0.0215425	-2.37763
COX18	0.0482839	2.10827		GALK1	0.0215907	-2.41272
FCAR	0.048285	2.11525		HRNR	0.0221766	-2.4213
ZCCHC4	0.0485872	2.11381		TBX15	0.0221939	-2.39023
LOC100996291	0.0486006	2.13898		TERF1	0.0222265	-2.43019
KIAA0430	0.0487493	2.13486		NDUFA12	0.0222325	-2.49085
AKAP12	0.0488898	2.10483		LIPG	0.0222511	-2.37357
SAMD1	0.0489966	2.12074		B3GALT6	0.0223074	-2.35957
LINC00637	0.0492226	2.10533		HBS1L	0.0223749	-2.41945
VSIG1	0.0494387	2.10643		BCRP3	0.022501	-2.37423
RABL5	0.0495595	2.05776		MRPL40	0.0225023	-2.42299
LAIR1	0.0497289	2.09888		ANAPC7	0.0225893	-2.49249
PIGR	0.0498186	2.111		MRPL51	0.0227998	-2.4826
ARMC10	0.0498271	2.1061		C1QBP	0.0230023	-2.47339
CCR6	0.0498388	2.1175		DCP1A	0.0230242	-2.36968
ZNF208	0.0498628	2.09005		COX5A	0.0230642	-2.42879
NACAD	0.0499032	2.05523		GPR22	0.023098	-2.37232
SNRNP70	0.0499188	2.11965		B4GALNT4	0.0232454	-2.3693
C1orf61	0.0501616	2.14075		NRD1	0.0232772	-2.41788
LIMK1	0.0503332	2.10286		FRMPD1	0.0233886	-2.34159
PFN1P2	0.0503575	2.13519		TP53I11	0.0234186	-2.43815
CDT1	0.0503684	2.10874		SUB1	0.0237214	-2.41595
NCCRP1	0.0504575	2.10861		MAGEC1	0.0237581	-2.36394
ZDHHC15	0.0504982	2.08267		TSPAN6	0.0237822	-2.38064
RAET1E	0.0506953	2.09007		PPFIA4	0.0239017	-2.33525
HOMEZ	0.0508238	2.12253		DGCR6	0.0239585	-2.32934
ZFP36L2	0.0509446	2.0607		KCTD11	0.0241596	-2.35324
HMHA1	0.0509473	2.12707		ZNF573	0.0241621	-2.33556
AP4S1	0.0509992	2.09557		SNAPC3	0.02421	-2.38302
TTLL5	0.0510093	2.06562		PRPS2	0.0242133	-2.38029
LOC283731	0.0510179	2.10991		TNRC6B	0.0242694	-2.37132
STC1	0.0510823	2.1068		MRPS14	0.0243441	-2.40119
DUOX1	0.051112	2.13052		RFK	0.0245558	-2.34111
QPCTL	0.0513168	2.05251		ZFAT	0.0247054	-2.38715
RPS21	0.0514162	2.02996		TTI2	0.024809	-2.34204
CDC25A	0.0516288	2.04122		C12orf23	0.0248742	-2.34024
DST	0.051667	2.07326		IQCB1	0.024896	-2.36239
DGAT2	0.0517379	2.10034		ECE2	0.0249071	-2.35076
TSPAN12	0.0517857	2.04927		MYH2	0.0249362	-2.34017
SF1	0.0519484	2.06161		RTN2	0.0249902	-2.32245
LSM1	0.0520773	2.01126		TFPI2	0.0250761	-2.33699
AMER3	0.0522296	2.10053		DES	0.0251617	-2.31401
LOC100507173	0.052334	2.06247		SYCP2	0.0252264	-2.3075
ST3GAL1	0.0523599	2.09771		TMEM67	0.0252937	-2.31641
SLC25A38	0.0523606	2.11586		SNORD79	0.0253548	-2.33297
CXorf40A	0.0524053	2.07156		FAM9A	0.0253836	-2.33247
MED10	0.0524561	1.99355		PITX2	0.0254181	-2.32885
CDH2	0.0524617	2.07003		XPO4	0.0255113	-2.30731
CDV3	0.0524719	2.04472		LZTFL1	0.0256016	-2.31889
JAK2	0.0526416	2.11636		RPUSD2	0.0256622	-2.33961
MARK4	0.0526613	2.06806		FITM1	0.0257033	-2.30777
LOC100128682	0.0527851	2.08293		DENND4A	0.0257289	-2.30082
TCEA2	0.0528035	2.07818		MBNL3	0.0259575	-2.31466
ZSCAN9	0.0529371	2.05196		LRTM1	0.0259697	-2.32258
LINC00649	0.0529949	2.04865		NUP107	0.0259858	-2.39017
FLJ10038	0.0532162	2.0766		MYL12A	0.0260135	-2.39484
UBE2Q2P1	0.0532436	2.06083		SFXN4	0.0260222	-2.3831
ZNF793	0.0536927	2.06476		XRCC6	0.0261106	-2.45421
PPP1R3B	0.0537856	2.06932		TMEM208	0.0261712	-2.38867
NMNAT2	0.0538825	2.06623		ALPL	0.026204	-2.31476
CEP250	0.053885	2.05293		SPRYD4	0.0262471	-2.32456
PRR5	0.0540671	2.0853		ATP1A1OS	0.0262532	-2.31298
HSPB2	0.0542926	2.09334		SPRYD3	0.0264862	-2.28965
XPOT	0.0543482	2.03293		CLCN5	0.0264876	-2.29808
SLC14A2	0.0543645	2.05532		TMEM223	0.0265723	-2.39086
ANKRD23	0.0544724	2.08658		CHURC1	0.0266602	-2.3615
IRF7	0.054489	2.08225		DLL4	0.0266812	-2.30609
PVT1	0.0545152	2.03563		MRPS35	0.0267012	-2.43401
RNF222	0.0545524	2.06438		FRA10AC1	0.0267478	-2.28693
IFLTD1	0.0546332	2.04836		DDX10	0.0268941	-2.30988
LOC100129480	0.0546377	2.06043		HIGD1A	0.0269082	-2.35237
CPT2	0.0547036	2.02382		HEXA	0.0269253	-2.34216
PSMA7	0.0548056	1.9818		GAS1	0.0269667	-2.30017
C6orf170	0.0548595	2.07508		GLDN	0.0269856	-2.30331
ZNF724P	0.0548778	2.07197		GSTZ1	0.0270102	-2.28847
SLC15A2	0.0548999	2.03169		ARMCX6	0.0271774	-2.28416
CDIPT	0.0549161	2.05846		SMAD1	0.0272534	-2.27792
CREG1	0.0549268	2.06073		VASH2	0.0272569	-2.32082
CABP4	0.0549408	2.04663		TFCP2	0.0272697	-2.29583
LMNB1	0.0552412	2.0381		PIGG	0.0273092	-2.27803
MRPS25	0.0553734	2.02872		TMEM133	0.0273101	-2.28866
HECW1	0.0554959	2.08818		CDC123	0.0273689	-2.38734
IYD	0.0555136	2.04489		ATP5F1	0.0276992	-2.40462
DGKE	0.0556569	2.04042		RYR3	0.0277288	-2.28216
GNAL	0.0556706	2.04353		MED19	0.0277565	-2.37593
RIMS2	0.0556921	2.06937		SPTY2D1-AS1	0.0277767	-2.2933
TNFRSF6B	0.0558079	2.05249		PMS1	0.0279788	-2.31495
BAG3	0.0558166	2.06921		EEF1E1-MUTED	0.0280268	-2.26313
TMOD2	0.055821	2.059		NHP2L1	0.028044	-2.41073
FEZ1	0.0558759	2.05601		MEA1	0.0281405	-2.4054
SLC22A17	0.0560025	2.03456		COX6A1	0.0281459	-2.43853
NHLRC3	0.0563299	2.05329		POMGNT1	0.0281919	-2.30031
CCDC112	0.0566686	2.03214		CUL2	0.0283774	-2.30219
STS	0.056808	2.0697		ANKRD6	0.0284859	-2.27963
C16orf72	0.05681	2.04987		MGST2	0.0285363	-2.29238
C8orf59	0.0568594	1.99744		SOCS7	0.0285559	-2.25773
IRGQ	0.0568945	2.04057		LOC400084	0.0286179	-2.28024
KLF8	0.0569813	2.04947		ZNF223	0.0286196	-2.27913
OR2A9P	0.0570225	2.03907		BCRP2	0.028629	-2.27271
TADA1	0.057228	2.00424		KLHL32	0.028668	-2.27948
HIST1H3D	0.05724	2.014		BTBD10	0.0287005	-2.28426
PHKB	0.0572973	2.00832		LURAP1L	0.0287115	-2.27881
YWHAE	0.0574334	1.99744		FAM215A	0.0287137	-2.27182
SH2D4A	0.0574469	2.03298		OAZ2	0.0287584	-2.33514
ATP9B	0.0574498	2.06138		MTMR10	0.028951	-2.26494
DAXX	0.0574559	1.98912		MCCC2	0.0290376	-2.31308
PIGW	0.0576702	1.98425		MRPS10	0.0291171	-2.36504
TMEM55A	0.0576985	1.98673		MYO1D	0.0291864	-2.24646
LOC100996455	0.0578821	2.06349		PIGA	0.0291949	-2.27086
TNFAIP8L2-SCNM1	0.0579535	2.02189		ASF1A	0.0291998	-2.28699
SLC2A6	0.0582414	2.03635		NAGPA	0.0292741	-2.26967
LOC613038	0.0582797	2.03051		NSMAF	0.0293154	-2.24779
LOC388242	0.0582797	2.03051		HOXD11	0.0293806	-2.24853
RASGRP4	0.0582808	2.03142		VCX	0.0294126	-2.28277
PRELP	0.0582833	2.02682		BRD3	0.0294998	-2.30917
LOC729444	0.0584384	2.04407		COA4	0.0296009	-2.35153
ZNF445	0.0585051	2.02338		SBDSP1	0.0296883	-2.28059
ENG	0.0585778	2.04772		ALG3	0.0297144	-2.30774
POU2F3	0.0586984	2.03346		METTL16	0.0297566	-2.26678
NUDT3	0.0588977	2.00993		ZNF20	0.0299706	-2.2531
ZNF100	0.0589586	2.02443		WBP5	0.0299801	-2.31329
PTPRO	0.0589673	2.05478		PSME3	0.0301889	-2.31765
CACYBP	0.0590313	1.97702		SELT	0.0302387	-2.27467
KLHDC8A	0.0593491	1.98775		RPL35A	0.0304561	-2.34008
ZNF91	0.0598315	2.03723		CASZ1	0.0305101	-2.22712
SBNO2	0.0599471	2.02987		PTGFRN	0.0307713	-2.25409
C4orf26	0.0600642	2.00965		SFT2D1	0.0309954	-2.29735
DISC2	0.0601594	2.00918		SPON2	0.0310689	-2.2272
MYLK3	0.060312	2.006		POLG2	0.0310829	-2.27502
MXRA7	0.0604355	1.96762		MPHOSPH10	0.0311798	-2.29594
IRAK2	0.0604528	2.00957		CCNC	0.0311914	-2.31647
MAPRE3	0.0605985	2.00185		TASP1	0.0311976	-2.21754
RBAK-LOC389458	0.0608322	2.03866		ZNF649	0.0311995	-2.24236
SYNRG	0.0608966	2.01378		PLEKHB2	0.0312001	-2.25684
LOC284260	0.0611365	2.00499		NOP10	0.0313503	-2.35719
DBH	0.0611503	2.03346		DIS3L2	0.0313812	-2.23332
FBXO44	0.0612473	1.98364		MAP4K3	0.0313873	-2.21803
SYNE2	0.0613254	1.99958		NXT2	0.0315493	-2.22326
DHCR24	0.0614066	1.9794		COL4A5	0.0315671	-2.22662
INGX	0.0614529	2.00549		KIF2A	0.0316391	-2.23715
ATP1A2	0.0617041	2.02226		SIPA1L3	0.0317448	-2.21478
CHST5	0.0617072	2.02034		LMO1	0.031804	-2.23374
BAD	0.0617284	1.97794		RNF220	0.0318158	-2.26021
DTX2P1-UPK3BP1-PMS2P11	0.062034	2.00538		BAHD1	0.0320014	-2.20869
CDH1	0.0621972	2.00853		BCL2L13	0.0322823	-2.20867
COX6B2	0.0622058	1.99445		PC	0.0323073	-2.22636
NECAB3	0.0622283	2.01309		FAM138B	0.0324329	-2.22506
CD74	0.0622594	1.97796		RHOT1	0.0326051	-2.20882
ANXA2P2	0.0622911	1.98005		VTA1	0.0326428	-2.2863
AMOTL2	0.0623512	1.9813		TMBIM6	0.0326875	-2.33283
KIAA0754	0.0623877	1.99434		ADPRM	0.032808	-2.21738
SLC9A7	0.062388	1.97711		ABT1	0.0328823	-2.27296
GINM1	0.062533	1.97101		C11orf30	0.0330946	-2.19175
GRIN2D	0.062535	2.00394		LOC100507547	0.033218	-2.21442
LOC100287792	0.0625406	1.98087		LZTS2	0.0332412	-2.21363
RHOU	0.0626622	1.97151		SNORA8	0.0333674	-2.18833
ACBD7	0.0627144	1.99397		SNAR-B2	0.0334311	-2.21158
LAMA1	0.0628908	1.98959		SNAR-B1	0.0334311	-2.21158
GULP1	0.0629701	2.00779		TOR1A	0.0338248	-2.22975
LOC100131096	0.0629903	2.00893		CCDC74A	0.033876	-2.18837
QRFPR	0.0630048	2.01155		SYPL2	0.0339094	-2.18851
SLC1A4	0.0630251	1.97692		TMEM141	0.0339098	-2.18326
ALPK1	0.0630904	1.99832		GPM6B	0.0341016	-2.2311
LOC100129935	0.0631987	1.96516		ACO2	0.0341678	-2.27857
RFFL	0.0632306	2.01423		GDPD4	0.0345022	-2.19708
MACC1	0.0632794	1.98769		CACUL1	0.034533	-2.23614
INMT	0.0632855	1.97453		ZKSCAN7	0.0346248	-2.17632
NFAM1	0.0632874	2.01569		SNRPF	0.0346442	-2.21881
NWD1	0.0633258	1.98821		KIF19	0.0347199	-2.19142
FAM46A	0.0633542	2.0161		DNTTIP2	0.0349416	-2.22607
MYL10	0.0635689	1.97959		PHPT1	0.035006	-2.27119
LOC439994	0.0635814	1.96274		DAPK2	0.0350077	-2.168
PLCE1	0.0636498	2.00864		ISCA2	0.0350257	-2.21387
CASP8AP2	0.0637638	1.94895		MARS2	0.0350504	-2.18512
LOC100128288	0.0639309	1.96573		ADPGK	0.0350582	-2.23389
COQ10A	0.0639513	1.96325		DUS2L	0.0350698	-2.16673
PTMS	0.064077	1.93845		RPS3A	0.0352999	-2.23976
CDR2L	0.0641092	1.97391		RBBP6	0.0354835	-2.16806
CCP110	0.0641203	1.97739		ZNF611	0.035624	-2.17499
USP9X	0.0642874	1.94991		SYTL3	0.0356245	-2.17872
TRMT44	0.064329	2.00695		ZNF189	0.0357267	-2.18064
CEP350	0.0643575	1.94191		VPS29	0.0358992	-2.27776
OPA3	0.0644152	1.95597		CNGA1	0.0359553	-2.15837
CRTAM	0.0644375	1.96484		PARL	0.0359655	-2.258
CYFIP2	0.064536	1.94012		SIAE	0.0360629	-2.17253
ARL8A	0.0646345	1.99105		NEDD1	0.0360824	-2.17003
ZYG11A	0.0647164	1.97794		DOCK1	0.0361289	-2.15921
PKMYT1	0.0648477	1.92491		PSMA5	0.0361582	-2.27034
ZNF407	0.0648969	1.97354		RPL36AL	0.0362547	-2.27219
CLPB	0.0649495	1.91811		ZFYVE19	0.0362949	-2.17468
OCLN	0.0651911	1.95227		LAMB2	0.0363192	-2.15138
PRPF8	0.0652114	1.94362		BBS9	0.0363545	-2.1688
LOXL2	0.0653321	1.99963		MAGOHB	0.0363763	-2.1972
PSMD7	0.0653328	1.93728		SMU1	0.0365055	-2.20173
ROBO2	0.0654833	1.97327		RABL2B	0.0365113	-2.17633
ESYT2	0.0655638	1.93746		ZSWIM4	0.0365161	-2.16835
CBX2	0.065617	1.94728		ZNF354B	0.0365574	-2.17156
PIGX	0.065728	1.92893		ARHGAP6	0.0366239	-2.1705
FRMD6-AS1	0.0657402	1.97949		VPS4B	0.0368476	-2.16744
LGALS3BP	0.0658672	1.96076		VCX3B	0.036859	-2.17413
AQP6	0.0659303	1.94367		NDUFB6	0.036917	-2.27372
NPHS1	0.0659617	1.94188		GPR107	0.0369595	-2.1582
TFAP2A	0.0660452	1.99193		TOMM5	0.0371004	-2.28181
IDI2-AS1	0.0662448	1.97276		CBFA2T3	0.0374697	-2.14843
ERGIC1	0.0663107	1.94013		PSENEN	0.0374984	-2.24705
ENC1	0.0663658	1.9284		SYNGR1	0.0375472	-2.20829
CACNA1E	0.0664076	1.98643		RPS26	0.0376632	-2.24563
CGNL1	0.066408	1.98435		AGPAT2	0.0376833	-2.15896
ZNF788	0.0665421	1.97062		SRCRB4D	0.0378603	-2.15578
DOK4	0.0666753	1.9657		FAM41C	0.0378624	-2.14638
INPP5A	0.0667596	1.97769		RFX2	0.0378871	-2.1409
BEND2	0.0668926	1.92098		FNBP4	0.0378928	-2.16875
KLHL8	0.0669093	1.94905		C11orf96	0.0380469	-2.14586
LIX1L	0.066944	1.96684		PPM1J	0.0382181	-2.15153
KLHL17	0.0671453	1.93506		RPL8	0.0382357	-2.19859
LPAL2	0.0671533	1.95103		RECQL	0.0383097	-2.18474
PRPH	0.0671914	1.93734		METTL7B	0.0383303	-2.1502
PEA15	0.067257	1.92579		UPK1A-AS1	0.038354	-2.14992
UBE2C	0.0672735	1.87398		SERPINI1	0.0383953	-2.12912
EML2	0.0672998	1.91556		HIC2	0.0384491	-2.14029
KCNJ5	0.0673057	1.93858		2003-03-01	0.0384831	-2.12958
RNF145	0.0676727	1.90639		HRSP12	0.0385942	-2.15896
PPAPDC1A	0.0676813	1.94888		FAM208B	0.0386084	-2.13063
TMEM39B	0.0677283	1.92712		RAP1B	0.0386405	-2.17051
SPRED1	0.0677294	1.9332		TSPAN31	0.0387638	-2.13981
AARD	0.0679796	1.97603		STON1-GTF2A1L	0.0388164	-2.1445
C9orf91	0.0679899	1.93987		ABCD3	0.0389088	-2.15259
SERPINE1	0.0679982	1.92985		MAGEA2B	0.0390385	-2.15952
KDELC2	0.0681812	1.95227		ADAMTS15	0.03911	-2.14039
SHANK2-AS3	0.0683169	1.94085		ATXN7L3	0.0392048	-2.11768
ICA1L	0.0685842	1.94987		ZNF883	0.0392059	-2.1257
TRIM59	0.0686191	1.8943		KIAA1586	0.0392126	-2.13587
LINC00439	0.0686504	1.93388		SPCS1	0.0393138	-2.2578
LOC100507501	0.0688146	1.94568		EZR	0.0393686	-2.21089
PDE11A	0.0689032	1.9646		PITPNB	0.0393918	-2.17842
EXO1	0.0690641	1.90091		NDUFV2	0.0394204	-2.20681
PCDHB19P	0.0691049	1.95249		DLX5	0.0395376	-2.14305
E2F2	0.0692948	1.93943		ADNP2	0.0395628	-2.11359
DNAJB2	0.0693035	1.93359		COX7A2	0.0395775	-2.14003
RANBP10	0.0693265	1.94496		RPL21P28	0.0397402	-2.2162
KAT8	0.0694721	1.91487		GAGE1	0.0399006	-2.13983
CD84	0.0694952	1.95036		PRH1	0.0401327	-2.12937
GUK1	0.0696169	1.86473		LOC100506136	0.0401695	-2.12895
C6orf147	0.0696194	1.9499		CCDC53	0.0401827	-2.13645
C14orf80	0.0696573	1.94334		C1orf50	0.0402031	-2.10701
LOC100130954	0.0696905	1.92342		RGPD4	0.0403031	-2.11325
ZNF783	0.069811	1.90964		TP53TG3C	0.040444	-2.12585
DCBLD2	0.0698332	1.93442		STEAP1B	0.0406261	-2.12534
C11orf82	0.069894	1.8878		SLC6A3	0.0407511	-2.11063
KLHL7	0.0699306	1.90223		LINC00174	0.0408365	-2.09991
LOC440300	0.0699656	1.91644		MRPS23	0.0410579	-2.20478
AURKAIP1	0.0703319	1.86652		RSRC2	0.0410609	-2.15435
DNASE2	0.0704493	1.88726		ERLEC1	0.0411208	-2.15094
RRP36	0.07045	1.89466		DDX31	0.0411786	-2.10849
MKRN1	0.0704722	1.90819		CCDC25	0.041246	-2.12108
LOC100506834	0.0705673	1.90988		UBE2J1	0.0412762	-2.09745
TRAPPC10	0.0707967	1.92996		OSBPL3	0.0412953	-2.10622
ELAVL2	0.0709082	1.89961		UNC5B	0.0415372	-2.09749
COX10-AS1	0.071004	1.88938		HMGCL	0.0416304	-2.10775
LOC401397	0.0712748	1.9109		UNC119B	0.0416575	-2.09084
TNFSF14	0.0713433	1.90877		CDYL	0.0418355	-2.09222
CBX1	0.0714329	1.88875		TWSG1	0.0418506	-2.08997
RPS2	0.0714428	1.84207		LOC254100	0.0418875	-2.10986
PCBD2	0.071476	1.91017		POLR3H	0.0419406	-2.1112
ACTG2	0.0714877	1.94253		SAMD12	0.041957	-2.10706
HERC2P4	0.0718217	1.90472		MLYCD	0.0421263	-2.09974
GOSR1	0.0719614	1.89867		SLC18B1	0.0421918	-2.08511
DNALI1	0.0720913	1.90415		CAP1	0.0422233	-2.18144
RNF141	0.0722234	1.90632		LEF1	0.0422262	-2.09263
PINLYP	0.0722252	1.91009		RABGEF1	0.0422652	-2.09974
LINC00114	0.0724933	1.90996		ARFGAP2	0.0423574	-2.12448
SPRED3	0.0725	1.91594		APOL4	0.0425085	-2.08537
CCL22	0.0725765	1.91152		STC2	0.0425511	-2.1016
TNFSF13	0.0727297	1.93869		TXNL4A	0.0428144	-2.11033
GATM-AS1	0.0728167	1.89242		ZSCAN20	0.0428291	-2.09087
RASAL2-AS1	0.0728565	1.91229		SGCA	0.042944	-2.07722
GCLM	0.0732377	1.89595		TMCC1	0.0429477	-2.07716
CYP3A5	0.0732905	1.93319		RMRP	0.0430584	-2.07683
LAPTM4A	0.0733638	1.84218		TGDS	0.0432143	-2.08586
LAX1	0.0734193	1.89205		ATP5A1	0.0432456	-2.17016
VHL	0.07344	1.87008		DDX23	0.0433352	-2.15077
MARVELD1	0.073492	1.9001		ASS1	0.0438534	-2.19303
SLC44A4	0.0734926	1.89138		RPS6KA2	0.0438779	-2.08464
RAI14	0.0735468	1.87971		MKI67IP	0.0439396	-2.14809
FSTL4	0.0735741	1.90251		IRF2BP2	0.0441649	-2.09374
HSF1	0.0736231	1.89011		CNTN5	0.0442395	-2.08408
DNMBP-AS1	0.073706	1.89759		EHMT1	0.0442492	-2.09002
RERE	0.0737287	1.87628		OSBP2	0.0442533	-2.08441
DUSP26	0.0737676	1.90418		OST4	0.0442802	-2.19011
PLEKHO1	0.07385	1.89305		MFI2-AS1	0.0443363	-2.08381
FAM210B	0.0739657	1.8851		G3BP1	0.044414	-2.18985
LOC100129269	0.0739926	1.89232		LOC100129361	0.0444351	-2.08311
PTRF	0.0739933	1.8934		ZNF177	0.0445217	-2.08189
KHK	0.0742079	1.92933		MALL	0.0445235	-2.07311
GPR37L1	0.074258	1.8792		INO80D	0.0446788	-2.06449
SH3PXD2A	0.074471	1.88146		SSBP3	0.0447119	-2.09535
ZNF252P-AS1	0.0746468	1.925		POU4F1	0.0447297	-2.07641
RCBTB1	0.0746574	1.89435		SNW1	0.0448483	-2.13516
FBXO27	0.0747852	1.8936		WNT5A	0.0449153	-2.07191
FBXL12	0.0748333	1.8358		PAPOLG	0.0449625	-2.05664
INPP5B	0.0749349	1.89694		SSX4B	0.0450124	-2.07684
CLTB	0.0750585	1.87837		UQCR10	0.0450491	-2.1326
PRKD3	0.0750702	1.89085		MTMR12	0.0452119	-2.0589
CRYBA2	0.0751118	1.84733		MFSD1	0.0452673	-2.07378
SLC6A6	0.075122	1.88304		RIBC2	0.0452696	-2.06567
MESDC1	0.0751299	1.88287		NDUFB5	0.0455647	-2.13625
DCK	0.0751728	1.87921		MEGF8	0.0455856	-2.06378
DPY19L1P1	0.0752195	1.89203		MED29	0.0455962	-2.08012
CADM2	0.075254	1.91974		THBS4	0.0456501	-2.07004
FJX1	0.0753466	1.90073		ANKZF1	0.0456604	-2.05977
LIN28A	0.0754033	1.86731		FBXW7	0.0456614	-2.0508
FAM110B	0.0754617	1.89687		PDIA5	0.0459098	-2.06576
ELP3	0.0754716	1.8476		PTDSS2	0.0460049	-2.0682
PRRG4	0.0754999	1.88518		LAMTOR5	0.0462237	-2.14074
LY75	0.0758151	1.90948		TXN2	0.0462437	-2.11472
NEURL2	0.0760085	1.8637		HECTD4	0.0463823	-2.04345
SUMF2	0.0760331	1.83557		GRHPR	0.0465037	-2.09467
MAST1	0.0761079	1.89755		CTSL1	0.0465134	-2.08777
NFATC4	0.0762069	1.88526		LTF	0.0465463	-2.06137
CYP8B1	0.0764477	1.89874		ATP6V1C2	0.0466923	-2.03974
IPO13	0.0764616	1.88885		C2orf68	0.0468703	-2.11659
RPL23AP53	0.076471	1.89043		KCTD17	0.0468828	-2.04012
GLIPR2	0.0765823	1.8685		KIRREL2	0.0469646	-2.03724
GNL1	0.0767344	1.8377		LONP2	0.0470514	-2.04487
ITIH5	0.0768705	1.88481		DALRD3	0.047215	-2.06071
FUZ	0.0768809	1.85005		SGSM2	0.0473916	-2.03645
LGMN	0.0770547	1.86163		NDUFA10	0.047577	-2.07563
RIC3	0.0770756	1.89917		MKRN2	0.0475783	-2.06118
HNRNPA0	0.0770905	1.85459		C2orf42	0.0476293	-2.04883
PXMP4	0.0771554	1.8616		UCHL3	0.0476393	-2.1019
PMEL	0.0774028	1.8503		RAB34	0.0476448	-2.07977
SLC30A5	0.0774699	1.85095		DPP10	0.0476595	-2.05041
PDE4A	0.0775123	1.90513		ZFC3H1	0.0478768	-2.04472
SNORA84	0.0776206	1.87442		F3	0.0479139	-2.09154
SCRT2	0.077697	1.90336		LRP12	0.0479487	-2.04145
WHAMM	0.0777049	1.88649		NDUFAF5	0.0479525	-2.03834
QSOX1	0.0777106	1.85779		LRRC34	0.0479567	-2.0276
PLEKHA2	0.077712	1.88727		SEC61B	0.0480376	-2.11166
PNPLA6	0.0777176	1.87409		PSMA6	0.0481073	-2.1103
PPIL6	0.0778619	1.87642		ACTR10	0.048242	-2.09173
DLST	0.0779258	1.8519		SNORA27	0.0482531	-2.04466
ARMC5	0.0779726	1.88482		GGCT	0.0483023	-2.08833
C11orf92	0.0780831	1.89193		PRKCE	0.0483972	-2.02575
LOC154092	0.078167	1.86481		SLC26A2	0.0484054	-2.02414
KLHL13	0.0781688	1.87568		IFITM3	0.0485414	-2.06537
AKR1D1	0.0782305	1.88699		DYRK2	0.0486288	-2.06467
PHKG1	0.0782932	1.85095		C9orf41	0.0486619	-2.03143
SLC1A6	0.0782955	1.89123		NDFIP2	0.0488319	-2.05561
CARHSP1	0.0783044	1.85568		PRLHR	0.0488976	-2.03849
DVL2	0.0785403	1.86454		SENP8	0.0489976	-2.03754
BMS1	0.0786296	1.84148		WDR25	0.04917	-2.0359
PRKY	0.0786298	1.88922		EMC7	0.0492335	-2.07014
GPRC5B	0.0787813	1.87806		NT5DC2	0.0492572	-2.06134
TRAF7	0.0788324	1.84687		ETAA1	0.0493222	-2.01485
OPRM1	0.0788712	1.8873		PIGN	0.0493273	-2.03002
FICD	0.0789885	1.89406		NR2C2	0.0494339	-2.02011
LPCAT1	0.0791644	1.8625		TBC1D9	0.0495819	-2.02675
SLC23A2	0.0792446	1.88688		SGCD	0.049678	-2.03111
TMEM65	0.0795851	1.87903		AKT3	0.0496835	-2.02708
SMPD3	0.0796098	1.8835		TACR1	0.0497543	-2.03039
CHST6	0.079613	1.86062		CHAC1	0.0499027	-2.029
EIF2AK3	0.0797	1.8722		CELF2-AS2	0.0503492	-2.02484
KLK10	0.0797055	1.85889		EIF2B1	0.0504045	-2.07726
GPT2	0.0797067	1.87056		SLC25A4	0.0504386	-2.0606
HYDIN2	0.0798545	1.8666		LRRC43	0.0504621	-2.0238
CCNI	0.0798671	1.83138		LOC440354	0.0505167	-2.05814
RBFOX1	0.0799036	1.88817		MGMT	0.0505798	-2.01306
GIPC1	0.0799365	1.84809		GAGE8	0.0505961	-2.00528
TRIM68	0.0800919	1.83051		LGI4	0.0506006	-2.00628
ZNF835	0.0801676	1.85033		PBXIP1	0.0507363	-2.0183
KLF6	0.0801709	1.83104		COPZ1	0.0508037	-2.06596
C1orf151-NBL1	0.0803535	1.87358		MDP1	0.0508544	-2.00274
2014-09-01	0.0803952	1.84804		C9orf117	0.0508732	-2.02
CYP4V2	0.0804898	1.85046		NOTUM	0.0508905	-2.01677
SLC2A11	0.0804925	1.86117		EID2	0.0508919	-2.00485
TBC1D1	0.080626	1.86233		GAGE12H	0.0509238	-2.0836
PHF3	0.0806471	1.84306		RPL23	0.0509321	-2.09194
LSM14B	0.0807643	1.82144		PAK6	0.0509995	-2.01884
APBB2	0.0809001	1.87402		MTERFD3	0.0513071	-1.99924
PDLIM2	0.0809328	1.85061		RNMT	0.0514967	-2.01381
MS4A2	0.0811241	1.83641		DHX16	0.0516486	-2.00819
PPP1R3E	0.0813731	1.84966		S100A6	0.0517504	-2.04852
C15orf52	0.0813906	1.83888		C12orf29	0.0518428	-2.02272
DCTN1	0.0814637	1.82649		PPP1R17	0.0519505	-2.07385
MIR143HG	0.0815141	1.85241		GPC1	0.0520048	-2.00858
NAIP	0.0815143	1.85818		DUSP22	0.0521851	-1.98917
IQCC	0.0815277	1.82509		KEAP1	0.0521857	-2.05373
KRBA1	0.0816651	1.85426		ST7-OT4	0.0522198	-2.00775
RAB27A	0.0816669	1.85776		NDUFA2	0.0523754	-2.07898
LINC00202-2	0.0818437	1.87468		ITCH	0.0526195	-1.99559
RUNDC1	0.0818647	1.8272		LINC00630	0.0526427	-1.98896
LOC100506085	0.0818717	1.87023		LOC100128264	0.0526985	-2.00121
LOC401324	0.0819337	1.85999		AMACR	0.0527827	-1.98486
PRICKLE2-AS3	0.0819441	1.84586		LOC100129034	0.0529305	-1.98635
GDI1	0.0820597	1.81742		GNB3	0.0530641	-1.98351
ARHGEF40	0.0821569	1.85158		ZNF200	0.0531101	-1.99154
SLCO3A1	0.0821826	1.84035		LOC440900	0.0533059	-1.99808
ZDHHC7	0.0822368	1.81991		OXA1L	0.0534312	-2.04929
GAS7	0.0822942	1.85362		HEATR6	0.0535007	-1.98224
PPAPDC1B	0.0824657	1.86518		SELENBP1	0.0535867	-2.00341
DSC1	0.0825799	1.86215		ABCB6	0.0536229	-2.01072
RRP8	0.0827071	1.80348		CCNF	0.0536643	-2.01453
FGD5P1	0.0827099	1.83382		SCPEP1	0.0536948	-1.99965
LOC388152	0.082822	1.84656		TENM3	0.0537498	-1.99417
ZNF99	0.082939	1.85261		MUT	0.053805	-1.9773
GPR171	0.0830968	1.85469		COX14	0.0538881	-2.03417
ZNF677	0.0831302	1.83204		POMC	0.0539361	-2.01209
PROSER2-AS1	0.0832675	1.81841		DPP3	0.0540954	-2.016
SAE1	0.0833074	1.76846		YTHDF2	0.0541124	-2.03993
SETD8	0.083358	1.80158		GLIS2	0.0541451	-1.97208
MCM6	0.0834607	1.7814		DGKD	0.054316	-1.98412
NLGN3	0.0835161	1.86299		GTSF1	0.0543744	-2.04673
VCAN	0.0835735	1.85385		C12orf75	0.0547031	-1.97629
RUNX1-IT1	0.0836946	1.8549		TBP	0.0547299	-2.01352
NDUFA11	0.0837011	1.79454		MYADM	0.0547753	-1.97084
MRGPRX3	0.0837978	1.8354		CTSA	0.0548124	-2.01204
ATP7A	0.0839238	1.80936		PCIF1	0.0549589	-2.01715
AKAP5	0.0839595	1.83342		POMP	0.055158	-2.03718
TMEM50B	0.0841294	1.81648		ZNF510	0.0552441	-1.96623
FOXD2	0.0841342	1.82849		SIK2	0.0552766	-1.96261
TSTD3	0.0841832	1.82309		MBLAC2	0.0554768	-1.97621
LOC284454	0.0842794	1.81675		C1QTNF9B-AS1	0.0554812	-1.9792
NBN	0.0845579	1.83195		FBXL2	0.0556142	-1.97702
CACNG5	0.0845644	1.83411		NFE2L2	0.0557426	-2.00995
FLJ41350	0.0846075	1.85495		SNAR-G1	0.0558998	-1.97564
DLG3	0.0846363	1.80253		SMUG1	0.0559956	-2.02342
C21orf62	0.0846393	1.82349		ATP5G3	0.0561644	-2.0491
HAUS5	0.0848149	1.8092		MON2	0.0561646	-1.95545
SV2C	0.0849407	1.8539		ARC	0.0562633	-1.97257
BCL2L15	0.0849768	1.8239		PRR3	0.0562929	-1.98442
RPS7P5	0.0852799	1.85166		TIMM8B	0.0563581	-2.02905
EPHA1-AS1	0.085441	1.8255		ALAS1	0.0565091	-2.00456
HNF1A-AS1	0.0854726	1.82463		FAM3C	0.0566291	-1.9571
RABEP2	0.0855029	1.82141		IFITM2	0.056786	-1.989
HID1	0.0855226	1.85006		LINC00493	0.0568613	-1.97526
FTL	0.0855241	1.78112		SSR4	0.0569057	-2.00689
CYP3A4	0.08555	1.84254		STOML2	0.0569254	-2.05424
WFDC8	0.0855909	1.83367		GGT3P	0.0569894	-1.96648
B3GNT6	0.0857277	1.83246		AP3B1	0.0570219	-1.96105
APCDD1L-AS1	0.085796	1.82845		HKR1	0.0570708	-1.96201
PHLDB1	0.0858798	1.82355		EIF4H	0.0572163	-2.04054
MYO19	0.0858814	1.79168		NOC3L	0.0576164	-2.00305
GPR155	0.0859762	1.8209		ARHGEF10	0.0576169	-1.96128
PYGB	0.0859944	1.80647		MRPS31	0.0577029	-1.97763
DBT	0.0860438	1.79214		TDP2	0.0578729	-1.9608
ANKK1	0.0861258	1.84089		DEPDC4	0.0579742	-1.95729
MCCC1	0.0861344	1.79728		PCCA-AS1	0.0582786	-1.95584
OAT	0.0864575	1.82644		JAG2	0.058294	-1.95572
EMILIN3	0.0864967	1.84367		DGCR6L	0.0585833	-1.97732
CHST1	0.0865328	1.84194		PSMA2	0.0586047	-1.99699
TMEM151B	0.0865367	1.84335		TSFM	0.0586358	-1.98744
CR1	0.0866725	1.8291		RAD51C	0.0586379	-1.99237
PLCB2	0.08668	1.81908		DSCR8	0.0586884	-1.95477
BEND5	0.0867572	1.81617		NUDT1	0.0587952	-2.02702
SPG11	0.086785	1.80603		LOC100507266	0.0588915	-1.94387
HEIH	0.0867925	1.81205		MRPL53	0.058965	-1.99355
GRIPAP1	0.0869151	1.79956		HBP1	0.0590169	-1.94868
TTC39B	0.0873054	1.83791		MSH2	0.0591513	-2.00097
NMNAT1	0.0874418	1.79786		LRRC37A3	0.0592408	-1.93319
TOPBP1	0.087481	1.77758		PHF5A	0.0592645	-1.97526
LINC00605	0.087498	1.82443		COIL	0.0594235	-1.97899
LYZ	0.0875165	1.80124		S100PBP	0.0594918	-1.95481
CMKLR1	0.0875802	1.83666		VWA5B2	0.0597013	-1.94263
KPNA3	0.0876355	1.7984		TPTE	0.0597587	-1.94149
2002-03-01	0.0877653	1.79864		PPT2	0.0598595	-1.95865
PGM2L1	0.0879003	1.81363		HADHA	0.0599666	-2.0077
SGIP1	0.0880257	1.8338		UBE2V2	0.059973	-1.98162
PLIN4	0.0880968	1.83335		TMEM101	0.060012	-1.93942
GLTSCR1	0.0881021	1.82349		IFNAR2	0.0600851	-1.9546
SEC14L4	0.088132	1.79987		ZNF155	0.0601448	-1.92366
SLC35E1	0.0881745	1.77058		ZC3H14	0.0601899	-1.94991
ALPP	0.088246	1.81695		TMX2	0.0603132	-2.01397
TBXA2R	0.0882507	1.79606		ABCD4	0.0604212	-1.93172
GPR12	0.0883649	1.80512		PSMG2	0.0604489	-1.95895
VANGL2	0.0883836	1.82615		CCDC77	0.0604686	-1.95011
ADRA1A	0.0884116	1.79286		INPP5E	0.0605254	-1.92155
LOC400891	0.088461	1.81248		TOM1	0.060538	-1.93481
RNF207	0.0888755	1.80516		ZNF182	0.0606499	-1.92815
TAPBP	0.0888888	1.80689		IPO11	0.0606761	-1.92292
FRAT1	0.0889073	1.82781		SART1	0.0607038	-1.94347
STMN2	0.0889917	1.78856		AEN	0.0608329	-1.95278
GLTSCR2	0.089	1.77696		ANGPT1	0.0609489	-1.93444
TRIM26	0.089073	1.78867		FGFRL1	0.0611376	-1.93257
CD53	0.0891692	1.82634		MYH3	0.0611973	-1.91605
CER1	0.0895702	1.82397		TTC4	0.0612583	-1.95434
NPTX2	0.0895867	1.78068		PLXNA3	0.0613145	-1.91505
MMAB	0.0896122	1.76943		LOC349196	0.0613939	-1.91771
IKZF3	0.0896503	1.80351		LTV1	0.0615072	-1.9654
DYNLL2	0.0897303	1.79479		CELF2	0.0615344	-1.92125
CCT3	0.0897898	1.75986		PRH2	0.0615424	-1.92718
CADM2-AS2	0.0898303	1.81533		COX5B	0.0615905	-2.01835
UTY	0.0899014	1.81313		DNAJA2	0.0616035	-1.97206
TMEM63B	0.0899196	1.8191		BAP1	0.0616069	-1.96193
NRIP1	0.0899762	1.80065		MRPL15	0.0616809	-1.98059
PTOV1-AS1	0.0899808	1.77744		FKBP1A	0.0617085	-1.98968
SCN9A	0.0900347	1.8116		ZFYVE1	0.061823	-1.9117
GPR65	0.0901028	1.80734		LACE1	0.0618338	-1.91045
ONECUT1	0.0901383	1.76486		RPL36A	0.0618592	-1.97296
LOC494141	0.0901991	1.78121		NIF3L1	0.0619558	-1.94469
GOPC	0.090223	1.79048		PRAME	0.062082	-2.0078
MAP1LC3C	0.0903292	1.77932		RPL24	0.0621888	-1.98612
RFX1	0.090438	1.80635		FAM9C	0.0622467	-1.92432
PTGER4P2-CDK2AP2P2	0.0904802	1.79696		FAM53A	0.0622609	-1.92421
ANKLE1	0.0904844	1.77469		STRC	0.062442	-1.92282
ABHD11	0.0906346	1.78151		GARS	0.0625887	-1.97403
LOC729987	0.0906493	1.80319		ZCCHC7	0.0628794	-1.91497
FAM161A	0.0907256	1.75199		PDCD5	0.063172	-1.99684
CHD1	0.0908429	1.76932		LINC00667	0.0631927	-1.90377
PRAMEF10	0.0909176	1.81552		MPC1	0.0632013	-1.9583
COQ9	0.0910605	1.77906		GALNS	0.0632474	-1.9217
TRIM58	0.0912094	1.77863		SHMT2	0.0633247	-1.99538
CLEC4GP1	0.0913828	1.77368		CSRNP2	0.0634072	-1.90237
ASB16	0.091415	1.77587		RPS4X	0.0634341	-1.95008
HSBP1L1	0.0914158	1.7893		KANK1	0.06344	-1.94181
MVB12A	0.0914343	1.77838		PYURF	0.0634635	-1.93093
ZNF621	0.0914949	1.75611		PIGY	0.0634635	-1.93093
PPP2CB	0.09151	1.77372		PEF1	0.0635528	-1.9431
MREG	0.0915245	1.75772		THAP9-AS1	0.0636314	-1.93453
TLR5	0.0915961	1.81125		LYPD5	0.0637952	-1.91249
NTRK2	0.0916266	1.79257		FBXO46	0.0638129	-1.89575
RHOBTB3	0.0917086	1.77631		RPS17L	0.0638956	-1.95513
TRIM39	0.0918727	1.76846		RPS17	0.0638956	-1.95513
BTRC	0.0920392	1.77719		TMEM191C	0.0640781	-1.91036
FFAR2	0.0920606	1.78328		REST	0.0643016	-1.90506
KDELR1	0.0923755	1.75469		SLC26A6	0.06431	-1.89266
PGPEP1	0.0923931	1.77067		MLLT4	0.0644157	-1.89208
WASH2P	0.0924081	1.75508		HIST1H2BK	0.0644887	-1.91418
FBXO16	0.0924247	1.78705		FAM204A	0.0647302	-1.91394
SGCB	0.0924605	1.76644		BNIP2	0.0647393	-1.91509
CT64	0.0925081	1.79173		ARPP21	0.0648175	-1.89621
FZD2	0.0925889	1.76712		POLR3A	0.0649084	-1.90337
PPP2R5E	0.0925925	1.78661		GTF2H1	0.0650499	-1.9166
NXPH1	0.0926017	1.80512		PNPLA8	0.0651497	-1.90574
NEK8	0.092677	1.78922		ELMO1	0.0653357	-1.89629
KIAA1456	0.0926989	1.77825		TFG	0.0653773	-1.93938
CCDC69	0.092712	1.79975		SDHA	0.0654138	-1.93485
CHST11	0.0928574	1.77333		MFF	0.0654822	-1.94969
LINC00839	0.0929691	1.7785		DCAF13	0.065703	-1.93464
ZNF358	0.092974	1.73898		SLC35A1	0.0657465	-1.88161
STL	0.0930589	1.78672		DDX52	0.0658561	-1.94372
IFNLR1	0.0930732	1.77376		RAB10	0.0660849	-1.91714
CCDC153	0.0930747	1.80223		ARPC5	0.0661146	-1.97004
ATPAF2	0.0930755	1.74963		GMPPA	0.0661291	-1.92635
SST	0.0932396	1.80122		SNX6	0.0662266	-1.90014
CD99	0.0933753	1.8004		HNRNPH2	0.0663109	-1.89649
CACNA1D	0.0933942	1.78534		GSTT1	0.0664661	-1.88316
CBX3	0.0934221	1.74439		TAF9	0.0665258	-1.93786
AP1S3	0.09346	1.77427		CSNK2B	0.0666114	-1.96819
FANCD2	0.0934962	1.72808		CNN3	0.066689	-1.94223
PWWP2A	0.0935086	1.75841		DNAH9	0.0668271	-1.88246
EIF5AL1	0.0935229	1.74855		CCL26	0.0668722	-1.87335
GNE	0.0935659	1.77361		KPNA2	0.0670273	-1.92471
SLC28A2	0.0936929	1.76887		PHOSPHO2	0.0670386	-1.87221
S100A13	0.0937344	1.726		LOC285033	0.0670751	-1.88009
FREM1	0.093781	1.75908		PLAA	0.0671009	-1.89405
CIDECP	0.0938198	1.75222		VPS41	0.0671504	-1.88735
C11orf68	0.0938505	1.77019		RAN	0.0671863	-1.94027
NUAK2	0.0939064	1.79231		ANXA6	0.0671904	-1.9256
EPHA10	0.0940912	1.76363		DPM2	0.0673308	-1.92569
ULK2	0.0942337	1.74183		SYT4	0.0674097	-1.87862
FAM89A	0.0942561	1.76069		FAM105A	0.0674898	-1.87663
CENPN	0.09433	1.71494		NRBF2	0.0675818	-1.89305
RAB6B	0.0944446	1.7541		ABTB1	0.0677818	-1.87009
FP588	0.0945519	1.7712		CRY1	0.0678849	-1.88345
PDE6A	0.0946692	1.77107		PSMD1	0.0679788	-1.91261
HMGB2	0.0946822	1.73278		PDS5B	0.0682526	-1.86992
HNRNPD	0.0947636	1.72672		COA6	0.0684777	-1.90982
CNTN4	0.0947879	1.78828		CEND1	0.0685073	-1.86219
DCUN1D5	0.0949053	1.7387		GCN1L1	0.0687647	-1.89579
PLXNA2	0.0949125	1.76581		MAP3K4	0.0687721	-1.87299
TNPO2	0.0949343	1.7534		USP15	0.0687806	-1.87645
SUV420H2	0.0950442	1.78502		GHITM	0.0687906	-1.93251
SH3BP1	0.0950631	1.78962		HIRA	0.0689367	-1.86848
E2F7	0.0951503	1.7741		CPSF3	0.0690071	-1.92701
FGF11	0.0951568	1.7765		ABCA8	0.0690925	-1.8738
EPGN	0.0954314	1.77075		GLO1	0.0691007	-1.90834
PEX1	0.0955136	1.75294		CASC4	0.0691295	-1.89916
NRP1	0.0955776	1.72451		PIGK	0.0692155	-1.86046
ASB11	0.0956457	1.76848		EIF2D	0.0693502	-1.88657
LOC148709	0.0956865	1.78488		UBE2L3	0.0694327	-1.89245
RALGDS	0.096033	1.75177		KLHL20	0.0694361	-1.88014
NLRP3	0.0961046	1.76949		LOC339622	0.0695938	-1.87028
C16orf52	0.0962194	1.77941		TPTEP1	0.069664	-1.85513
INSL3	0.0963221	1.78272		RPS3	0.0696873	-1.86635
LOC144742	0.09633	1.76865		USP30	0.0697568	-1.85554
MTERF	0.0964068	1.73677		FANCE	0.0699524	-1.85607
SLC18A3	0.0964599	1.7659		ZC3H3	0.0702572	-1.85905
HDGFRP2	0.0965441	1.75876		C15orf39	0.0703178	-1.85413
STEAP2	0.0965687	1.74086		FAM149B1	0.0703798	-1.86154
TCTN2	0.0966136	1.70851		ACAT1	0.0707103	-1.87523
RNF138	0.0966195	1.72127		PGAM4	0.0707252	-1.84665
SP100	0.096639	1.77288		NIPA2	0.0708275	-1.88217
VAMP2	0.0966856	1.7349		MIR181A2HG	0.0708402	-1.84701
GEMIN8	0.096716	1.74847		GHRLOS	0.0708985	-1.86119
MYH13	0.0967555	1.76864		METAP2	0.0709747	-1.8877
C1orf21	0.0968807	1.73246		MYO10	0.0710068	-1.8687
PTDSS1	0.0970073	1.72845		PTTG1IP	0.0712029	-1.88215
ZMAT1	0.0970613	1.77644		DPY19L1	0.0712074	-1.84378
APH1A	0.0972808	1.73779		NR4A3	0.0713408	-1.84393
SYNJ2	0.0973903	1.77561		C5orf15	0.0713508	-1.86491
MFAP5	0.097424	1.76199		SPRY4	0.0714885	-1.91031
ADPGK-AS1	0.0975828	1.75252		GOT1	0.0717886	-1.86285
FLJ43681	0.0975988	1.72703		ACHE	0.0718222	-1.85485
FBXO30	0.0976209	1.76018		C14orf119	0.0719292	-1.89046
LINC00696	0.0976562	1.74556		RHOBTB1	0.0719923	-1.83849
RFTN2	0.0976567	1.77487		UBASH3B	0.0720276	-1.83798
NLRC3	0.0976742	1.74887		ECHDC1	0.0720552	-1.89495
ADPRHL1	0.0980477	1.77258		NDEL1	0.0721609	-1.85942
CCL16	0.0980479	1.75108		COPB2	0.0722871	-1.892
TRAF3IP2-AS1	0.0980712	1.7256		EGFL8	0.0724271	-1.83682
TTTY15	0.0981236	1.74366		FONG	0.0725215	-1.84775
FBXO6	0.0981996	1.73005		SYPL1	0.0725895	-1.86462
RAB3GAP1	0.0983356	1.73598		RAB7A	0.072731	-1.90094
LOC149134	0.0983457	1.77085		RBM48	0.0729479	-1.85294
CASP2	0.0985112	1.68813		RAP2A	0.0730432	-1.83141
NLRP12	0.0986848	1.73406		NUBP1	0.0730968	-1.85675
ST18	0.0987631	1.73796		ST6GALNAC4	0.0731294	-1.83769
FBXL19-AS1	0.0989162	1.74991		MRFAP1	0.0731433	-1.91457
RABEP1	0.0991726	1.72505		LOC100507537	0.0734026	-1.84416
LINC00331	0.0992908	1.76017		TMEM19	0.0734757	-1.82919
ITSN1	0.0994795	1.73048		FAM104A	0.0735329	-1.88177
AICDA	0.0994969	1.73764		RNPC3	0.0736726	-1.83323
ST3GAL3	0.0996061	1.73312		USMG5	0.0737031	-1.84185
CYB5A	0.0996464	1.70948		RPS27L	0.0738454	-1.89778
CNN2	0.0996722	1.72392		DSCAM-AS1	0.0738775	-1.82693
PLGLB1	0.0997816	1.73333		WDR3	0.073948	-1.85989
ZFAND3	0.0997986	1.75389		SUOX	0.0739894	-1.83738
SLC25A29	0.0998182	1.7393		RPL5	0.0740713	-1.86825
VSTM4	0.0998184	1.72466		PPT1	0.0743257	-1.86661
COPG2	0.0998346	1.72347		FTSJD2	0.074341	-1.84439
LOC100130000	0.100033	1.72921		AADAT	0.0743889	-1.82371
NHLH1	0.100033	1.75442		YME1L1	0.0744463	-1.84326
GAREML	0.100041	1.74963		MTSS1	0.0744551	-1.82712
IGSF8	0.100453	1.72564		TBX18	0.0744779	-1.8366
MCF2L2	0.100505	1.72353		IRAK1	0.0745472	-1.84028
NT5C2	0.100523	1.71355		TROVE2	0.0745856	-1.84559
ATCAY	0.100538	1.72888		MALAT1	0.0746072	-1.90435
ARHGAP30	0.100577	1.75802		ZSWIM8-AS1	0.0747521	-1.83518
LOC285540	0.100673	1.7468		DHODH	0.075017	-1.8424
TNFRSF9	0.100954	1.7395		PDLIM3	0.0750709	-1.81848
CRX	0.101054	1.72962		PTGR2	0.0750938	-1.82743
HIST1H2AM	0.101154	1.7265		FLJ40292	0.075228	-1.831
CTNNA2	0.101189	1.71424		OBFC1	0.0752681	-1.82804
USP14	0.101279	1.69914		SLC25A12	0.0752808	-1.83397
BSN	0.101315	1.74956		MRPL37	0.0752963	-1.88886
MMP15	0.101363	1.75317		EPS15	0.0753338	-1.82747
RBM34	0.101436	1.67317		PBX3	0.0753591	-1.81968
PHF19	0.1017	1.68962		RAPSN	0.075469	-1.82123
TRA2A	0.101707	1.68022		HIST2H2AB	0.0756055	-1.82957
RBM38	0.101718	1.72255		RBM20	0.0757722	-1.82673
CNKSR2	0.101855	1.73888		DYX1C1-CCPG1	0.075802	-1.82522
KBTBD12	0.101864	1.73496		EBAG9	0.0758199	-1.8283
GDPD1	0.101895	1.71705		VPS25	0.0758794	-1.87863
GAGE2B	0.101932	1.66712		NDUFB9	0.0761894	-1.90479
VARS2	0.102009	1.73175		OSBP	0.0766477	-1.80831
DDAH2	0.102062	1.70929		SDAD1	0.0770162	-1.81292
RNF138P1	0.102214	1.7339		ZNF782	0.0770463	-1.82023
AGMAT	0.10235	1.72393		SRP14	0.0772662	-1.84957
XRCC2	0.102353	1.72605		POLL	0.0772891	-1.8085
ZNF546	0.102366	1.72817		GLT8D1	0.0773906	-1.82126
LOC647859	0.102398	1.74772		PPP2R1B	0.077737	-1.82238
SLC25A34	0.102402	1.72602		PCDHB2	0.0777575	-1.80442
TAGLN3	0.102484	1.69831		MED7	0.0777851	-1.81698
PLA2G15	0.102549	1.71735		MOSPD1	0.0778047	-1.80065
MPV17L	0.102606	1.73197		STAM2	0.0778128	-1.82229
MYEF2	0.102658	1.72426		GNAT2	0.0781892	-1.79858
CEACAM22P	0.102766	1.7213		ABCD1	0.0782348	-1.81263
C11orf63	0.102789	1.71989		POLR1C	0.0784298	-1.81842
TADA2B	0.102803	1.72314		ATP11B	0.0786443	-1.79685
FAM111B	0.102833	1.69535		SPTB	0.0787396	-1.8093
L1TD1	0.102873	1.70967		MAFG	0.0787621	-1.79561
SLC39A13	0.102889	1.72753		ERGIC2	0.079059	-1.83699
LONRF2	0.102955	1.73224		LY6E	0.0790657	-1.80204
RRM2	0.102978	1.67482		GJA9-MYCBP	0.0791051	-1.80713
BMP7	0.102983	1.74026		SNX30	0.0791316	-1.7927
NUDT4P1	0.102997	1.69164		DOLK	0.0791362	-1.80723
TUBB	0.103214	1.70788		ZSCAN5B	0.0792765	-1.80605
OPRD1	0.103297	1.72086		NOL7	0.079294	-1.83074
LOC100507156	0.10338	1.68709		SSX6	0.0795273	-1.80448
GDE1	0.10355	1.69037		LOC100499484	0.0795744	-1.80419
PGAM5	0.103587	1.69113		LOC286297	0.0796245	-1.80387
TNFRSF10B	0.103652	1.69868		AMOTL1	0.0796279	-1.7893
SCD	0.103672	1.69345		ANKRD18A	0.0798606	-1.78875
REEP1	0.103711	1.70541		SPDYE8P	0.0798667	-1.79421
PROCR	0.103722	1.73587		MMP14	0.0798719	-1.79818
RNASEH2C	0.103755	1.69919		COMMD3	0.0799354	-1.82305
SNHG5	0.10377	1.67363		PDE5A	0.0799369	-1.80188
TRIM56	0.103825	1.73351		WDR67	0.0801591	-1.78608
DIAPH3	0.103872	1.69375		RPP21	0.0802355	-1.85463
ABCA2	0.103916	1.73363		MICALL1	0.0803901	-1.79331
ARF5	0.104023	1.67694		MAN2A2	0.080475	-1.79549
MEIS1	0.104077	1.69345		TRAPPC3	0.0806028	-1.82479
PAQR8	0.104138	1.72254		VDAC1	0.0809117	-1.86155
PELP1	0.104289	1.72031		CCNH	0.0809551	-1.81334
NAGLU	0.104374	1.70247		RPL36A-HNRNPH2	0.0811072	-1.80418
GPR150	0.10439	1.73651		KCNQ2	0.0811524	-1.79439
HNRNPU	0.104444	1.70555		KALRN	0.0813033	-1.78961
NPTXR	0.10468	1.71665		LOC728024	0.0813228	-1.79334
INE1	0.104752	1.70865		ARPC4-TTLL3	0.0813839	-1.79297
MSS51	0.104865	1.67621		UBA1	0.0816721	-1.82455
LOC644936	0.104895	1.67292		HNRNPA1L2	0.0819783	-1.77867
AIF1L	0.104935	1.72389		PDIK1L	0.0819985	-1.78799
HDAC3	0.10495	1.68757		HDHD3	0.0824633	-1.78557
PI4K2B	0.105044	1.73283		FXYD3	0.0824697	-1.78353
DDAH1	0.105045	1.68879		C8orf48	0.0825019	-1.78614
DCLRE1A	0.105078	1.7179		HOXB-AS3	0.0825885	-1.77231
GNG8	0.1051	1.69875		ARL8B	0.0826388	-1.79633
CXorf36	0.10515	1.70184		SNHG3	0.0826892	-1.82834
IFI27L2	0.105335	1.68633		RFC5	0.0827755	-1.79717
ZC3H12D	0.105636	1.70264		DAZAP2	0.0828723	-1.79175
SLC7A5P2	0.105762	1.6727		ARHGEF10L	0.0829353	-1.7788
GGCX	0.105785	1.66883		REM2	0.0832412	-1.78167
DTNBP1	0.105856	1.70477		C1orf54	0.0832736	-1.77789
SRCIN1	0.105989	1.7279		NUP88	0.0833264	-1.81927
C21orf58	0.106009	1.69936		IGSF1	0.0833695	-1.78074
HSD11B1L	0.106169	1.68569		TDP1	0.083371	-1.77536
VPRBP	0.106197	1.70594		SVEP1	0.0834148	-1.76704
BRIP1	0.106198	1.70065		KCTD3	0.0834436	-1.76894
MIDN	0.10624	1.69045		C3orf70	0.0835061	-1.7816
POU3F1	0.106418	1.72557		LOC100130849	0.0836102	-1.77945
CAV1	0.10643	1.72551		HARS	0.0837124	-1.81769
ARSK	0.106463	1.69244		DDX49	0.0837351	-1.83109
JMJD8	0.106684	1.67586		TBK1	0.0838927	-1.78383
SUPT20H	0.106721	1.68605		SNORD36C	0.0839086	-1.77766
AVPR1A	0.106787	1.70007		FKBPL	0.0839662	-1.77788
SPN	0.107007	1.69295		TRIAP1	0.0842169	-1.80094
GVINP1	0.107053	1.71963		CD101	0.0842314	-1.77573
SIRPB2	0.107318	1.70862		SDK1	0.084369	-1.76097
SORBS1	0.107351	1.69778		APTX	0.0844149	-1.78558
APOC1P1	0.107368	1.69475		DNAJB7	0.0845269	-1.77203
LOC648987	0.10738	1.6955		RAB18	0.0845532	-1.8079
ZNF28	0.107383	1.7169		PARN	0.0846117	-1.78189
POLM	0.107407	1.70676		TNFRSF11A	0.0846612	-1.77317
LOC100130451	0.107415	1.70202		C14orf79	0.0848096	-1.77229
DIP2A	0.107425	1.69547		MESP2	0.0849136	-1.76781
MAP4	0.107475	1.67852		NDUFB4	0.0850645	-1.83611
ZNF549	0.107573	1.6813		SUGT1P1	0.0851483	-1.77029
DENR	0.107603	1.68025		VAPA	0.0851963	-1.80144
SHOX	0.107656	1.6892		WDFY3-AS2	0.0852476	-1.76718
BTNL9	0.107711	1.7186		ZNF721	0.0854574	-1.75471
JAKMIP2-AS1	0.107763	1.71656		C2orf76	0.0855209	-1.7604
REPS2	0.107791	1.70538		S100A11	0.0855375	-1.83114
ERCC5	0.107802	1.6786		TTC12	0.0856089	-1.76706
NR4A2	0.107904	1.71161		SSBP4	0.0856425	-1.75369
TLR7	0.107967	1.69792		MCRS1	0.0856502	-1.80808
ACBD4	0.107982	1.68415		LOC100272228	0.0858043	-1.76642
USP28	0.10801	1.67422		GYPC	0.0858907	-1.78568
SLC38A2	0.108014	1.66275		FAM83G	0.0859851	-1.76536
ENPP6	0.108028	1.69268		COQ10B	0.0860976	-1.76829
LOC283914	0.108032	1.70842		RBM24	0.0861011	-1.76468
LOC100287015	0.108113	1.66592		CRNKL1	0.0862036	-1.76659
C1QB	0.108176	1.69483		CORO1C	0.0862436	-1.7954
GATA2	0.10832	1.68981		ZNF776	0.086331	-1.75541
SHISA6	0.108342	1.70337		PRDM10	0.086371	-1.75774
MAPK8IP3	0.108388	1.68152		POGLUT1	0.0866489	-1.76849
IRF6	0.108448	1.71222		RPS18	0.0866737	-1.77209
C8orf44	0.10858	1.69118		LOC100132891	0.0867236	-1.74748
POLR3B	0.108621	1.67389		BAAT	0.0867259	-1.76103
FLJ46361	0.108655	1.69069		C12orf5	0.0867379	-1.77183
OAS3	0.108682	1.71342		NAPA-AS1	0.086861	-1.75359
FAM86EP	0.108704	1.69423		CCDC144C	0.0869162	-1.7489
ZBTB14	0.108933	1.67813		TRMT6	0.0869432	-1.7729
OTUD5	0.108988	1.69465		RPRD1B	0.0869765	-1.76395
ELOVL6	0.109063	1.66897		C18orf32	0.0870007	-1.77879
HOXC11	0.109332	1.6789		DBIL5P	0.0870432	-1.75919
TNFAIP8L3	0.109375	1.685		DNAH1	0.087082	-1.74853
SCARF1	0.109572	1.68055		PHF14	0.0871361	-1.75759
DDRGK1	0.109805	1.66831		LSM10	0.0871497	-1.77301
DCX	0.10986	1.66058		NUP35	0.0871886	-1.76947
ARHGAP17	0.109885	1.66138		RBKS	0.0872053	-1.75084
CPNE3	0.109978	1.68103		B3GALNT2	0.0873642	-1.76889
SCAI	0.110019	1.678		VRK1	0.0873876	-1.76214
OGN	0.110025	1.70609		SNORD83B	0.0875275	-1.74292
ENTPD3	0.110033	1.70627		BCCIP	0.087617	-1.77962
TGFA	0.110104	1.7058		CEMP1	0.0877725	-1.74144
SERGEF	0.110139	1.67893		PWRN2	0.0879059	-1.7542
FOXA3	0.110193	1.6939		GNG5	0.0879523	-1.81429
DNAJC5G	0.110345	1.69476		FLJ45445	0.0879678	-1.75385
GALNT13	0.110464	1.69136		PAK1	0.0880365	-1.74923
MTMR11	0.110473	1.69337		MRPL19	0.0881244	-1.77218
PCSK1N	0.110507	1.70378		POLR2K	0.0884689	-1.77615
GPR162	0.11058	1.67419		PAICS	0.0885726	-1.79142
TMEM106A	0.11063	1.69794		USP42	0.0885894	-1.73857
TMEM123	0.110646	1.65698		COPS8	0.0887261	-1.77768
SLFNL1-AS1	0.110664	1.68165		SRPX2	0.0887632	-1.74929
GLUD1P7	0.110664	1.67138		ADPRH	0.0888724	-1.73552
SHC4	0.110737	1.70254		AGPAT4-IT1	0.0889334	-1.74832
NIPBL	0.11105	1.67079		KIF13A	0.0891013	-1.73399
MYBL2	0.111072	1.65657		MYPOP	0.0891185	-1.74415
BBS5	0.111146	1.68257		PHF10	0.0894639	-1.73588
CA5B	0.111417	1.67863		AGO3	0.089777	-1.73495
NIPSNAP1	0.111511	1.65956		SYK	0.0898147	-1.72992
LOC283335	0.111596	1.67844		HSPB9	0.0898441	-1.74315
IDUA	0.111664	1.69774		ERP44	0.0898707	-1.7576
ABCA13	0.111674	1.68116		MIR4461	0.090074	-1.76
TIMM13	0.111696	1.63899		PLAC1	0.0902607	-1.7408
ZNFX1	0.111703	1.64802		CYTH3	0.0903201	-1.74037
SNORD32A	0.111706	1.67677		PDLIM7	0.090336	-1.75356
DNAJC18	0.11173	1.67478		TMEM116	0.0904113	-1.72899
C19orf35	0.111822	1.64242		AGRN	0.0904642	-1.72849
USP21	0.111837	1.66465		ZFHX2	0.0907131	-1.72584
DHX35	0.111998	1.65271		IRX3	0.0908815	-1.75718
PGM3	0.112	1.67757		SLC36A4	0.0908997	-1.72619
ITPR3	0.112186	1.69415		IFRD1	0.0909388	-1.75352
LOC283856	0.112333	1.68808		HIST1H2AJ	0.0910024	-1.73664
FAM160B2	0.112368	1.66024		CAPZA1	0.0910275	-1.7729
HSPA12B	0.112394	1.69396		ARID3A	0.0912198	-1.72218
RHBDL1	0.112408	1.69389		C16orf86	0.0912467	-1.73527
ZNF205-AS1	0.112436	1.67784		TXNDC12	0.0912489	-1.76725
ORAI3	0.112577	1.69294		SNRPA1	0.0913766	-1.78289
LOC400655	0.112579	1.68424		WDR7	0.0915331	-1.72832
RAB42	0.11258	1.66448		RPLP0	0.0916168	-1.75291
SLIT1	0.112644	1.66606		CYP19A1	0.0916228	-1.72892
PI4K2A	0.112695	1.68788		STRAP	0.0916316	-1.77735
SRC	0.112716	1.64909		CNOT2	0.091633	-1.76224
FUT6	0.112765	1.68133		LRRN2	0.0917709	-1.73056
IL12RB1	0.112779	1.6698		SLTM	0.0918291	-1.76495
CREBBP	0.112794	1.64339		OFD1	0.0918427	-1.73065
ARSD	0.112811	1.66492		DHRS7	0.0918897	-1.73802
FGF12	0.112841	1.64032		TMEM241	0.0920383	-1.71925
EXOC3L2	0.112842	1.66568		STXBP2	0.0920399	-1.7409
IP6K2	0.112855	1.64307		EIF4ENIF1	0.0921777	-1.71875
ITGA6	0.112903	1.6643		RABEPK	0.0922108	-1.75359
SFXN5	0.112949	1.67416		SULF1	0.0923872	-1.72895
CPM	0.113171	1.66631		SNRPD1	0.0924216	-1.76758
MYO3B	0.113263	1.68165		FRMPD4	0.0925074	-1.72114
LPCAT2	0.113295	1.664		METAP1	0.0926348	-1.75231
CASS4	0.113327	1.68646		NEK1	0.0926362	-1.71922
PGP	0.11367	1.66624		ATP5J2	0.0927146	-1.77663
PTPRJ	0.113691	1.68048		ACADS	0.0927442	-1.72358
RIMKLA	0.113702	1.65723		BTN2A1	0.0929432	-1.7186
ACTRT3	0.113767	1.67569		IFT122	0.0929616	-1.72143
EFCAB2	0.113771	1.63933		ATP1B3	0.0929721	-1.76748
SLA2	0.113852	1.67865		ZNF449	0.0931295	-1.72361
LOC730668	0.11386	1.67465		RBMXL1	0.0931783	-1.72284
ISYNA1	0.11394	1.64847		CAPZA2	0.0932594	-1.75068
LOC440894	0.113997	1.6818		ESYT1	0.0932681	-1.72948
ELMOD1	0.114069	1.655		LINC00668	0.0933379	-1.71206
YY2	0.114238	1.6804		ESF1	0.0934708	-1.72111
CHRNB2	0.114401	1.66437		CHPT1	0.0935044	-1.71007
TMEM38A	0.114418	1.65525		TMEM191A	0.0936318	-1.72211
FLJ35282	0.114498	1.65529		SOD1	0.0936458	-1.77663
RIMS4	0.114639	1.64205		TUBD1	0.0938826	-1.71508
SERTAD4-AS1	0.114865	1.68131		C2orf43	0.0939045	-1.71793
ISLR2	0.114936	1.6804		IL1RAP	0.0939172	-1.71763
LOC100506305	0.114946	1.65081		C19orf70	0.0939583	-1.7571
ARL5B	0.114965	1.64322		CCNDBP1	0.0939685	-1.76842
PIN1	0.115054	1.63495		MTRF1L	0.0940253	-1.74124
PIK3AP1	0.115159	1.67977		TSEN2	0.0941978	-1.71512
2003-09-01	0.115195	1.65635		LOC100506134	0.0945291	-1.71723
SLC4A3	0.115396	1.67783		TIMM50	0.0946196	-1.78231
BREA2	0.115632	1.6623		DOCK9	0.0946738	-1.71614
TNFSF15	0.115693	1.66345		RPS8	0.094923	-1.73115
ATP2B4	0.115772	1.65896		TMEM128	0.095253	-1.7139
KIF1B	0.115826	1.65102		GEM	0.0953584	-1.70089
GAGE12F	0.115972	1.63435		SCG5	0.0954	-1.71254
SH3BP5L	0.115987	1.66939		PABPC3	0.0956909	-1.6988
IQCF3	0.116406	1.67256		SNORA74A	0.0957971	-1.71041
C16orf45	0.116408	1.63789		VPS52	0.0958169	-1.73044
FAM213B	0.116452	1.66097		LINC00339	0.0958455	-1.71717
PAX2	0.116514	1.64378		RAB40B	0.0958466	-1.69916
HIST2H3A	0.116537	1.6702		C7orf13	0.0958522	-1.71783
HIST2H3C	0.116537	1.6702		OARD1	0.0959236	-1.72067
FMN1	0.116706	1.63779		OTOGL	0.096253	-1.70797
SLC12A3	0.116713	1.65952		DANCR	0.0966112	-1.75224
ASAP2	0.11674	1.65672		EFHA1	0.0966545	-1.71511
DEPDC1	0.116853	1.64425		TMTC3	0.0967254	-1.70009
ZNF83	0.116902	1.66238		MGME1	0.0968474	-1.71327
C5orf30	0.117173	1.66008		C1orf180	0.0969419	-1.70431
RHOF	0.11718	1.62944		NDUFAF4	0.0969949	-1.7361
KCTD19	0.117251	1.66524		PVRL3	0.0971117	-1.69102
LRRC37A6P	0.117381	1.66862		CCDC115	0.097149	-1.70698
XIAP	0.11748	1.64172		RSPH1	0.0971853	-1.70302
TMEM87B	0.11759	1.62935		TUBA4A	0.0972308	-1.73131
SGSM1	0.11763	1.65617		HNRNPA3P1	0.0972558	-1.69378
LOC440704	0.117733	1.65006		VMP1	0.0972945	-1.73287
MANEA	0.11783	1.63488		LOC100132356	0.0973527	-1.69184
GADD45GIP1	0.117938	1.61814		XAGE5	0.0973876	-1.69175
MAGI3	0.118074	1.64459		NCSTN	0.0974664	-1.72589
CYTH2	0.118547	1.63059		MFN2	0.0974834	-1.71328
JMY	0.118576	1.63347		2011-09-01	0.0974956	-1.7205
PRIM2	0.118585	1.63072		KIAA1755	0.0978066	-1.69692
PPP1R15B	0.118609	1.63024		MBTPS2	0.0978323	-1.68959
LOC100144595	0.11865	1.62672		METTL23	0.0979686	-1.72167
KREMEN2	0.118656	1.66237		DPY30	0.0982245	-1.72585
CTRL	0.118742	1.63837		CCDC88A	0.0983146	-1.70133
ECHDC2	0.118807	1.6614		CCL27	0.0984505	-1.69636
KIF18A	0.118835	1.6235		TFR2	0.0984876	-1.69616
PSTPIP2	0.118884	1.64229		FAM118A	0.098564	-1.69302
KCNE3	0.118914	1.64987		OSTCP1	0.0985936	-1.69561
C9orf66	0.119012	1.64721		OBSL1	0.0986632	-1.68291
LOC100128164	0.119125	1.65851		TMIE	0.0987331	-1.69488
FAM161B	0.119254	1.63962		TSSC4	0.0990306	-1.71433
COX4I1	0.119323	1.61612		CNEP1R1	0.0990572	-1.68088
TMEM105	0.119333	1.62837		MED4-AS1	0.0991235	-1.69284
HPSE	0.119377	1.63183		DACT1	0.0992588	-1.67972
ZNF818P	0.119413	1.64218		GAS5	0.0993917	-1.72431
HOOK2	0.119423	1.61675		DOCK3	0.0995474	-1.69064
CELSR3	0.119466	1.61947		EPX	0.0996262	-1.69023
FBXL15	0.119718	1.62857		SLC25A14	0.0996983	-1.68106
TMED7	0.119748	1.61973		WDR52	0.0998048	-1.67751
IFI44	0.119751	1.657		CALM1	0.100099	-1.72666
PBOV1	0.119888	1.63141		DYNC2LI1	0.100102	-1.68174
DNAJB13	0.11993	1.62706		SSB	0.10014	-1.70777
PAPLN	0.119942	1.63446		PRRG2	0.100166	-1.68744
TOR4A	0.119974	1.64807		PRPF38B	0.100233	-1.70141
CYP2U1	0.119981	1.65562		RANBP17	0.100509	-1.67573
SH3YL1	0.120228	1.64206		MTO1	0.100605	-1.69547
SEPT7L	0.120277	1.62748		ZNF71	0.100781	-1.67951
TOX	0.120381	1.65164		ZC3H15	0.100951	-1.71721
TTC23L	0.120394	1.65386		PDIA6	0.101096	-1.74554
NME3	0.120819	1.6181		ANKRD7	0.101111	-1.68258
TINCR	0.12086	1.6476		KANK4	0.101221	-1.68754
FLJ31662	0.120965	1.62175		LYPLA2	0.101385	-1.71323
SOX7	0.121362	1.61917		LOC100506990	0.101398	-1.68763
TIPARP	0.121645	1.62356		TCEA1	0.101428	-1.70267
PRTG	0.12166	1.63307		RASL11B	0.101618	-1.68108
SRGAP1	0.121674	1.6169		BGLAP	0.101728	-1.67943
CRELD1	0.121714	1.61348		PIGU	0.101899	-1.70341
MAP3K9	0.121773	1.60452		EMC3	0.101905	-1.69897
P2RX5-TAX1BP3	0.121793	1.62547		C22orf28	0.101929	-1.71613
AGO4	0.121898	1.62663		LINC00615	0.102043	-1.67783
PIN4P1	0.121979	1.59809		MED13	0.10206	-1.67461
STRIP2	0.122132	1.6141		IL17RE	0.102092	-1.67758
NAALAD2	0.122221	1.63048		SSH3	0.102226	-1.67639
ANGPT2	0.122252	1.63648		SPDYE6	0.102282	-1.67049
LAMP3	0.122291	1.62757		NFX1	0.102301	-1.68466
ZNF738	0.122365	1.62268		PSMD6	0.102342	-1.71637
BTN3A1	0.122387	1.61984		PNO1	0.102475	-1.70152
PHF8	0.122495	1.6159		FAHD1	0.102515	-1.6821
GNRHR2	0.122608	1.62401		NSRP1	0.10252	-1.68194
MAP3K5	0.12268	1.64189		DHRS4L2	0.102594	-1.67408
MEGF9	0.122769	1.6048		OSTM1	0.102655	-1.67081
MPPED2	0.122775	1.60051		LOC441601	0.102709	-1.67445
LRRFIP1	0.122812	1.60238		UCHL5	0.103007	-1.70821
AGPS	0.122923	1.61442		SEC13	0.103022	-1.70963
ADIPOQ	0.12295	1.62106		COX11	0.1034	-1.69671
SGK494	0.12295	1.59814		RNMTL1	0.103427	-1.67893
MARVELD2	0.122969	1.62599		KCTD16	0.103491	-1.67052
CAMSAP2	0.123098	1.62841		YIPF5	0.103555	-1.68676
SOX9	0.123264	1.60263		RIMS1	0.103629	-1.66809
CAST	0.123268	1.59747		PYCR1	0.103703	-1.68703
OR11A1	0.123298	1.62807		SOS2	0.103963	-1.66775
ZNF780B	0.123474	1.60984		FAM86HP	0.104156	-1.662
VAT1L	0.123485	1.63899		ESCO1	0.104301	-1.66986
ZNF687	0.123647	1.59411		DGKI	0.10458	-1.66507
SEC24B-AS1	0.123669	1.60567		PRAP1	0.104766	-1.66414
TSSK4	0.123669	1.63811		RNF150	0.104809	-1.66213
F2RL2	0.12375	1.61325		SUPT4H1	0.104989	-1.71848
CCL2	0.123795	1.63751		DEXI	0.10516	-1.65139
FAM124A	0.123811	1.62205		GOSR2	0.105221	-1.68879
TMSB4X	0.123931	1.60931		ENOX1	0.105443	-1.65713
VAX1	0.123959	1.63041		TP53TG3D	0.105466	-1.66029
FGF5	0.124031	1.62847		PGAP1	0.105624	-1.64802
EEF2K	0.124057	1.60407		EIF4A3	0.10568	-1.69191
LOC729739	0.124069	1.59084		RNF126P1	0.105803	-1.65901
MND1	0.124097	1.58793		GAN	0.105827	-1.65889
SMIM5	0.124103	1.63419		TMEM81	0.105869	-1.64681
NFIC	0.124285	1.62372		C21orf67	0.105902	-1.65852
TMEM213	0.124304	1.61169		PHOSPHO2-KLHL23	0.10591	-1.65848
SDCCAG8	0.124423	1.60245		LARP4	0.105934	-1.66035
SLC15A1	0.124486	1.62139		UBE2V1	0.10607	-1.69653
ENDOV	0.124501	1.61003		AGPHD1	0.106078	-1.64593
BROX	0.124551	1.61105		REEP4	0.106084	-1.66451
CDKN2B-AS1	0.124654	1.60621		N4BP1	0.10609	-1.64595
RAB3B	0.124655	1.60978		TMEM177	0.106134	-1.66032
IQGAP2	0.124718	1.62712		LEPROT	0.106137	-1.66837
PNMAL1	0.124822	1.59902		TRIM3	0.106166	-1.64724
S100A4	0.124949	1.60339		M1	0.106206	-1.6457
LOC100130581	0.125071	1.61754		ATP8A2	0.106284	-1.65248
GATSL2	0.125126	1.6265		STAT5B	0.106445	-1.65363
OR7D2	0.125189	1.61108		ARAP1	0.106841	-1.6553
RHD	0.125194	1.61654		RIMBP3B	0.106923	-1.65038
CHRM3	0.125218	1.58242		FAM216A	0.10693	-1.6679
LINC00607	0.125296	1.63026		PHB	0.107021	-1.70557
SMCR7	0.125333	1.61131		SLC9A6	0.107355	-1.64001
TDRKH	0.125339	1.58941		TGIF2-C20orf24	0.107398	-1.63991
TRIOBP	0.125373	1.59844		UFSP1	0.107449	-1.65094
HSPB6	0.125452	1.62449		HADHB	0.107515	-1.67265
SRRM3	0.125478	1.62199		SLC19A1	0.107586	-1.64224
ERH	0.125681	1.58121		SLIT2	0.107661	-1.64991
MOSPD3	0.125741	1.58322		TNRC6C	0.107818	-1.64436
SEH1L	0.125879	1.5907		PLEKHA8	0.107828	-1.64765
PPOX	0.125921	1.60492		ITPK1-AS1	0.107924	-1.64805
KCP	0.125925	1.62335		ASIP	0.108094	-1.64781
LOC100268168	0.125947	1.61594		PPP1R14A	0.108123	-1.68593
GNAI1	0.126004	1.60765		BBS7	0.108127	-1.64198
HIF1A	0.126125	1.59919		ZSWIM8	0.108244	-1.65925
DERA	0.126392	1.58078		TYW5	0.108256	-1.63697
LRP2	0.126594	1.62435		PPP2R2D	0.108462	-1.63447
RXRA	0.126774	1.62223		RARA	0.10861	-1.63533
FAM114A1	0.127018	1.59719		RPA3	0.108954	-1.67389
GOLGA6L7P	0.127037	1.61929		LOC286370	0.109071	-1.64309
UNC13A	0.127285	1.59126		NDUFAF1	0.109099	-1.64285
PHOX2A	0.127455	1.62027		RAB15	0.109267	-1.63365
ANKRD20A19P	0.127469	1.59117		CXXC5	0.109294	-1.66452
TMPRSS11BNL	0.127483	1.57938		HAT1	0.109331	-1.65942
FH	0.127487	1.58368		RPS14	0.109363	-1.66769
DHX9	0.12757	1.58107		ZC3H12C	0.109391	-1.63525
NRXN3	0.127704	1.57067		PRKD1	0.109645	-1.6306
PTMA	0.127718	1.56191		TIMM8A	0.109796	-1.64345
ENTPD3-AS1	0.127766	1.59887		NDUFS2	0.109804	-1.67385
RPS6KA3	0.127968	1.58943		TDRD3	0.109819	-1.62869
ANK2	0.128093	1.58068		RPL29	0.109851	-1.65806
NME4	0.128118	1.57782		CEBPZ	0.109956	-1.66361
PPEF2	0.128136	1.5961		POLR2D	0.109969	-1.67144
MCHR2	0.128218	1.59442		MPPE1	0.110029	-1.65084
C6orf25	0.128249	1.60146		LGALS4	0.110129	-1.63802
RAI1	0.128332	1.59123		CACNA1C-AS1	0.110271	-1.63735
SNORA20	0.128445	1.60851		ANXA2R	0.110341	-1.62552
LOC100131691	0.128504	1.56495		GOLGA8F	0.110429	-1.6366
EEPD1	0.128522	1.58817		GLUD2	0.110532	-1.63566
ROBO1	0.128601	1.57489		TMEM69	0.110549	-1.63959
PLXNB1	0.128678	1.58306		U2AF1	0.110573	-1.6519
LINC00471	0.128783	1.57888		TOMM7	0.110851	-1.69078
ST3GAL4	0.128961	1.59354		EMC4	0.110885	-1.66408
ACSL6	0.128999	1.59684		TNFSF18	0.1109	-1.63436
SPAST	0.129019	1.56638		SYDE1	0.111016	-1.63381
SULT2A1	0.129351	1.58366		PPIA	0.111134	-1.65726
HSD17B7	0.129365	1.59158		NDUFA6	0.11147	-1.65434
APOL1	0.129443	1.59547		SP8	0.111679	-1.63067
LOC100507463	0.129472	1.60917		CNBP	0.111823	-1.67976
SPOCK1	0.129745	1.60983		RTCA	0.11184	-1.64894
IL6R	0.129932	1.5874		SCP2	0.111891	-1.65452
C12orf77	0.13005	1.58525		C6orf99	0.111894	-1.62966
ACER2	0.130247	1.60685		GLT25D1	0.111917	-1.64989
OXR1	0.130252	1.57611		FOXN2	0.111921	-1.61843
LOC100131551	0.130466	1.58542		TMEM56-RWDD3	0.111981	-1.62925
FAM86B1	0.130518	1.60171		LHFP	0.112227	-1.62156
AOX2P	0.13074	1.59617		ADAM10	0.112377	-1.63427
NUAK1	0.130773	1.569		TUBA3E	0.112386	-1.62862
LRFN1	0.130834	1.59241		TIMM9	0.112596	-1.63307
METTL20	0.130893	1.59382		ZNF652	0.112668	-1.64083
PIK3IP1	0.13091	1.60454		CCT2	0.112778	-1.67772
UCP2	0.131179	1.56327		CARD9	0.112851	-1.62078
SLC7A5	0.131231	1.566		NTMT1	0.112854	-1.64072
MAP3K3	0.131602	1.56668		CIT	0.112924	-1.61458
ERF	0.131794	1.58866		FAM73B	0.112985	-1.62267
DTX3L	0.131799	1.57331		TCHP	0.113225	-1.62535
TIE1	0.131903	1.58802		PPP1R2	0.113459	-1.64303
HNRPLL	0.131967	1.56924		RHBDD2	0.113519	-1.6408
MVB12B	0.132054	1.57186		ZNF460	0.113929	-1.64418
TRMT11	0.132078	1.55497		ZNF777	0.114029	-1.61968
LOC440243	0.132125	1.58327		LOC100128505	0.114099	-1.61433
RAC3	0.132159	1.5741		SLC38A3	0.114139	-1.61897
LSAMP	0.132159	1.58198		NPPA-AS1	0.114153	-1.61058
UCKL1-AS1	0.132272	1.56448		CORO7	0.114187	-1.60936
ADAMTS9	0.132273	1.57384		PRR4	0.114249	-1.61866
ZFP42	0.132394	1.5762		SNN	0.114293	-1.60735
IQCG	0.132418	1.58633		VPS36	0.114835	-1.61143
LRRN4CL	0.132501	1.58253		STOX2	0.114866	-1.61532
DDX41	0.132515	1.55617		ADAMTS12	0.114973	-1.60424
LINC00327	0.132616	1.58324		KIF20B	0.11506	-1.61866
HRH1	0.132717	1.56984		TMEM98	0.115068	-1.62451
LRRC33	0.132746	1.59628		AKAP9	0.115409	-1.6216
TCEAL5	0.133006	1.57158		AQP11	0.115415	-1.60905
FLJ22184	0.133064	1.58975		LOC728537	0.115806	-1.6115
AIRE	0.133124	1.58244		ERGIC3	0.1159	-1.67014
H2AFX	0.133198	1.55599		DNM1L	0.115948	-1.60976
SNF8	0.133201	1.55729		PTPLAD1	0.116216	-1.64885
LOC100506472	0.13322	1.5734		DUSP7	0.116216	-1.606
HCG11	0.133227	1.56349		RNF14	0.116471	-1.61078
TRIM17	0.133275	1.59392		WFS1	0.116593	-1.60074
FES	0.133311	1.56965		CDH22	0.116603	-1.60786
ZNF714	0.133312	1.56986		CDC42EP2	0.116607	-1.61715
LOC100131496	0.133322	1.55535		ZMPSTE24	0.116782	-1.62955
MARVELD3	0.133367	1.57361		C21orf119	0.116799	-1.60768
MLEC	0.133386	1.55378		SUCLA2	0.116802	-1.61527
C9orf139	0.133556	1.57812		TRAPPC5	0.117069	-1.63912
GABRE	0.133619	1.59238		EIF4G1	0.117184	-1.64746
MGEA5	0.133623	1.54927		SFRP5	0.117334	-1.60454
PLCD1	0.133638	1.58102		ITGA4	0.117715	-1.60484
LBR	0.133696	1.5634		SYNJ2BP-COX16	0.117734	-1.59293
PAXBP1-AS1	0.133701	1.56232		FAM72A	0.117776	-1.60399
ZNF552	0.133803	1.56571		C6orf47	0.117894	-1.60202
TLX2	0.133833	1.57145		PRMT5	0.117976	-1.62403
F11R	0.133887	1.57865		TMEM51-AS1	0.117981	-1.60161
SYNPO2L	0.133926	1.57458		BCKDHA	0.118042	-1.61342
GALNT12	0.133974	1.5822		PAPD4	0.118162	-1.60055
KCNE4	0.134209	1.56687		THAP2	0.118163	-1.59063
FAM115A	0.134245	1.55571		DBF4	0.118261	-1.61828
PAPOLA	0.134258	1.54392		FAM46B	0.118417	-1.59965
KCNMB3	0.13445	1.58622		TMED6	0.118491	-1.59932
FCGR2B	0.134492	1.58843		TSR1	0.11854	-1.62955
TFRC	0.13462	1.54954		PREB	0.118544	-1.61794
LOC100507651	0.134628	1.57676		FASTKD5	0.118781	-1.59152
CYP2B6	0.134898	1.56485		BEX4	0.118783	-1.6042
PACS2	0.135014	1.55235		TOX3	0.118895	-1.59037
PRICKLE2	0.135038	1.54507		LOC100506388	0.119113	-1.59653
AOC4	0.135164	1.58096		MYEOV2	0.119176	-1.61801
LOC100132077	0.135178	1.54408		DLGAP1	0.119177	-1.59442
AKR1C6P	0.13525	1.58245		OS9	0.119392	-1.62905
RNF125	0.135257	1.56107		NXPH2	0.119454	-1.59303
CPLX3	0.135312	1.57735		C16orf80	0.119519	-1.60737
UBE2T	0.135402	1.53386		RBM45	0.119622	-1.60011
FAM115C	0.135498	1.57022		TMEM71	0.119999	-1.59126
TBXAS1	0.135557	1.58378		FOXP2	0.120014	-1.59251
HES2	0.135603	1.56705		SNRPG	0.120133	-1.64468
TMEM217	0.135621	1.57675		H2BFXP	0.12027	-1.59137
DIXDC1	0.135718	1.55706		WFDC1	0.120525	-1.59024
FBXL18	0.135769	1.5496		FARSA	0.120645	-1.63085
BMP2	0.135813	1.5827		PCYT1A	0.120788	-1.58925
PTGES3L	0.135816	1.52652		GTF2H2	0.120867	-1.58999
GAL3ST4	0.135845	1.56586		KCTD9	0.120884	-1.58235
LOC100506035	0.136091	1.57412		NFIX	0.120896	-1.5886
BRSK2	0.136098	1.57712		MIP	0.120916	-1.58851
ZNF662	0.136397	1.57077		BAK1	0.121064	-1.58961
ACTG1P4	0.136457	1.56926		RNF165	0.121077	-1.57712
CPE	0.136462	1.54968		CARD14	0.121167	-1.58617
LOC339803	0.136658	1.54829		TNNT2	0.121327	-1.5867
ST3GAL2	0.136665	1.53936		ZDHHC17	0.121422	-1.59917
AGAP4	0.136706	1.5721		GOLGA5	0.121509	-1.59057
UTP23	0.136755	1.55514		ATP7B	0.121836	-1.58446
ZNF542	0.136832	1.54526		APMAP	0.121921	-1.62483
PDCD7	0.137024	1.52656		PPIAL4G	0.122133	-1.57652
HOOK3	0.137078	1.55975		ATP5SL	0.122164	-1.60684
LOC284865	0.137081	1.56294		ATP6V1E1	0.122642	-1.59732
ZMYM6	0.13712	1.54684		NEUROD1	0.122829	-1.6192
LINC00857	0.137373	1.5718		RPL12	0.122971	-1.63588
ENSA	0.137379	1.55489		LOC391322	0.123171	-1.57392
SRGAP3	0.137504	1.54898		GRN	0.123225	-1.61201
C20orf27	0.137507	1.54807		STX12	0.123252	-1.59178
NKAIN1	0.137659	1.54932		PPM1F	0.123514	-1.57547
TSG1	0.137718	1.56128		OR8G5	0.123571	-1.57688
GCNT2	0.137718	1.55692		GPC4	0.123572	-1.57605
CALR	0.137761	1.55398		AACSP1	0.123642	-1.57519
LOC400548	0.137775	1.55487		TMED3	0.123655	-1.60763
LOC285762	0.13789	1.57133		PDE2A	0.123687	-1.56662
P2RX4	0.137936	1.54776		ARHGAP5-AS1	0.123699	-1.56595
AKAP11	0.137947	1.52281		C9orf69	0.123792	-1.57498
GP2	0.138473	1.5378		C9orf123	0.123833	-1.59038
NDST3	0.138489	1.56315		NPHP3-ACAD11	0.123984	-1.57509
SIPA1	0.138516	1.57048		LOC100507053	0.124061	-1.57476
LOC100128338	0.138623	1.5527		HRASLS5	0.12411	-1.57455
UPK3BL	0.138635	1.52537		SDHB	0.12421	-1.60247
FBXO31	0.138825	1.55055		ATP9A	0.124469	-1.57021
HOXC10	0.138972	1.52898		CALM2	0.12451	-1.62163
PDPR	0.13918	1.52964		NTN5	0.124525	-1.57275
C1RL-AS1	0.139276	1.5655		ACOX3	0.12456	-1.56216
CRHR1-IT1	0.139392	1.53001		PCDHGC3	0.124573	-1.56956
NUDT4	0.13941	1.55478		VPS35	0.124593	-1.59363
DCAF13P3	0.139416	1.56673		PEX5	0.124621	-1.56564
LOC116437	0.139481	1.55786		RAB2A	0.124691	-1.59221
TES	0.139492	1.55462		LRRC24	0.124704	-1.57198
RABGAP1L	0.139717	1.54473		STRN3	0.12481	-1.57659
LINC00671	0.139818	1.55336		UQCC	0.124832	-1.58764
ENTPD5	0.139928	1.53984		DDX20	0.124892	-1.58008
FRS3	0.140134	1.56023		NEMF	0.124912	-1.57353
PAQR4	0.140141	1.5331		ESRP2	0.125021	-1.57061
LOC100134317	0.140181	1.55866		EMX2	0.125454	-1.55849
KIAA1324	0.140182	1.5449		ZACN	0.125968	-1.56656
B3GNT8	0.140205	1.55959		FAM133DP	0.126117	-1.57445
CYP2B7P1	0.140304	1.53872		FAM169B	0.126218	-1.55515
TSIX	0.140337	1.55623		MYOD1	0.126237	-1.55784
SV2B	0.140432	1.52989		KCTD2	0.126322	-1.55572
RCAN1	0.140441	1.56254		EIF1B-AS1	0.126367	-1.5636
ZNF716	0.140474	1.54602		FBXO25	0.126409	-1.55926
ZNF525	0.140495	1.55789		THADA	0.126637	-1.57553
MZF1	0.140777	1.52343		PRPF4	0.126722	-1.59546
WDR43	0.140826	1.52024		IMMP1L	0.126777	-1.57217
CRABP1	0.140829	1.55386		AGK	0.126822	-1.56655
SPECC1	0.140836	1.53682		RNF44	0.127035	-1.56035
RHBDL2	0.140844	1.54703		OVCA2	0.127093	-1.58099
INSRR	0.140983	1.55976		CCR10	0.127182	-1.56215
ZNF596	0.141016	1.54132		NELL2	0.127209	-1.55696
A2ML1	0.141047	1.54648		ENY2	0.127278	-1.59508
DPY19L3	0.141064	1.53623		LINC00324	0.127306	-1.56086
TPD52L1	0.14108	1.54703		MRPS22	0.127432	-1.58593
USP29	0.141164	1.54438		CLEC11A	0.127622	-1.55066
RAPGEF6	0.141261	1.53808		GTF2A2	0.127652	-1.58043
CEACAM5	0.141443	1.5443		CRNDE	0.12777	-1.55993
SMG9	0.141459	1.52721		MAPK12	0.127813	-1.54889
NLRC5	0.141531	1.55807		GPR75	0.127831	-1.55324
LOC344967	0.14161	1.53121		NCALD	0.127936	-1.56647
AANAT	0.141699	1.55702		CCNK	0.127956	-1.56491
C14orf1	0.141734	1.52262		HOXB9	0.128076	-1.54834
RHBG	0.141853	1.53674		ABI1	0.128097	-1.56464
SLC36A2	0.141969	1.54017		KIAA0368	0.128117	-1.55877
VENTX	0.14208	1.52739		INSR	0.128193	-1.55061
FLJ30403	0.142174	1.52597		C2orf16	0.128531	-1.55569
KCNK2	0.142178	1.54229		GPX6	0.128531	-1.55569
SH2D3A	0.142305	1.55354		TIMM10	0.128555	-1.59341
C18orf61	0.142447	1.51747		WIPF2	0.128601	-1.55693
CLK2P	0.142459	1.55415		CGRRF1	0.128715	-1.55942
GPR78	0.142511	1.53159		MYRF	0.128987	-1.54378
TAL1	0.14256	1.55203		KTN1-AS1	0.12904	-1.55321
ZNF846	0.14269	1.55093		PPARGC1B	0.129237	-1.54725
BLOC1S6	0.142775	1.5265		FOXO3B	0.129563	-1.54357
ARIH2OS	0.142784	1.52721		FIGNL2	0.129687	-1.54201
FLJ42393	0.142839	1.54565		TXNL1	0.129782	-1.58111
STX10	0.142848	1.51011		ZNF579	0.129978	-1.54963
LOC100130093	0.142881	1.52393		ERCC6L	0.129982	-1.54428
MIR604	0.142904	1.53211		GDA	0.13006	-1.54855
MPP5	0.143117	1.54036		H3F3B	0.130382	-1.59716
KCNA7	0.143186	1.53899		POLR2J2	0.130632	-1.53767
SIGLEC14	0.143394	1.54791		GLT1D1	0.130655	-1.54681
FEM1A	0.143456	1.51123		LOC100507424	0.130793	-1.54624
TPTE2P1	0.143504	1.53997		SLC8A3	0.130807	-1.54618
TBC1D30	0.143516	1.51397		ZNF326	0.130842	-1.55556
MANEAL	0.14352	1.52114		LINC00674	0.131031	-1.55974
TMEM185A	0.143528	1.53698		HHLA2	0.131058	-1.53874
H2AFY2	0.143785	1.53224		HDHD1	0.131155	-1.53607
LOC100505812	0.143835	1.52557		AMIGO1	0.131282	-1.54349
AKR7A2	0.143895	1.50799		COG3	0.131361	-1.53726
ZNF367	0.143903	1.54548		PEMT	0.131448	-1.56441
RGS17	0.143965	1.52363		TMEM186	0.131623	-1.54443
FABP6	0.144023	1.53531		MRPL46	0.131811	-1.55565
SREBF1	0.144201	1.54078		TAF1B	0.132022	-1.55216
LOC284379	0.144232	1.52262		CNIH4	0.1322	-1.57298
LOC440600	0.144239	1.53088		ATP5C1	0.132269	-1.57824
LRRC16B	0.144318	1.53396		YIPF3	0.132694	-1.56113
LPAR6	0.144358	1.53728		LHX2	0.133007	-1.53393
MANSC1	0.144482	1.53956		ZBTB37	0.133128	-1.53663
KCTD20	0.144696	1.51208		IFT81	0.133366	-1.54427
FHDC1	0.144792	1.52512		TIPIN	0.13351	-1.55424
LOC100128675	0.144799	1.53476		ENTPD7	0.133571	-1.525
KCNK15	0.144932	1.53345		NT5M	0.13377	-1.53401
ITFG3	0.14495	1.51204		C4orf21	0.133985	-1.52363
UBA7	0.144971	1.53608		CDC42EP1	0.13403	-1.53295
SPIB	0.145017	1.52698		NAE1	0.13403	-1.56515
TRAPPC2	0.145107	1.50829		FRYL	0.13404	-1.53213
ZNF865	0.145172	1.52375		ACP2	0.134343	-1.53872
FSTL1	0.145211	1.50538		WAC-AS1	0.134449	-1.54548
CALHM1	0.14523	1.5265		MAGT1	0.134456	-1.53562
SIGLEC16	0.145479	1.51837		VASH1	0.134634	-1.52087
EXPH5	0.145555	1.52027		ERMAP	0.134861	-1.52887
C1orf140	0.145653	1.53399		ECI2	0.134963	-1.54783
IL10	0.145662	1.51979		SLC25A25	0.135009	-1.53865
PARVB	0.145693	1.52551		IGSF3	0.135028	-1.53719
GBP4	0.145696	1.53139		CDKL3	0.13506	-1.5286
ADM2	0.14571	1.51791		IDE	0.135092	-1.52667
SMURF2	0.145854	1.51142		RBMX	0.135169	-1.54376
CAMK1D	0.145963	1.52877		MUS81	0.1352	-1.53906
HOXA6	0.145974	1.52801		MNF1	0.135221	-1.54252
RSAD2	0.146031	1.53632		RPL15	0.135262	-1.54961
HSD11B2	0.146085	1.51623		MMAA	0.135274	-1.52699
NRAS	0.146104	1.49078		RGPD3	0.135386	-1.52256
PML	0.146241	1.51373		FANCG	0.13545	-1.53366
FBXO34	0.146244	1.51894		BDKRB2	0.135545	-1.52682
EPB41L1	0.146281	1.52092		RYR1	0.135752	-1.51786
LOC727896	0.146378	1.5234		PRDM4	0.135762	-1.51951
GNAQ	0.146381	1.51442		NPRL2	0.135786	-1.53718
LOC100287314	0.146647	1.51903		HERC2	0.135844	-1.51902
TMEM242	0.146654	1.51456		ZNRF3	0.135978	-1.52639
DPYSL3	0.146681	1.51135		TMEM205	0.136111	-1.54756
C19orf52	0.146741	1.50705		SLC25A33	0.136178	-1.51462
MMACHC	0.146828	1.51649		MEGF11	0.136245	-1.53401
POU5F1	0.146888	1.51373		ALPK2	0.136254	-1.52397
FUT4	0.146901	1.53485		TXN	0.136401	-1.55894
LYSMD3	0.14691	1.52635		ATP8B2	0.136606	-1.51338
GLI4	0.146912	1.53419		MIS12	0.136626	-1.52739
FLT4	0.146983	1.52123		GTF3C6	0.13686	-1.54367
STX16	0.147049	1.50115		ECM2	0.136919	-1.51769
NAB1	0.147081	1.50189		TPBG	0.137076	-1.51139
EOMES	0.147136	1.53473		SLC5A6	0.137098	-1.54134
RARRES3	0.147141	1.52781		QPRT	0.137305	-1.51801
CD36	0.147192	1.53059		ERCC1	0.137348	-1.54069
STAC2	0.147307	1.52242		GNG12-AS1	0.137459	-1.51915
NKPD1	0.147483	1.52154		LARP6	0.137473	-1.51176
ZNF48	0.147524	1.5152		AOC2	0.137621	-1.51851
L2HGDH	0.147677	1.51225		INPP5J	0.13785	-1.5176
CPB2-AS1	0.148039	1.5083		MECR	0.137909	-1.52303
SGK3	0.148045	1.51342		PCDHB12	0.137979	-1.51277
SLC14A1	0.148127	1.51511		DKC1	0.138018	-1.54354
IAH1	0.148156	1.49194		TP73-AS1	0.138041	-1.50986
SYT15	0.148184	1.50663		TCTE3	0.138121	-1.51652
ATP1B4	0.148207	1.51685		SRPK2	0.138368	-1.52161
BRDT	0.148221	1.5099		UFD1L	0.138395	-1.53213
ZNF780A	0.148266	1.50311		SYNC	0.138411	-1.51302
NACC1	0.148278	1.49639		S1PR5	0.138606	-1.50926
LINC00617	0.148449	1.50937		AARS	0.138621	-1.53611
LARGE	0.148452	1.50447		AUP1	0.13874	-1.56103
EREG	0.148515	1.5118		LOC550643	0.138769	-1.53138
GEN1	0.148549	1.50995		CUL3	0.13915	-1.50942
SSTR5-AS1	0.148635	1.49598		SLC38A10	0.139388	-1.50672
PDE7B	0.14864	1.52363		PAGE5	0.139399	-1.54686
ABHD15	0.148685	1.50428		TMEM117	0.13941	-1.51142
DDX11	0.149154	1.49602		STAG3	0.139502	-1.51097
GSDMA	0.149171	1.50345		SEPN1	0.139516	-1.50284
WDR5	0.149208	1.50643		TSPAN3	0.139531	-1.55099
ARHGDIA	0.149216	1.4947		EFCAB4A	0.139621	-1.51059
CXADR	0.14923	1.52399		KANSL2	0.139634	-1.51064
KREMEN1	0.149314	1.50132		MRPL50	0.139675	-1.52931
FAM131A	0.149395	1.50175		FGFR1OP2	0.139706	-1.50626
IPCEF1	0.149639	1.52397		TTC7A	0.139755	-1.50077
ZNF578	0.149642	1.52266		CEP76	0.139823	-1.5039
METTL9	0.149726	1.49375		PET100	0.140008	-1.5562
SH2B3	0.149729	1.49638		PAIP2B	0.140041	-1.50412
TAS2R43	0.15026	1.52018		LOC339666	0.140167	-1.50845
LOC100132352	0.150349	1.49002		FST	0.140553	-1.50665
PCDHA9	0.15037	1.5122		LOC100506071	0.140608	-1.50672
ZC3H6	0.150378	1.51049		PXDNL	0.140718	-1.50629
PCAT1	0.150437	1.5048		AATF	0.140748	-1.52812
RASSF2	0.150602	1.51138		SLC44A5	0.140752	-1.50582
HSP90AB1	0.150667	1.49655		SLC43A1	0.140814	-1.50264
C20orf203	0.150807	1.51787		FKBP3	0.141169	-1.52577
RUNX2	0.150848	1.51957		LFNG	0.141243	-1.50606
SLC27A5	0.150902	1.49285		TBC1D25	0.141424	-1.49491
SRFBP1	0.150923	1.49162		TSC22D1	0.141674	-1.51854
HYI	0.151225	1.49087		HLA-DPB2	0.141679	-1.50248
C1QTNF2	0.151649	1.4792		SHFM1	0.14179	-1.54085
PAPL	0.151777	1.49407		TUBA1C	0.141851	-1.5239
APBB3	0.151838	1.47872		AMZ2	0.14192	-1.52702
GTPBP2	0.151912	1.48134		HTATSF1	0.141924	-1.51058
GAGE4	0.151975	1.45493		UNC50	0.142116	-1.52565
PTCHD4	0.15207	1.49713		NECAP1	0.142139	-1.51699
RSU1P2	0.152109	1.51198		YIF1A	0.14214	-1.5205
NHSL2	0.152173	1.50933		PIP4K2B	0.142151	-1.50357
MUC20	0.152265	1.49953		KLHDC3	0.142298	-1.54781
OXSR1	0.152351	1.47983		PA2G4	0.142378	-1.53363
LRRC56	0.15237	1.5129		OGFOD1	0.142505	-1.50568
PLXND1	0.152584	1.48826		LIN37	0.142544	-1.49976
ALMS1	0.15263	1.47612		RHOC	0.142568	-1.51283
ADAM22	0.152705	1.51187		GART	0.142948	-1.52111
FAM184A	0.152782	1.50882		ZNF800	0.143047	-1.48797
GFPT1	0.152929	1.47703		LOC728875	0.14315	-1.48854
EGF	0.15307	1.50174		SH3D21	0.143449	-1.4957
LRFN2	0.153101	1.49723		BOD1	0.143605	-1.49595
SNX25	0.153107	1.49474		STK32A	0.143646	-1.49494
GIGYF1	0.15314	1.49143		ST5	0.143689	-1.49588
DPPA4	0.153234	1.48558		PRELID1	0.143788	-1.53568
PNMA1	0.15324	1.47918		IMPAD1	0.143793	-1.49027
BCL2L11	0.153276	1.47011		RAB3GAP2	0.143889	-1.49865
ZNF69	0.153344	1.49362		SNORA61	0.143979	-1.48871
SCN2B	0.153363	1.49961		ATF7IP2	0.144133	-1.49153
HEXDC	0.153451	1.48652		GORASP1	0.144205	-1.49878
NUGGC	0.153492	1.49553		ZFP36L1	0.144468	-1.52679
NEUROD2	0.153558	1.50407		SUGT1	0.144529	-1.51132
FMOD	0.153629	1.50862		NDUFS8	0.144799	-1.53531
PMCHL2	0.15364	1.48071		LOC100505839	0.145063	-1.48917
PSMB2	0.153685	1.46084		TEX30	0.145179	-1.49325
LOC400958	0.153714	1.47506		SELK	0.145235	-1.52581
ZSWIM6	0.153731	1.48847		BRAT1	0.145335	-1.48659
FBLIM1	0.153824	1.48101		WDR73	0.145542	-1.50752
KIAA1919	0.153857	1.47889		HOXA10-HOXA9	0.145913	-1.48627
ZNF702P	0.153964	1.50463		TMEM50A	0.146006	-1.50562
PHAX	0.154006	1.46546		GNL3	0.146018	-1.50956
LURAP1	0.154024	1.47295		WASL	0.146345	-1.50972
XPR1	0.154159	1.48176		POLA2	0.146408	-1.49072
FRRS1	0.154192	1.48618		LOC100508120	0.146442	-1.48427
MYO7A	0.154203	1.50267		FBXO43	0.146513	-1.4824
AKT1S1	0.154526	1.48059		DCP1B	0.146539	-1.48407
LHX9	0.154711	1.50436		ST8SIA3	0.146575	-1.47475
DOK5	0.154753	1.46874		IWS1	0.146635	-1.4992
SLC2A4	0.15481	1.49408		REXO2	0.146665	-1.49079
LINC00152	0.154824	1.50295		CENPA	0.146738	-1.48054
PLSCR1	0.155102	1.48772		CASP9	0.146763	-1.47681
LILRB3	0.155108	1.48762		SNORD76	0.146786	-1.48151
PLEKHM3	0.155135	1.45486		MPP6	0.146816	-1.48709
TRPV1	0.155253	1.47113		RRP9	0.146919	-1.49442
DGKB	0.155336	1.48483		USP8	0.147077	-1.4825
SLC27A3	0.155369	1.48581		CETN4P	0.147114	-1.48173
ADD1	0.155388	1.47536		CLNS1A	0.147125	-1.50947
EIF5A2	0.155714	1.47622		UQCRB	0.147164	-1.49529
ZNF195	0.155762	1.46504		ALKBH6	0.147218	-1.48611
SHE	0.155812	1.48955		LOC554206	0.147285	-1.4785
RARRES2	0.156145	1.47214		NDUFS6	0.147367	-1.52648
TNFRSF10A	0.156153	1.49538		RETSAT	0.147396	-1.47397
C4orf48	0.156261	1.46953		ITFG2	0.147503	-1.49321
DAPK3	0.156323	1.4728		TUBG1	0.147625	-1.50369
CSMD2	0.15636	1.4834		TSPAN18	0.147632	-1.47874
FBRS	0.156419	1.48235		C1GALT1C1	0.147739	-1.47697
CASP14	0.156434	1.49083		SLMO2-ATP5E	0.147841	-1.47403
OLFML2A	0.156443	1.48589		EXOC6B	0.147897	-1.47162
MED13L	0.156563	1.46924		TBC1D12	0.148057	-1.4779
STX5	0.15669	1.4918		KCNJ8	0.148067	-1.47631
SEC14L5	0.156692	1.4919		PCDHB13	0.148154	-1.47766
LINC00477	0.156696	1.44964		SYCE2	0.148234	-1.47017
F5	0.156709	1.49141		UGGT2	0.148322	-1.46827
GPR82	0.156831	1.47178		COX6C	0.148393	-1.49803
ZP3	0.156832	1.47064		BVES-AS1	0.148413	-1.47282
AKD1	0.157035	1.48096		NDOR1	0.148611	-1.4867
BEND3P3	0.157208	1.49007		LOC100129858	0.148664	-1.4759
ZNF117	0.157246	1.49062		AXIN1	0.148885	-1.46755
PNKP	0.157278	1.47242		ATIC	0.148957	-1.50587
TXNDC11	0.157435	1.47146		ZNF600	0.148961	-1.47479
PTPRS	0.157502	1.46115		SCFD1	0.149022	-1.47503
LGALS7B	0.157554	1.48596		SNAI1	0.149118	-1.46744
TMPO-AS1	0.157791	1.48333		RPS19BP1	0.149234	-1.49427
ZBTB33	0.157823	1.4539		ZNF34	0.149338	-1.46544
EIF2B4	0.157847	1.45563		EEF1B2	0.149339	-1.49754
DLEU2	0.157868	1.46638		CAMKMT	0.149401	-1.47203
NIPAL2	0.15789	1.48493		PPAPDC3	0.149464	-1.4712
LOC285847	0.157903	1.48891		PRPS1	0.149545	-1.47034
ABI2	0.157966	1.46203		HDAC11	0.149567	-1.47253
LMX1B	0.15805	1.48219		IRAK1BP1	0.149624	-1.46475
CCBE1	0.158072	1.48741		SYF2	0.149667	-1.4912
CPN2	0.158212	1.47946		MPST	0.149681	-1.47591
TPPP3	0.15823	1.46756		DHRS4	0.149793	-1.48652
GAA	0.158279	1.47087		CBWD1	0.149988	-1.48996
LINC00488	0.15859	1.47988		LOC100506497	0.15001	-1.46616
CDCP1	0.158785	1.45482		FAR1	0.150216	-1.4657
SNX12	0.159167	1.47018		ZNF93	0.150437	-1.46713
USP32P2	0.159247	1.46358		ATP6V1D	0.150558	-1.48885
ASMTL-AS1	0.159323	1.47773		RGPD8	0.150606	-1.46867
VIM	0.159441	1.44596		KCTD8	0.150732	-1.46821
SMAD9	0.159503	1.48539		UGT3A1	0.15075	-1.46732
PTPRCAP	0.15955	1.48202		LTBP2	0.150761	-1.46107
LOC100630923	0.159633	1.4806		C3orf62	0.150798	-1.47245
RAD21	0.159696	1.44958		MRPS17	0.150835	-1.47818
C1orf210	0.159737	1.46864		THAP1	0.150851	-1.46915
FASN	0.159819	1.45815		SEC14L1	0.151238	-1.47467
ZNF671	0.159903	1.48053		RNF146	0.151301	-1.47257
SLFN13	0.159955	1.48086		SMC2	0.151355	-1.47701
CIC	0.160002	1.4657		PDZK1	0.151394	-1.46507
SYCP2L	0.160121	1.48343		NOP2	0.151425	-1.49462
SUMO4	0.160136	1.45494		SOX5	0.151444	-1.45704
ATAD3C	0.160145	1.46717		RPS24	0.151535	-1.51258
EHD3	0.160329	1.46139		TNKS2	0.151638	-1.47006
LOC729609	0.160389	1.47196		LOC389705	0.151825	-1.45985
FLJ42102	0.160401	1.46663		CITED2	0.151899	-1.45821
SBK1	0.160655	1.45512		RPAP3	0.151963	-1.47746
SYDE2	0.160695	1.47516		TMEM11	0.151998	-1.49232
R3HCC1	0.160732	1.45364		UBN1	0.152357	-1.4539
RGS12	0.160786	1.4702		HIST2H2AC	0.152416	-1.46058
C1orf74	0.160851	1.46508		FYTTD1	0.152483	-1.46997
MMP24	0.160917	1.46201		SMARCE1	0.152674	-1.48438
ZNF707	0.160966	1.46445		PAK1IP1	0.152863	-1.47503
CNTNAP2	0.161052	1.47755		PCSK7	0.152953	-1.46167
PCED1B-AS1	0.161169	1.46859		CADPS	0.15307	-1.45952
XKR5	0.161456	1.45588		FAM213A	0.153212	-1.48694
SGTB	0.161463	1.45492		FCRLA	0.15329	-1.4588
DENND2D	0.161466	1.47832		SSX8	0.153468	-1.44941
NEUROG1	0.161575	1.47215		LOC646762	0.153489	-1.45659
FHOD3	0.161609	1.47778		PXK	0.153593	-1.45187
ZNF678	0.161657	1.46359		MEGF10	0.153631	-1.44923
CRAT	0.161786	1.45938		CDC42EP4	0.153794	-1.46685
LOC440311	0.161941	1.46653		AHCTF1	0.153794	-1.45845
OPN3	0.162021	1.45774		APIP	0.153817	-1.46616
DDX3Y	0.162037	1.46376		TCEAL8	0.154034	-1.4647
HOXA11	0.162051	1.46877		ZNF815P	0.154097	-1.45389
CLEC7A	0.162127	1.4501		ATP5L	0.154121	-1.48664
TSC22D3	0.162271	1.4391		PLS3	0.15414	-1.46351
GPSM3	0.162407	1.46626		UBAC2-AS1	0.154281	-1.45519
RNF103	0.162407	1.45994		YPEL5	0.154352	-1.46536
KRT42P	0.162543	1.4628		ZNF256	0.154371	-1.45064
FSD1	0.16261	1.44394		ZBTB38	0.154531	-1.44661
EPG5	0.162702	1.46526		LOC642366	0.154536	-1.45427
GDF6	0.16282	1.46204		ZNF518A	0.155072	-1.44381
LOC100130231	0.162969	1.47156		NPM1	0.155152	-1.4963
IRAK4	0.163011	1.44915		LY86-AS1	0.155316	-1.45711
ACTG1	0.163017	1.43922		RNF135	0.15579	-1.45605
CCDC125	0.163026	1.44906		FLRT2	0.155802	-1.44969
FRG2	0.163194	1.4642		PRPF31	0.155929	-1.47632
LOC100288255	0.163194	1.4642		FAM127C	0.155935	-1.44691
FABP2	0.163416	1.47014		SPATA2L	0.156134	-1.44232
TRPM7	0.163513	1.42906		CPT1B	0.156231	-1.43964
KIAA2026	0.163614	1.43702		MED9	0.156519	-1.45141
OR51E2	0.163663	1.44746		KC6	0.157046	-1.44522
SCN11A	0.163701	1.45088		LBX2	0.157101	-1.43917
MGAT5B	0.163717	1.46695		NOXO1	0.157229	-1.44456
GSDMD	0.163765	1.4672		HSF4	0.157336	-1.43643
PROM1	0.163945	1.46551		EML5	0.157385	-1.444
TMEM72-AS1	0.163972	1.44637		MBLAC1	0.157702	-1.44287
NMT1	0.163973	1.43892		CA8	0.15771	-1.43581
LOC644669	0.164066	1.46387		RPL17	0.157799	-1.48614
WDR31	0.164124	1.46602		COMMD9	0.157836	-1.45735
APOBEC3F	0.164197	1.45407		FZD8	0.158105	-1.4394
LOC400940	0.164327	1.46756		IARS	0.158324	-1.46314
ARSE	0.164335	1.46753		TPTE2P3	0.158328	-1.43481
PTGIS	0.164369	1.45425		SKA1	0.158404	-1.44728
AKR7A3	0.164369	1.45547		AFAP1-AS1	0.158702	-1.43172
CACNA1F	0.164384	1.46735		SLIRP	0.158753	-1.47296
PCDH11Y	0.164415	1.45155		LOC100507557	0.158773	-1.43435
SERTAD4	0.164431	1.46718		PLEKHA3	0.158875	-1.43314
KIAA0825	0.164488	1.46327		VGF	0.158901	-1.43171
GCOM1	0.164495	1.46694		CCDC111	0.159013	-1.44611
GIMAP6	0.164498	1.46693		CECR6	0.159141	-1.43775
RAET1G	0.164531	1.4668		HDDC3	0.15942	-1.4466
FAM163B	0.164554	1.46672		NUDT6	0.159479	-1.42887
PATE1	0.164567	1.46667		EIF3A	0.159539	-1.46123
MYH7	0.164606	1.46653		TBC1D20	0.159769	-1.4271
FAIM3	0.164608	1.46652		GPR89B	0.159926	-1.43364
C14orf28	0.16462	1.46647		RTF1	0.159938	-1.43851
NLN	0.164654	1.43422		LINC00707	0.160124	-1.43427
TESK2	0.1647	1.46618		TGFB2	0.160137	-1.43423
USP11	0.164708	1.43894		CKLF-CMTM1	0.160149	-1.43419
RIPK3	0.164734	1.46605		ASZ1	0.160156	-1.43112
PAQR7	0.164775	1.42926		NUDT11	0.160157	-1.43416
SSPN	0.164778	1.46588		SNORD16	0.160158	-1.43416
SPATA21	0.164786	1.46585		MYBPH	0.160172	-1.4341
ZNF347	0.164809	1.44162		CLIC6	0.160179	-1.43408
FER1L5	0.164812	1.46576		FAM46D	0.160182	-1.43407
C10orf68	0.164833	1.46568		ANGPT4	0.160197	-1.43402
ADAMTS2	0.164863	1.44643		RNU4ATAC	0.160254	-1.43382
CDCA5	0.164868	1.42871		FAM129B	0.160256	-1.4259
ZFPM1	0.164929	1.46532		KRTAP5-11	0.160287	-1.4337
PABPN1	0.164946	1.44315		KIAA1671	0.160289	-1.43281
KLF3	0.164953	1.44819		ARHGEF38	0.160296	-1.43367
CD244	0.164965	1.46519		MIA	0.160341	-1.43351
CTAGE4	0.164974	1.46516		LOC100132111	0.160358	-1.43345
AHCTF1P1	0.165005	1.46504		TAL2	0.160364	-1.43343
LOC100335030	0.165007	1.43542		VPS37D	0.160384	-1.43336
COL2A1	0.165025	1.46494		SNORA31	0.160401	-1.4333
TRAM1L1	0.165103	1.46467		DNAAF2	0.160416	-1.43148
LTBP1	0.16522	1.46424		SLC6A13	0.160482	-1.43301
IFITM1	0.165223	1.45058		GCSAML-AS1	0.160512	-1.43291
PPAT	0.165299	1.43791		LINC00189	0.160517	-1.4264
CASC1	0.165343	1.46378		TKTL1	0.160575	-1.43269
CDH24	0.165358	1.44085		SH2B2	0.160649	-1.43243
OTX1	0.165359	1.45118		FIBIN	0.160668	-1.43236
FLJ41649	0.165373	1.46367		LOC100287944	0.16076	-1.43204
SYT17	0.165378	1.46365		WNT4	0.160773	-1.43199
APBA2	0.165397	1.46358		JSRP1	0.160775	-1.43198
SPATA31A4	0.165398	1.46358		RGSL1	0.160804	-1.43188
TAS2R46	0.165427	1.46347		CPVL	0.160809	-1.44014
RASSF5	0.165445	1.4634		CT47A5	0.160813	-1.43185
RND2	0.165488	1.44042		CT47A2	0.160813	-1.43185
TRAF5	0.165511	1.43693		ARHGAP23	0.160949	-1.43137
SMCR8	0.165538	1.43061		KLHL11	0.161014	-1.42563
DIAPH1	0.165566	1.44182		SPATA17	0.161054	-1.431
SPP1	0.165579	1.46291		PRLR	0.161184	-1.42926
RPL31P11	0.16567	1.45338		GTPBP10	0.161214	-1.43311
THBD	0.165691	1.46249		SNORA25	0.161218	-1.43042
HAPLN3	0.165741	1.46231		IFITM10	0.161237	-1.43036
SH3KBP1	0.165769	1.44883		SLC35B1	0.161288	-1.44518
VIPR2	0.165773	1.44438		ZNF337	0.161308	-1.4237
FAM73A	0.165778	1.42478		C17orf104	0.161338	-1.43
CA10	0.165973	1.43568		CCDC146	0.161519	-1.42937
RNF123	0.165987	1.42445		HOXC5	0.161542	-1.42929
TMEM173	0.166045	1.46118		CDKN3	0.161545	-1.43772
SIX4	0.166251	1.43212		EML1	0.161569	-1.42919
PDGFD	0.16628	1.46031		SLC13A4	0.161795	-1.4284
ZNF709	0.166293	1.44643		HEMGN	0.161814	-1.42834
TSPAN19	0.166316	1.46018		SSX4	0.16182	-1.4314
MCAT	0.16644	1.4382		CCPG1	0.161822	-1.42695
CIDEC	0.166444	1.43494		LOC493754	0.161832	-1.42793
ZNF25	0.166512	1.45945		UBR7	0.161862	-1.42754
CYP2C8	0.166535	1.45937		ASUN	0.161939	-1.44052
PIK3R2	0.16658	1.45341		NODAL	0.162003	-1.42768
HARS2	0.166605	1.42916		EIF2S1	0.162052	-1.43537
CD276	0.166654	1.43594		PTRH1	0.162119	-1.42409
PLEKHG1	0.166658	1.45187		RNF34	0.162184	-1.44602
AIM2	0.166694	1.45879		RIPK1	0.162243	-1.42003
LUZP2	0.166711	1.44697		RAX2	0.162256	-1.42679
SC5DL	0.166734	1.42961		LOC727982	0.162295	-1.42666
DCUN1D2	0.166742	1.42566		LOC145837	0.162308	-1.42661
MFSD11	0.166984	1.42303		LOC100128714	0.162409	-1.42626
MAGEA5	0.167035	1.45753		ID2	0.162413	-1.43546
COX15	0.167051	1.42147		SNORD11B	0.162608	-1.42556
MIR4485	0.167101	1.45729		MIR647	0.162699	-1.42525
KCNA2	0.167111	1.45725		ATP6V1B1	0.162786	-1.42494
LYPD6B	0.167158	1.45708		RMND1	0.162796	-1.43655
SLC35D3	0.167229	1.45681		ANKRD18DP	0.162828	-1.4248
PHRF1	0.167232	1.42984		FLJ46257	0.162872	-1.42464
TBX4	0.167269	1.45214		DNAH10	0.163024	-1.42342
CLEC17A	0.167376	1.45159		MGC57346	0.163094	-1.41814
AGSK1	0.167513	1.45145		LOC100289561	0.163135	-1.41798
LIMS2	0.167533	1.4557		ZBTB34	0.163318	-1.41483
APOL2	0.167614	1.45307		GTPBP5	0.163319	-1.43141
SUSD4	0.167633	1.42505		CRHR1	0.163359	-1.42295
SIX3	0.167712	1.45504		B3GNT5	0.163388	-1.42285
HMP19	0.167755	1.45488		VSTM2A	0.163425	-1.42272
ZDBF2	0.16783	1.44819		GXYLT1	0.163447	-1.41487
LINC00514	0.167951	1.44023		IQSEC2	0.163503	-1.42245
TLL1	0.167952	1.45416		CT47A12	0.163625	-1.42203
KBTBD11	0.168018	1.45392		CT47A9	0.163625	-1.42203
SRRM2-AS1	0.168047	1.41195		LRRC18	0.163733	-1.42165
C1orf220	0.168051	1.41128		ORMDL2	0.163739	-1.42657
SNORD15B	0.168054	1.45379		ZNF699	0.163761	-1.42156
FUNDC2P2	0.168154	1.45342		FAM101A	0.163768	-1.42153
RAB40A	0.168162	1.45339		MIR5002	0.163933	-1.42096
PRRX2	0.168165	1.45338		TMEM106B	0.16401	-1.41368
TAF5L	0.168182	1.43059		GABRR1	0.164118	-1.42032
LRG1	0.168212	1.43661		TBC1D8B	0.164162	-1.41776
INSM1	0.168217	1.43967		ZNF792	0.16437	-1.41568
EHD1	0.168231	1.41242		DIDO1	0.164396	-1.4278
ADAMTS3	0.168454	1.45232		RNU86	0.164462	-1.41913
RNF157-AS1	0.168489	1.45219		LOC100128176	0.164466	-1.41912
CYTH4	0.168562	1.43704		SCARNA13	0.164529	-1.4189
ABHD12	0.16857	1.42698		UTP6	0.16459	-1.4398
DRGX	0.168582	1.45186		NUDT10	0.164592	-1.41868
SAMD5	0.168681	1.42923		CYCSP52	0.164606	-1.41863
KPNB1	0.168695	1.40295		MRPL20	0.164632	-1.44873
NEK5	0.168733	1.43075		BARHL2	0.164706	-1.41829
SMIM17	0.168974	1.43042		PCDHGC5	0.164743	-1.41816
MIR3939	0.169137	1.44983		NAP1L1	0.164752	-1.42409
FLJ33581	0.169148	1.44979		HIF1A-AS2	0.164754	-1.41746
PRR7-AS1	0.169341	1.40818		SIAH2	0.164784	-1.41033
GPHN	0.169342	1.43874		NPL	0.16485	-1.42149
DRAP1	0.169439	1.41568		CRYL1	0.164864	-1.41774
SHBG	0.169563	1.44828		CDK19	0.164963	-1.4095
EDC4	0.169619	1.41642		ADH6	0.164981	-1.41734
C1orf56	0.169701	1.40918		DARS	0.165065	-1.44039
SLC26A7	0.169743	1.44763		SNORA71A	0.16511	-1.41689
SLAMF6	0.169749	1.44628		C22orf23	0.165115	-1.41688
RPS9	0.16976	1.39797		KCTD18	0.165282	-1.40867
LOC339975	0.169778	1.43545		HDAC1	0.16538	-1.44169
LOC145474	0.169836	1.44695		DNAJC14	0.165524	-1.42781
SLC5A4	0.169858	1.41287		CNDP2	0.165604	-1.42769
SLC29A4	0.170086	1.44638		PRPF40B	0.165655	-1.40786
CROCCP3	0.170112	1.43847		CCDC8	0.1657	-1.4406
C7orf29	0.170146	1.41678		VTRNA1-3	0.165825	-1.41444
LOXL3	0.17015	1.40855		MEF2B	0.165957	-1.40988
OGFOD3	0.170237	1.41515		CREB3L2	0.166087	-1.42202
COL11A2	0.170257	1.43222		SS18	0.166091	-1.42773
BICD1	0.170352	1.42239		SPOP	0.166091	-1.41369
SLC24A2	0.170438	1.44095		MIR7-3HG	0.166166	-1.41327
GIMAP8	0.170636	1.44435		MST1P2	0.166178	-1.40732
TRAF3IP1	0.170649	1.42605		CT47A10	0.166277	-1.41289
TRNP1	0.17084	1.44365		SUMO1	0.16635	-1.45277
TBC1D17	0.170847	1.42414		SYS1-DBNDD2	0.166552	-1.40432
ALDH8A1	0.170907	1.43736		ZNF584	0.16663	-1.40844
GRPR	0.170955	1.44324		EDNRB	0.166668	-1.41114
SNORA18	0.171056	1.41824		SNORD69	0.166752	-1.41126
MPL	0.17113	1.42382		HIST1H2BM	0.166889	-1.41079
LOC440518	0.171176	1.44244		LRRFIP2	0.166968	-1.40954
CCNB3	0.171216	1.4423		AADACL3	0.16702	-1.41035
MROH6	0.171222	1.44223		MRPS5	0.167205	-1.43015
CIRBP	0.171237	1.40192		S100A3	0.167231	-1.40962
PTEN	0.171241	1.42171		ANKS6	0.167346	-1.40503
GPR4	0.171285	1.41334		CLPTM1L	0.167366	-1.40848
TSSK3	0.171383	1.44169		PCNXL3	0.167438	-1.40522
E2F4	0.171387	1.42298		HOXA4	0.167493	-1.40156
MAN2C1	0.171397	1.40984		CT47A8	0.167493	-1.40873
ZNF263	0.171514	1.41925		ZNF582-AS1	0.16764	-1.40743
ZNF665	0.171582	1.42476		TBC1D3	0.167692	-1.40806
FAM160A2	0.171623	1.42607		LOC441461	0.167731	-1.40792
CPA4	0.171676	1.40983		KAZN	0.167893	-1.41214
PTH1R	0.171688	1.44053		ZNF750	0.168095	-1.40668
OSMR	0.171755	1.41449		KCNG3	0.168167	-1.40644
LOC100616530	0.171853	1.44		LOC100507389	0.168226	-1.40624
LTBP3	0.171853	1.41754		SULT1A2	0.16832	-1.40335
SLC26A4	0.172033	1.42846		SUCLG2	0.168394	-1.4221
ATOX1	0.172049	1.41049		ADCK4	0.168453	-1.40272
FAM46C	0.172072	1.43921		OLA1	0.168764	-1.43543
LOC100130899	0.172393	1.43005		DYNLL1	0.16879	-1.43796
GID8	0.172478	1.40176		SMC1B	0.168803	-1.40892
USP44	0.17249	1.43771		MMADHC	0.168807	-1.43219
TMEM63C	0.172544	1.43752		MRE11A	0.168949	-1.4072
[truncated: 11,835 more rows]

## Sheet: CD24+NGFR+ vs CD24-NGFR-
thresh: 0.01	up in first combination				down in first combination
	p_value	t_stat			p_value	t_stat
CD24	3.83728e-09	12.3668		SSX2B	3.53906e-06	-5.35576
NGFR	7.32955e-07	8.13939		SSX2	8.36823e-06	-5.03382
DPYSL2	4.05286e-06	5.62154		NEB	2.85805e-05	-4.56489
ENO2	3.2736e-05	5.34106		FITM1	4.21883e-05	-4.51206
COTL1	3.47167e-05	4.89318		SGCA	4.65718e-05	-4.46092
GAGE2D	8.79113e-05	4.24325		MAN2A1	5.85235e-05	-4.35742
ATXN10	0.00010271	4.24894		TNNT1	6.65053e-05	-4.31819
CKS1B	0.00012153	4.13714		CAP2	7.56182e-05	-4.28581
TMSB10	0.000162781	4.12505		ESPNL	8.00266e-05	-4.30741
PPP1CC	0.000163043	4.21525		CHRNG	8.15916e-05	-4.30114
TUBA1A	0.000185063	4.10921		DES	0.000129509	-4.13676
PFKP	0.000275239	4.41375		LOC389023	0.000132639	-4.21803
CCDC58	0.000318753	4.10477		C20orf26	0.000153936	-4.06705
ATP1B1	0.0003564	4.29322		UBXN2A	0.00016814	-4.03858
MDK	0.000375303	3.80466		TTC28	0.000170364	-4.03466
SYT11	0.000425659	4.24747		37681	0.000240503	-3.93581
ATXN2L	0.00048043	4.09612		RPL7	0.000262712	-4.11879
NDUFAB1	0.000491117	3.7057		RPL4	0.000344697	-3.99874
MED10	0.000562296	3.66439		HEYL	0.000360944	-3.81845
PTBP1	0.000586798	3.82594		DEPDC7	0.00040673	-3.84957
MAP2	0.00063944	4.00041		RPL6	0.000472509	-3.92905
GNG3	0.000644476	4.23999		GAS1	0.000480157	-3.77417
CENPN	0.000696725	3.70818		NCOA1	0.000577888	-3.67648
ZNF331	0.000801496	3.83413		TRIM55	0.000643788	-3.68872
PEG10	0.00102704	3.79359		RPS3	0.000662393	-3.61101
CLPB	0.00108306	3.7512		MALL	0.000662418	-3.66743
CACYBP	0.00109648	3.56221		CSTF3	0.000712643	-3.71688
TRA2A	0.00110807	3.54796		RPS4X	0.000752401	-3.76674
IFI16	0.00115278	3.98096		CD59	0.000767086	-3.6574
PLEKHJ1	0.00116403	3.59466		RPL41	0.0010155	-3.85489
TMF1	0.00117953	3.71964		CAMK2B	0.00108665	-3.50988
FDFT1	0.00120759	3.64579		RPS3A	0.00111562	-3.64263
COMMD2	0.00137464	3.48963		LINC00599	0.00112517	-3.4831
TBC1D24	0.0014345	3.78601		PPFIA4	0.00122863	-3.41284
HIST1H3D	0.00149001	3.76281		AP4M1	0.00127886	-3.40535
VMO1	0.00150378	3.87065		PLA2G16	0.00152139	-3.33745
DHCR7	0.00150676	3.71493		AKAP13	0.00156639	-3.36683
EGFEM1P	0.00151282	3.88614		MOSPD1	0.00164425	-3.32251
GSS	0.00152116	3.47917		EIF3M	0.00175371	-3.52535
KLHDC8A	0.00154597	3.73923		GNB2L1	0.00199532	-3.35052
DBNDD2	0.00161307	3.65164		RBM24	0.00218154	-3.27027
IP6K2	0.00163478	3.48816		MYOD1	0.00249192	-3.17061
FBLN1	0.00167314	3.584		MGAT2	0.0025459	-3.20513
PRDX5	0.001716	3.31316		RPS18	0.00262967	-3.2172
CTNNBL1	0.00172016	3.34491		CELF2	0.00268108	-3.1954
S1PR2	0.00176354	3.56227		RREB1	0.00271922	-3.14059
UBE2C	0.0017653	3.29235		RAB15	0.00289085	-3.14745
RAB11B	0.00178405	3.48061		ARPP21	0.00293035	-3.14922
ZNF529	0.00199073	3.66365		MAFG	0.00307933	-3.09769
SYT6	0.00200057	3.76797		ACN9	0.00307995	-3.19213
DPYSL5	0.00200472	3.7444		UTS2D	0.00313849	-3.08994
RABL5	0.00230991	3.39309		RHOXF2	0.00325943	-3.07714
PPM1G	0.00231795	3.20145		TBC1D2	0.00325987	-3.10422
MAGEB1	0.00249329	3.43549		IP6K3	0.00328947	-3.07462
ITPK1	0.00250684	3.49591		TTC28-AS1	0.00330803	-3.08085
ELAVL3	0.00253053	3.53085		VCX3A	0.00332461	-3.17453
GUK1	0.00280684	3.16368		VCX3B	0.00338855	-3.14394
S100A13	0.00286791	3.21424		RPLP0	0.00346448	-3.2044
GUSBP3	0.00308123	3.42328		RAMP1	0.00349477	-3.05938
CRYBA2	0.0032065	3.31463		WIPI1	0.00350128	-3.10009
IER2	0.00320827	3.21822		GSTT2B	0.00371179	-3.05503
ATXN3	0.00324959	3.33576		CXorf48	0.00375027	-3.04558
ANP32E	0.0032849	3.15188		SPRYD3	0.00383286	-3.03356
TKT	0.00328565	3.13162		MEGF10	0.00387032	-3.02595
ZNF785	0.00330541	3.45957		STC2	0.00392456	-3.05226
NRP2	0.00348249	3.39556		MICALL1	0.0040478	-3.03473
MLLT11	0.00352303	3.2542		PRAP1	0.00412887	-3.03825
SLC48A1	0.00353999	3.20273		OLFML2B	0.00419339	-2.98793
EIF5A	0.00355667	3.13999		STAC3	0.0043613	-3.01404
SLC9A3R1	0.00362994	3.34104		SSX9	0.00436144	-3.01793
SRGAP2C	0.00372333	3.35194		RYR1	0.0043779	-2.97269
CHRNA5	0.00372509	3.40476		PI4KAP2	0.0044001	-3.0012
LRTOMT	0.00376199	3.23039		SYPL2	0.004452	-2.98443
HOXA3	0.00380231	3.32792		RAB11FIP2	0.00446458	-3.00442
ORC6	0.00385908	3.20619		RNH1	0.00460539	-3.05919
GTF3C3	0.00386172	3.19865		C2orf42	0.004643	-2.9912
GALNT16	0.00387216	3.41577		IL17B	0.00473971	-2.98695
LOC440300	0.00388804	3.34622		WDR25	0.00494831	-2.97085
TRAF3IP2-AS1	0.00390227	3.25097		IPW	0.00495411	-2.9376
SLC20A1	0.00390437	3.32105		RPL26	0.00497148	-3.04842
TBCB	0.00393224	3.03482		WFS1	0.0049826	-2.95079
HSPE1	0.00407368	3.04043		WWC2	0.00500991	-2.96622
PODXL2	0.00410514	3.29203		LOC100499484	0.00507217	-2.96159
HNRNPUL1	0.00411365	3.22865		THPO	0.0051635	-2.9549
ACTG1	0.00419118	3.00127		ZNF140	0.00526655	-2.90601
ZFP36L2	0.00426827	3.28537		PAPOLG	0.00540052	-2.8987
ZNF428	0.00433621	3.22277		ROR1	0.00582706	-2.88097
TOR1AIP2	0.00434083	3.0852		IDH3A	0.005842	-2.96297
UCHL1	0.00437853	3.13624		TLCD1	0.00593125	-2.89674
FDPSL2A	0.00446585	3.29202		BCL11A	0.00609608	-2.90934
MLST8	0.00458357	3.06833		IFITM3	0.0061072	-2.98361
USP9X	0.00462213	3.23223		NPY	0.00614653	-2.89554
GFPT1	0.00464812	3.14383		RPS8	0.00637537	-2.94748
NEFM	0.0046803	3.14533		HIRA	0.00648814	-2.83291
GID8	0.00469639	3.08611		RPL9	0.00655843	-2.95661
FAM221A	0.00496046	3.13221		SLC39A4	0.00661466	-2.82282
PRPF18	0.00506621	3.10296		RPL13AP20	0.006623	-2.8294
TCTN2	0.005095	3.10573		BVES-AS1	0.00666398	-2.8438
ERH	0.00511264	2.99817		BAK1	0.00668851	-2.86428
HOXB2	0.00514253	3.13727		CLCN5	0.00671662	-2.84291
MPZL1	0.00518072	3.17567		TNNT2	0.00684985	-2.84784
GUCA1B	0.00522011	3.24234		TNNC2	0.00685428	-2.8124
LRRC58	0.0052262	3.05632		RPS6	0.00711506	-3.0009
DEDD	0.00525525	3.09753		FAHD2A	0.00737203	-2.78694
MAGEA9	0.00526119	3.21701		VCX	0.0073821	-2.86886
ARHGAP33	0.00536552	3.23538		CFL2	0.00739375	-2.83081
DCTN1	0.0053945	3.08223		MNAT1	0.00752336	-2.82215
DOK1	0.00545576	3.05542		TRIM24	0.00763707	-2.77043
CBX2	0.00547955	3.12137		MUSK	0.007777	-2.79908
LRRTM2	0.0055291	3.16831		TEX26-AS1	0.00795369	-2.7904
RANBP1	0.00554157	2.89159		ITGA5	0.00800883	-2.77402
LOC728558	0.00559144	3.14242		LRRN2	0.00815466	-2.77112
NRAS	0.0056272	2.98772		GARNL3	0.00822066	-2.77593
NDUFA11	0.00562737	2.93128		PAGE1	0.00826172	-2.88472
PRICKLE2	0.00569647	3.20648		LYRM5	0.00836694	-2.7736
USP14	0.00569973	3.06712		GID4	0.00843298	-2.74958
FGF12	0.00578115	3.20619		CBR1	0.00847632	-2.76535
TUBB3	0.0057827	3.06069		TBC1D23	0.008496	-2.77252
QDPR	0.00585507	3.06203		ACOT1	0.00856677	-2.75724
DDX17	0.00585945	3.03827		MTMR1	0.00860269	-2.73364
LOC728752	0.00595054	3.1716		BIN3	0.00888327	-2.71313
ASNA1	0.00608021	2.96947		FAM206A	0.00912601	-2.76266
HNRNPD	0.00608445	3.00281		TNNI2	0.00918752	-2.73438
PSMA7	0.00645245	2.88218		LHFP	0.00927224	-2.69999
EPN1	0.00645378	3.13197		JSRP1	0.00933976	-2.72796
CNTN2	0.00646487	3.13447		FBXL2	0.00936477	-2.72455
CALM3	0.00652117	2.97785		MYOG	0.00938037	-2.69248
LINC00477	0.00652278	3.08113		SPSB2	0.00938844	-2.70573
THRAP3	0.00658217	2.8577		OBSL1	0.00942861	-2.6906
MATR3	0.00668579	2.87955		ULK4	0.00966843	-2.68726
STIL	0.00670846	3.0102		DHX16	0.00974085	-2.70862
CTCFL	0.00685107	2.98294		MYL4	0.00983209	-2.70536
NDUFS5	0.00688029	2.80867		SPON2	0.00984152	-2.68099
ATF6B	0.0069503	3.02898		MUSTN1	0.0101504	-2.69531
QPCTL	0.00702053	3.01176		PDLIM3	0.0102049	-2.66336
MINK1	0.00707173	3.13126		RAPSN	0.0102859	-2.66761
U2AF2	0.00710227	3.11706		GRB10	0.010365	-2.68576
ACVR2B	0.00716358	3.03031		PTGES3L-AARSD1	0.0103895	-2.68614
HINT1	0.00719627	2.7923		STK40	0.0105988	-2.65044
BEND2	0.00719631	3.02249		MYH2	0.0106601	-2.67599
DOK5	0.00721821	3.10978		HS3ST1	0.0108193	-2.6572
SLC6A15	0.00724104	3.13951		LCMT2	0.0108543	-2.64607
WDR92	0.00727892	2.93625		DCAF6	0.0109262	-2.63595
CASP2	0.00739144	2.8137		SMPX	0.0112455	-2.65483
FAIM2	0.00739575	2.97815		GNB3	0.0114741	-2.61772
KPTN	0.00740676	2.93316		WRNIP1	0.011577	-2.64022
ZNF43	0.00748805	3.04358		OSBPL6	0.011656	-2.62136
GOSR1	0.00750154	2.96205		CBWD3	0.011779	-2.69086
PHACTR4	0.00752339	2.93635		SNORA33	0.0117866	-2.63616
YKT6	0.00755939	2.98087		KLHL41	0.0117911	-2.61071
NRXN3	0.00758819	2.97031		TNNI3	0.0118138	-2.63524
CUL1	0.00759067	2.91856		TMEM216	0.0118881	-2.63139
DDRGK1	0.00762036	3.04461		SENP8	0.0122092	-2.62211
EPHA10	0.00762342	3.01292		NAGPA	0.0122591	-2.61997
C12orf10	0.00763325	2.77683		FAM208A	0.0123032	-2.60622
FANCD2	0.00783196	2.87328		N4BP2	0.0124323	-2.5852
POU6F2	0.00787177	2.99344		ARHGAP32	0.0124944	-2.58967
GPR37L1	0.00789182	2.98014		PAX8	0.0126343	-2.59957
RNF138	0.00806047	2.95062		RPS17L	0.0127147	-2.72929
ATPAF2	0.00826234	2.92582		RPS17	0.0127147	-2.72929
FTX	0.00828136	2.94281		ERRFI1	0.0127912	-2.58286
ORAI2	0.008329	2.94221		CHMP3	0.0128202	-2.62151
NEFL	0.0083361	2.80884		TEKT4P2	0.0128411	-2.64249
DLG3	0.00840156	2.93903		FAH	0.0128675	-2.59996
ULK2	0.00874691	2.97152		HPDL	0.0128974	-2.58531
PAK2	0.00878444	2.9041		CHAC1	0.0133388	-2.58665
VDAC3	0.00878514	2.78219		MORC4	0.0135424	-2.56308
SDHAP1	0.00888374	2.86709		C20orf196	0.0136588	-2.57165
CBFB	0.00892015	2.92715		C4orf21	0.0142556	-2.53175
GADD45GIP1	0.00893107	2.80986		FNBP4	0.0144822	-2.57707
MMAB	0.00912207	2.87105		ANKZF1	0.0145433	-2.54957
PHOX2B	0.0091505	2.98368		MMP14	0.0145444	-2.54634
KLC1	0.00920357	2.93023		DGCR6	0.014748	-2.5185
FH	0.00924971	2.8112		EIF2B2	0.0148305	-2.5718
TMED7	0.00925525	2.93332		MYO18B	0.0149625	-2.53785
SRSF9	0.00941719	2.76769		UNC45B	0.0151282	-2.51003
PSMB3	0.00947504	2.69465		TMEM107	0.0152853	-2.50375
KCNJ5	0.00950642	2.96687		FAM175B	0.0153398	-2.50315
TPM3	0.00954644	2.70933		ABCA1	0.0154327	-2.52479
NLN	0.0095764	2.87706		ZBTB1	0.0155348	-2.49799
NUF2	0.0096207	2.74691		PRKAG1	0.0158948	-2.58532
ARRDC3-AS1	0.00966909	2.86084		MEDAG	0.0159034	-2.51538
CDH6	0.00971556	2.93557		SMIM16	0.0159921	-2.51311
SCG2	0.010079	2.94725		LRIG3	0.016126	-2.49368
GSK3B	0.0101006	2.8864		SSX6	0.0161316	-2.50956
RELL2	0.0101511	2.94885		CCDC144C	0.0161636	-2.48969
PCBP1	0.0101972	2.66103		MYO1D	0.0162467	-2.48116
SRSF3	0.0102795	2.67326		RNASE4	0.0163711	-2.50353
LAIR1	0.0102954	2.91371		LAMTOR3	0.016501	-2.5097
MAPK13	0.0103064	2.90984		SGCD	0.0165388	-2.49935
LOC100506599	0.0103158	2.86962		SMARCD3	0.0166061	-2.49769
FADS2	0.0103279	2.85591		TTC7B	0.0168654	-2.46717
MTX2	0.0103293	2.71752		ROR2	0.0169347	-2.46308
LMNB1	0.0104651	2.86252		EEF1G	0.0173068	-2.5111
YWHAE	0.0105249	2.72295		PTPRT	0.0173303	-2.48008
PSMD7	0.0105561	2.68701		EFCAB7	0.0174111	-2.47824
C1orf198	0.0105782	2.82106		PSD3	0.017472	-2.46383
CCDC12	0.0106337	2.77103		ZDHHC11	0.0176879	-2.47095
PLEKHM3	0.0107418	2.7802		ATXN7L1	0.0177108	-2.44864
SAE1	0.0107775	2.64137		TMEM164	0.01782	-2.44425
C4orf26	0.0108288	2.88835		LRP12	0.017848	-2.46258
KAT8	0.0108678	2.86366		SSH3	0.0178956	-2.46619
MSI1	0.0109016	2.84348		SMYD1	0.0180869	-2.43815
SIRPA	0.0109995	2.92871		EIF3L	0.0180917	-2.55928
TMEM51	0.0110737	2.9031		BRD1	0.0182433	-2.43323
SCAP	0.0111088	2.73627		TMTC3	0.0182491	-2.44847
GPI	0.0112148	2.68177		ATP6V1E1	0.018331	-2.53517
IRGQ	0.0112534	2.84731		ATP2A1	0.0183559	-2.43525
ARHGDIA	0.0113118	2.75735		ANG	0.0183721	-2.45607
ANKS4B	0.0113186	2.8631		RPL36A	0.0185037	-2.55879
RRM2	0.0113216	2.67412		RPF2	0.0185205	-2.50736
MAP1LC3C	0.0113533	2.80751		LOC339240	0.0185498	-2.45197
VHL	0.011381	2.77357		SLC25A14	0.0187101	-2.43274
LPCAT1	0.0113973	2.90352		ANGPT1	0.0187284	-2.44811
STRA6	0.0114272	2.82197		SNAR-C3	0.018829	-2.44589
FBXL18	0.0115121	2.83829		POU6F1	0.0188566	-2.44033
SUSD4	0.0115292	2.84312		MOK	0.0188643	-2.42636
CLN8	0.0115815	2.86617		LOC729683	0.0190283	-2.41629
CHD3	0.0116138	2.77806		ZNF22	0.0190379	-2.46669
SNHG9	0.011624	2.72441		CYB5R1	0.0191643	-2.4361
EML2	0.0117106	2.81122		SCYL3	0.0191725	-2.43526
APLP2	0.0117611	2.71178		TAF7L	0.0192664	-2.43591
HLTF	0.011799	2.77821		C5orf45	0.0193637	-2.42266
PUM1	0.0118033	2.79244		TMEM194A	0.0195724	-2.4532
FHAD1	0.0118183	2.81397		SNORA40	0.0196616	-2.403
SPAG9	0.0119288	2.80321		ADAL	0.0198402	-2.43599
H2AFX	0.0120239	2.79841		RPLP1	0.0200934	-2.41674
TADA1	0.0120516	2.73215		RPL15	0.0201746	-2.45424
RASD1	0.0120843	2.77248		CRSP8P	0.0202344	-2.41594
FBXO45	0.0120979	2.7971		FARP2	0.0203543	-2.39816
PITPNC1	0.0121536	2.86395		SUSD1	0.0209574	-2.40095
KIRREL	0.0121645	2.84342		PDLIM7	0.0217657	-2.4072
DHCR24	0.0121699	2.80155		LOC728875	0.0219023	-2.36081
HOXC10	0.0122445	2.73946		ARHGAP9	0.0220489	-2.37861
PAQR4	0.0122658	2.81558		NACA2	0.0220859	-2.37923
FBXO44	0.0122842	2.8349		LOC100132891	0.0221148	-2.35507
HCAR1	0.0123541	2.80388		TNFRSF13B	0.0224294	-2.36791
HIF1A	0.0123769	2.74824		MIA	0.0226833	-2.36798
YBX1	0.012395	2.6583		EEF1A1	0.0227393	-2.35569
ZKSCAN3	0.0124102	2.77164		ATF1	0.0227423	-2.36641
MORC3	0.0124271	2.82381		TNNC1	0.0228422	-2.35358
TIMM13	0.0125147	2.59772		TMBIM4	0.0230315	-2.41005
TG	0.0126412	2.79349		ENO3	0.0231757	-2.37985
CPNE1	0.0126821	2.60001		RBM20	0.0233035	-2.35173
TACC3	0.0127526	2.67094		RPS10	0.0233225	-2.39723
PTMS	0.012825	2.71917		CHMP5	0.0233892	-2.4486
YWHAH	0.0128459	2.76921		ALPK2	0.0234048	-2.35474
PRRT2	0.0130044	2.74401		TASP1	0.0235148	-2.332
TREX1	0.0130187	2.81405		ENTPD7	0.0237786	-2.33912
GRIPAP1	0.0130691	2.76239		ARPC4-TTLL3	0.0243852	-2.33733
COX4I1	0.0131909	2.56211		PITX2	0.0245728	-2.32941
HCLS1	0.0131954	2.76498		LINC00707	0.0250079	-2.32659
LOC100129269	0.0132016	2.78337		RAX2	0.0250186	-2.32641
TRAF7	0.0132241	2.75947		NSUN6	0.0251708	-2.33635
SLC1A2	0.0132269	2.80909		DNAAF3	0.0251842	-2.30468
ASB16	0.0132656	2.76391		IL34	0.025193	-2.32344
CRIP2	0.0132742	2.71876		INSR	0.0253024	-2.3144
CAMKV	0.0132855	2.78967		RUFY1	0.0254333	-2.2996
PWWP2A	0.0132922	2.77089		PPM1J	0.0255003	-2.31827
ANP32A	0.0132959	2.69103		SIGIRR	0.0255961	-2.32562
PIK3C2B	0.0133242	2.67402		TBC1D9	0.0256147	-2.30841
NOLC1	0.0133288	2.58105		TBX18	0.0257117	-2.31356
C1orf21	0.0133401	2.77625		PTPRA	0.0258152	-2.29492
CCDC152	0.0133646	2.73607		ABCA5	0.0260495	-2.30081
RASAL2	0.013369	2.78209		SNORD77	0.0262938	-2.30515
FZD5	0.0134216	2.79445		MYH3	0.0263569	-2.28744
C1orf35	0.0134792	2.69934		BCORL1	0.0265664	-2.28192
KTN1	0.0135352	2.71279		DHDDS	0.0265753	-2.29952
INMT	0.0135475	2.73783		MIR4461	0.0265874	-2.40973
MCL1	0.0136907	2.66738		INPP5E	0.0267961	-2.27661
DBNDD1	0.0136991	2.73792		THBS4	0.0271448	-2.29074
TMEM87B	0.0137322	2.80321		BBS9	0.0272493	-2.28097
FFAR4	0.0138202	2.79286		RANBP6	0.027336	-2.2736
PRR7-AS1	0.0138403	2.6354		EGFL8	0.0273923	-2.2677
ST6GALNAC5	0.0138906	2.66242		RNF165	0.0275158	-2.26435
TMEM160	0.0138959	2.65551		CHN2	0.0275698	-2.32253
MEIS1	0.0139413	2.65507		NXT2	0.0275829	-2.26827
CIDECP	0.0139853	2.71369		PIGA	0.0276338	-2.28309
THY1	0.0140183	2.78101		STOX2	0.027685	-2.28266
SLC39A10	0.014115	2.74746		POLA2	0.0279478	-2.30202
CCDC125	0.0141669	2.74403		SNX30	0.0282805	-2.25356
CDIPT	0.0141847	2.76144		LOC100506548	0.0284141	-2.29575
LOC100131691	0.014224	2.77015		C16orf87	0.0284166	-2.26669
POMZP3	0.0142339	2.77498		GHRLOS	0.0285329	-2.26998
WHSC1	0.0142578	2.6218		LOC388499	0.0285503	-2.25378
TBL1XR1	0.0142639	2.60999		RNF126P1	0.0289757	-2.26332
HSPA8	0.0142664	2.55902		MYBPHL	0.029021	-2.26484
DUSP2	0.014339	2.73877		RPS13	0.0291303	-2.24991
RNF123	0.0144148	2.63252		CROT	0.0292529	-2.25046
SKAP2	0.0144399	2.68883		GOT1	0.0293178	-2.28915
PLXNA2	0.014501	2.75037		MAP2K5	0.029464	-2.24525
LOC728377	0.0145632	2.7779		PLEKHM2	0.0295346	-2.26313
CELSR3	0.0145651	2.65692		CATSPER2P1	0.0298074	-2.23712
STAR	0.01458	2.68858		TLK1	0.0300278	-2.23755
BOLA3-AS1	0.0147637	2.65082		SRCRB4D	0.0301232	-2.24647
GSTTP2	0.0148239	2.66523		PNMA5	0.0305254	-2.22841
BMS1	0.0149461	2.65277		MPRIP	0.0307556	-2.23429
LRRC3	0.0149715	2.66197		ZNF883	0.0309431	-2.21661
C19orf35	0.0149715	2.70437		GYS1	0.0310042	-2.22173
UBE2B	0.0150699	2.58729		MDP1	0.0310444	-2.2138
CIDEB	0.0150883	2.67403		ING2	0.0312838	-2.22222
PDDC1	0.0151111	2.65522		AMACR	0.0315392	-2.20684
UBE3A	0.0151397	2.60804		UTP14A	0.0316223	-2.24653
ME2	0.0152055	2.59799		SGOL1-AS1	0.0316651	-2.2247
FBXL19-AS1	0.015219	2.73427		FAM175A	0.0319818	-2.20086
TFDP2	0.0152653	2.58535		MTMR6	0.0319853	-2.20078
ZNF208	0.0153414	2.74438		GSTT1	0.0321083	-2.20826
CHST6	0.0153549	2.71663		PRSS56	0.0322161	-2.21715
ALDH5A1	0.0153671	2.73931		PIGG	0.0322302	-2.19855
MSS51	0.0153849	2.63642		YARS	0.0324016	-2.24483
KXD1	0.0154881	2.58847		CD101	0.0326471	-2.21133
SLC44A4	0.0155303	2.68239		SNAI2	0.0327242	-2.21571
SIGLEC8	0.0155408	2.7181		M1	0.0329824	-2.18972
RIMS4	0.0155416	2.66552		FZD1	0.0329841	-2.19394
ILF2	0.0155744	2.50134		LINC00612	0.0331601	-2.20448
SF3B4	0.0156988	2.56958		BTD	0.0331643	-2.18631
PTTG1	0.0157311	2.55619		SLC35A1	0.0331748	-2.18529
LOC100133612	0.0158377	2.6701		PAAF1	0.0333003	-2.22122
HNRNPU	0.015858	2.5979		PWRN2	0.0333266	-2.20228
NPHS1	0.0158624	2.63862		LOC100132356	0.0333274	-2.18674
CDV3	0.0159154	2.63461		ZNF180	0.0334743	-2.20709
SF1	0.0159757	2.59763		SSBP4	0.0337294	-2.18067
ZNF550	0.0159854	2.6467		FAM227B	0.0337859	-2.19394
ACBD4	0.0160339	2.69122		ZNF579	0.0338439	-2.1955
LOC100131496	0.0161329	2.727		UGP2	0.0339555	-2.22734
STK4	0.0161841	2.56548		SNORD79	0.0340412	-2.19294
TVP23C	0.0161871	2.66153		TMEM38B	0.034286	-2.19688
DNMBP-AS1	0.0162133	2.63903		PPCS	0.0343635	-2.20848
FABP3	0.0162459	2.67462		ZBTB22	0.0345151	-2.18684
MED30	0.0162837	2.62667		FLJ20021	0.0346295	-2.18538
NUSAP1	0.0163133	2.50516		ERBB3	0.0349224	-2.17407
WDR61	0.0163622	2.48405		TMEM67	0.0350401	-2.17359
STX3	0.0164173	2.70229		POLG2	0.0350912	-2.21836
PRKCA	0.0165556	2.66855		PTGR2	0.0355772	-2.17742
KCNJ11	0.0165797	2.65661		RGPD3	0.0359821	-2.16523
ENC1	0.0166025	2.6229		CASZ1	0.0364065	-2.14537
MRPL3	0.0166584	2.48237		GAGE8	0.0364579	-2.1515
C4orf48	0.0166624	2.65882		TTN	0.0364587	-2.15049
SCARB2	0.0166888	2.6314		SULF1	0.0364665	-2.16248
ALDOC	0.0167001	2.54372		GABRA2	0.0364754	-2.16042
PVRL2	0.0167105	2.65069		ZNF225	0.0365743	-2.15919
CPT2	0.0167167	2.62222		APOBEC2	0.0366474	-2.15423
TMEM258	0.0167497	2.46749		PEX2	0.0367442	-2.16265
C2orf91	0.016855	2.60742		ZNF446	0.0368121	-2.15038
KCNH2	0.0168559	2.70112		KRT86	0.0378106	-2.14637
HIST1H1E	0.0169432	2.55042		PYURF	0.037823	-2.18032
MRO	0.0169807	2.63388		PIGY	0.037823	-2.18032
RUNDC1	0.0170337	2.61462		SNORA25	0.0378315	-2.14612
ZFHX3	0.01705	2.58589		AADAT	0.0378362	-2.13006
CLDN11	0.0171325	2.67055		NTN1	0.0378832	-2.14551
STC1	0.01717	2.6794		WBSCR17	0.037943	-2.13827
PVT1	0.0172422	2.65641		ABAT	0.0380081	-2.14404
RND2	0.0172922	2.64716		GDPD4	0.038367	-2.13911
SLC35E1	0.0174573	2.57673		ZNF611	0.0384012	-2.13172
NPTX2	0.0174712	2.57671		FLVCR1	0.038508	-2.12483
CLIP3	0.017519	2.59877		PRLHR	0.0385563	-2.13765
KDM5B	0.0177954	2.57699		UBN1	0.0385873	-2.12237
WFDC2	0.017802	2.68372		CSDA	0.0386664	-2.15722
SLC7A5P2	0.0178581	2.58986		OSTM1	0.0389009	-2.12472
CCT3	0.0179715	2.46211		EEF1E1-MUTED	0.0391386	-2.11374
TERF2	0.0179887	2.55659		RPL11	0.039152	-2.12988
EEF2K	0.0181811	2.61676		JAG2	0.0391973	-2.13026
SLC25A51	0.0184015	2.50536		SSX4	0.0400044	-2.1382
CTNNB1	0.0184693	2.49795		FLJ39051	0.0400502	-2.12061
SMCR8	0.018518	2.60457		DCP1A	0.0401056	-2.11897
ESCO2	0.0186236	2.57434		EIF4ENIF1	0.0401232	-2.10732
ZNF639	0.0186379	2.59624		CYTH3	0.0401445	-2.11941
CTBP1	0.0186442	2.52048		TATDN1	0.0403865	-2.16446
PDE4DIP	0.0186795	2.62342		RCN1	0.0413074	-2.14928
WASF1	0.0187194	2.52487		POLR3GL	0.0414302	-2.09527
DLC1	0.0187868	2.59642		SNX6	0.0414807	-2.12256
COCH	0.0189471	2.54573		SUV39H1	0.0417896	-2.09215
FLJ43681	0.01907	2.55426		MAGEC1	0.0418955	-2.10459
LOC100506060	0.0191501	2.619		RPL10	0.0422595	-2.1887
SSTR5-AS1	0.0191648	2.62818		MFAP4	0.0422751	-2.13765
CCNI	0.0191782	2.52848		TRIP4	0.0424696	-2.10823
FEM1A	0.0192346	2.51547		MAGED2	0.0428884	-2.14481
PHF17	0.0192739	2.54722		ZNF776	0.0429086	-2.0803
GADD45A	0.0192793	2.5491		FLG2	0.0429204	-2.08212
LOC100506083	0.0195518	2.59788		MKL2	0.0431103	-2.07256
SUGP2	0.0195932	2.52653		DENND4C	0.0437396	-2.06575
RAC3	0.0196534	2.62672		ULK1	0.0437679	-2.11469
DGKE	0.0197035	2.57737		FGF13	0.0438752	-2.07879
POLR3B	0.0198068	2.52766		OLIG1	0.0439545	-2.07655
UCKL1-AS1	0.0198299	2.57302		FONG	0.0440564	-2.07256
KIF14	0.0198915	2.54704		DNAH9	0.0441079	-2.06569
ZC3HAV1	0.0199006	2.59617		ECE2	0.0441124	-2.09125
SLC14A2	0.0199542	2.57232		DUS2L	0.0442475	-2.06253
HPSE	0.0200355	2.56193		HEXA	0.04469	-2.10104
PRCC	0.0200677	2.49595		38596	0.0447694	-2.07022
ZNF445	0.0201305	2.59176		RNPC3	0.0449192	-2.0688
LOC100129480	0.0201501	2.56274		ADPRH	0.045142	-2.0511
LOC283731	0.0201509	2.60404		SAMD4A	0.0452779	-2.06273
MKRN1	0.0202086	2.55586		ABCD1	0.0456525	-2.06132
TCEAL5	0.0202551	2.59638		FLRT2	0.0456978	-2.06086
EFCAB2	0.0203665	2.50285		RPS5	0.0457258	-2.11574
ZNF626	0.0203744	2.59216		C6orf203	0.0458219	-2.05284
TUBB2B	0.0203786	2.43285		CDKL3	0.0459404	-2.05798
KLK10	0.0204096	2.57418		NAA35	0.0459877	-2.05197
CALR	0.0204579	2.52843		C1orf105	0.0460743	-2.05711
AMBRA1	0.0205089	2.54206		MLLT4	0.0460748	-2.04146
DENND4B	0.020526	2.5237		LINC00668	0.0463618	-2.0382
PPAPDC1A	0.0205491	2.59466		PBXIP1	0.0466162	-2.05195
CDH2	0.0205957	2.57141		C1QTNF9B-AS1	0.0466207	-2.05172
CLEC4GP1	0.0206308	2.55091		RPS14	0.0471402	-2.07648
CGGBP1	0.0206652	2.48159		LRTM1	0.0473253	-2.04485
MAFF	0.0206998	2.54565		GPR176	0.0473862	-2.03144
LURAP1	0.0207369	2.54153		SNORD116-20	0.0474148	-2.04398
COX10-AS1	0.0208098	2.51636		ALPL	0.0474277	-2.04071
CYTH2	0.0208384	2.48928		NARS	0.0475112	-2.09277
LOC284454	0.0208588	2.54315		EYA4	0.0475205	-2.02722
RPL13P5	0.0209716	2.56888		C20orf96	0.0475289	-2.02694
DHX35	0.0210446	2.5176		GAS2L1	0.0480469	-2.03212
SLC15A2	0.0211125	2.53855		SERPINB6	0.0480882	-2.05263
WDR1	0.0211449	2.45032		HSPA13	0.0482216	-2.02444
KIF5C	0.0211641	2.54418		FIGNL2	0.0482811	-2.01989
PMF1	0.0211683	2.44946		FCRLA	0.0482825	-2.03565
DHX36	0.021193	2.51208		KAT2A	0.0483283	-2.04384
NUCKS1	0.0211975	2.39848		PRSS45	0.0483372	-2.03513
TTLL5	0.0213794	2.49013		WDR7	0.0483504	-2.02424
OR2A9P	0.0213958	2.58219		LOC100130987	0.048511	-2.03348
CD82	0.0215326	2.47462		OBFC1	0.0485758	-2.03102
PACS2	0.0215453	2.53		IFITM2	0.0486622	-2.07486
ASH1L	0.0215989	2.50587		SLC7A11-AS1	0.0488611	-2.02366
PPAT	0.0217595	2.52335		SIX5	0.048903	-2.02292
ADD1	0.0217651	2.52117		BAAT	0.0492428	-2.02658
HDAC3	0.0218198	2.47794		ZNF189	0.0494469	-2.02329
NHLH2	0.0219326	2.45349		DYX1C1-CCPG1	0.0495338	-2.02036
OR51E2	0.0219678	2.53901		TBX15	0.0499022	-2.02044
SLC35F1	0.0220274	2.46646		C21orf67	0.0501411	-2.01824
FAM189B	0.0220317	2.51197		SYCP2	0.0501764	-2.00512
TNFSF14	0.0221357	2.5265		PTHLH	0.0502271	-2.00724
UBE2E2	0.0221413	2.44661		TGFB1I1	0.0503379	-2.01476
WBP1	0.0221641	2.4165		GATM	0.0505182	-2.00001
FEV	0.0222312	2.5619		DUX2	0.0505845	-1.99939
GAGE2E	0.0223233	2.35542		ATP8A2	0.0505926	-2.0069
GPR78	0.0223368	2.53818		TEN1-CDK3	0.0506307	-2.01375
LOC100129935	0.0223569	2.49203		TMEM220	0.0509305	-2.00592
STUB1	0.022456	2.4989		MTFR2	0.0511182	-2.00568
ACTL6B	0.0226151	2.5452		MFI2-AS1	0.0511796	-2.00875
ZNF217	0.0226824	2.51196		PHF10	0.0511824	-2.00082
PCDHB9	0.0227034	2.49455		LEF1	0.0512104	-1.99854
PIWIL2	0.0227244	2.52786		USP30	0.0513143	-1.99754
AMOTL2	0.0228041	2.5192		NDUFA8	0.0513712	-2.07032
AKT1S1	0.0229922	2.53146		PPT2-EGFL8	0.0514941	-1.99196
RHOF	0.0230472	2.50641		LRTM2	0.0516514	-2.0045
STX10	0.0230798	2.42277		LOC100133286	0.0516605	-2.00329
NLRP12	0.0231345	2.48974		MAGEH1	0.0523526	-1.99947
NUTF2	0.0231415	2.39558		CACNA1C-AS1	0.0524639	-1.99725
PRND	0.023152	2.50598		MPO	0.0527459	-1.99476
DNAJA4	0.0231604	2.46024		HDHD2	0.0529555	-2.0067
PIGR	0.0232311	2.5215		IGSF1	0.0532312	-1.99041
OR2A20P	0.0233917	2.52215		ELMO3	0.0532755	-1.99011
CIDEC	0.0234101	2.49487		PHF7	0.0537331	-1.97225
PTMA	0.0234253	2.34738		UGT3A1	0.0537461	-1.98341
LOC613038	0.0234403	2.52465		KLHL40	0.0541391	-1.98261
LOC388242	0.0234403	2.52465		KIAA0368	0.0542418	-1.99161
XIAP	0.0234527	2.47876		RRM2B	0.0543961	-1.96615
DSC3	0.0235429	2.49678		HAR1A	0.0545436	-1.9761
IFI27L2	0.0235439	2.45129		NOTUM	0.0545832	-1.97359
LOC100507173	0.0235612	2.46491		GMPR	0.054602	-1.96527
ZC3H7A	0.0236052	2.45467		ADAMTS15	0.0547177	-1.97672
PRELP	0.0237143	2.47285		SNORA65	0.0552714	-1.97293
FLJ10038	0.0237905	2.5		MECOM	0.0561919	-1.95102
NRP1	0.0239078	2.42456		CCDC111	0.0562342	-1.98625
GAGE2B	0.0239314	2.32271		GLDC	0.0565386	-1.95496
ATP5H	0.0239939	2.32673		MRPS30	0.0566199	-1.99447
DECR2	0.0240572	2.47274		ANGPTL2	0.0567016	-1.94673
FAM210B	0.0240635	2.46931		MARS	0.0568242	-2.02435
DYDC1	0.024088	2.42823		LOC285033	0.0570073	-1.95132
B3GNT6	0.024189	2.50638		SLC38A3	0.057081	-1.95723
FAM64A	0.024368	2.36512		SLC25A33	0.058024	-1.93668
JMJD8	0.0243774	2.41656		MGC16121	0.0580344	-1.95002
NFASC	0.0243898	2.44995		RPS7	0.0581412	-1.97628
ZNF780B	0.0244111	2.50071		STON1-GTF2A1L	0.0581874	-1.94878
SERF1B	0.0244509	2.38375		MLIP	0.0583301	-1.94762
GSTCD	0.0246155	2.41306		SLC8A3	0.0583729	-1.94728
VENTX	0.0246483	2.46273		APEX2	0.0585584	-1.9642
SLC22A17	0.024793	2.45591		BNIP2	0.0588019	-1.97278
CABP5	0.0248216	2.50276		H19	0.058857	-1.98055
SEPW1	0.0248221	2.31688		ECM1	0.0589067	-1.93221
SCAMP1	0.0248299	2.45095		HERC5	0.0590678	-1.95169
RAB42	0.0248422	2.44988		NACA	0.0590854	-1.92784
KLHL8	0.0248614	2.47966		BAHD1	0.0591092	-1.92813
PAPOLA	0.0248797	2.3754		ZNF219	0.059388	-1.92583
SPATA5	0.0249479	2.4364		ZNF223	0.0596483	-1.93649
LOC100216545	0.0249797	2.44273		PDE5A	0.0597263	-1.93636
FIGN	0.0250095	2.46365		PRKCE	0.0598186	-1.92257
PLA2G15	0.0251756	2.50378		C9orf69	0.0600295	-1.93301
C20orf24	0.025189	2.42904		BTF3P11	0.0603957	-1.94781
TBC1D30	0.0252283	2.46373		GORASP1	0.0604702	-1.94637
LUC7L2	0.0252304	2.37138		PAK1	0.0604717	-1.93033
LOC100506834	0.025279	2.47853		MKRN2	0.0604969	-1.94267
RD3	0.0253072	2.45412		DPF2	0.06051	-1.94874
ROBO1	0.0253156	2.38902		NBPF10	0.0607599	-1.9334
C19orf52	0.0253793	2.42425		ARHGAP29	0.0610462	-1.91429
ZNF674	0.025401	2.43034		PSMD10	0.0610642	-1.94605
ARL11	0.0254936	2.47312		HDHD3	0.0612495	-1.92376
STEAP2	0.0255135	2.4624		VTA1	0.0613866	-1.96324
TRIM58	0.0255998	2.43556		MOB3B	0.0614113	-1.92594
TADA3	0.0256743	2.41402		RPL17	0.0616166	-2.01845
LINC00663	0.0257035	2.44271		SNORA8	0.0616511	-1.90783
HMGB3	0.0257763	2.38362		RAPGEFL1	0.0622992	-1.91643
SLC30A5	0.0257991	2.39247		CILP2	0.062372	-1.90484
RCBTB1	0.0258411	2.4605		RFX2	0.0624951	-1.9016
PTAFR	0.0259364	2.4416		ATG7	0.0631595	-1.90908
PIGX	0.0259463	2.39332		CHRND	0.0636507	-1.91936
CDC42SE2	0.0259467	2.39814		SIRT5	0.0637383	-1.89812
FAM220A	0.025991	2.43485		EVPL	0.0638886	-1.90442
TBXA2R	0.0260232	2.42865		RPS23	0.0639877	-1.89793
RAB36	0.0260936	2.40094		RBMX2	0.0640704	-1.90317
ADAMTS4	0.0261486	2.36383		C6orf211	0.0642213	-1.91229
GAGE4	0.0261858	2.2858		NACAP1	0.0642835	-1.93151
FAM89A	0.0263098	2.45384		IGF2BP3	0.0644379	-1.88724
GAGE12G	0.0263203	2.31959		SMAD1	0.0646728	-1.88573
FEM1B	0.0263469	2.41963		KIF19	0.0653042	-1.88769
ZNF835	0.026373	2.44995		CDC42EP2	0.0656883	-1.90132
NACAD	0.0263755	2.39681		SNORD88B	0.0662693	-1.88689
PANK4	0.0264042	2.45942		PKDCC	0.0662704	-1.88316
PHYHIPL	0.0264285	2.43363		PIP4K2B	0.0665341	-1.89171
RCC1	0.0264971	2.3678		GDF15	0.0667082	-1.87245
MOSPD3	0.0265278	2.39489		CUL4B	0.0667633	-1.87343
GNG8	0.0265965	2.4459		TXN2	0.0670314	-1.92025
ARRB2	0.0266277	2.36579		COL4A5	0.0677929	-1.87013
RNPS1	0.0266371	2.3482		HIGD1A	0.0683596	-1.89604
VAPB	0.0266689	2.381		ZNF799	0.0684589	-1.87107
ERCC5	0.0266712	2.42003		ZNF718	0.0691215	-1.85671
FAM134C	0.0266883	2.34158		FAM9B	0.0697634	-1.85404
SRGAP3	0.0266936	2.41135		RPL12	0.069802	-1.94885
NAB1	0.0267023	2.41495		ATP5A1	0.0701552	-1.9176
LOC441666	0.0267388	2.46788		GPR173	0.0702065	-1.84919
CPD	0.0267899	2.38396		HIF1A-AS2	0.0703793	-1.85699
PPP1R15A	0.0269111	2.40908		FXR2	0.0710428	-1.84378
PIN1	0.0269748	2.35527		LOC643339	0.0711155	-1.85282
CEP164	0.027038	2.44411		GTF2IRD2	0.0711825	-1.83995
ABHD11	0.0270426	2.39009		BTBD10	0.0713591	-1.86936
CDC37L1	0.0270437	2.40238		NFU1	0.0714368	-1.86768
GCLM	0.027124	2.40165		LYPLA2	0.0715673	-1.89117
SRSF8	0.0271453	2.38029		C11orf96	0.0724398	-1.83888
BCL2L11	0.0271901	2.3738		MYRF	0.0729684	-1.82823
BCL2L15	0.0272705	2.43475		C2orf68	0.0730193	-1.86481
TMOD2	0.0272728	2.44756		UQCRHL	0.0731165	-1.82786
BAG3	0.0274417	2.45221		ZNF224	0.0733571	-1.8272
HSF1	0.0275065	2.37187		SYPL1	0.0735301	-1.85085
RASAL2-AS1	0.0275095	2.43296		ANKRD20A5P	0.0736195	-1.82449
ENHO	0.0275371	2.4466		CLPX	0.0737043	-1.84419
DRD2	0.0275621	2.45117		DOCK9	0.073859	-1.83323
ABCC10	0.0275851	2.41415		GAR1	0.0739097	-1.85539
SPECC1	0.0276013	2.4178		NRN1	0.0739602	-1.83132
ZNF681	0.0276403	2.42608		LOC100131320	0.073961	-1.8286
IDO1	0.0276825	2.42123		TM2D3	0.0740137	-1.84747
RALY	0.0276834	2.36048		KLHL3	0.074421	-1.82986
AK3	0.0276925	2.32118		C21orf88	0.0745581	-1.81777
KIAA1456	0.0277062	2.43629		LAMA4	0.0750407	-1.82533
MRGPRX3	0.0277168	2.42866		C12orf66	0.0751948	-1.82564
CHD6	0.0278562	2.36565		LBX2	0.0752759	-1.8178
BRMS1	0.0278599	2.33913		LOC100505817	0.0754857	-1.81194
MMD	0.027944	2.33011		SSX8	0.0755558	-1.82141
RND1	0.0279646	2.45123		ARMCX2	0.0755626	-1.83338
FASN	0.0279721	2.37091		FLJ45445	0.0757038	-1.82233
MAP3K6	0.0279875	2.40117		SPDYE6	0.0757442	-1.8197
PKN1	0.0280852	2.4027		NECAP1	0.0757592	-1.85547
STAT6	0.0281648	2.39489		TSHZ3	0.0758848	-1.81203
ZDHHC18	0.0282545	2.3851		PLS3	0.0759538	-1.84835
C11orf44	0.0282557	2.37702		38231	0.075986	-1.8098
H2AFY	0.0282912	2.28273		ACY1	0.075989	-1.83082
DNASE2	0.0283069	2.35183		RAP1B	0.0763643	-1.83404
UBE2T	0.0284189	2.30224		C12orf75	0.0765947	-1.81385
PHKG1	0.0284495	2.36855		UBAC2-AS1	0.0766783	-1.81606
NPIPL3	0.028504	2.39998		ST7-OT4	0.0768326	-1.81507
RAB24	0.0285108	2.34137		LINC00667	0.0770065	-1.8041
MYLK3	0.0285186	2.40128		TMEM223	0.0770544	-1.84814
FEZ1	0.0285297	2.40706		CHP1	0.0770598	-1.87
INE1	0.0285436	2.40591		COBL	0.0771137	-1.81303
CDC42SE1	0.0286664	2.35867		ZNF302	0.0771771	-1.81911
RPS6KA3	0.0287174	2.40995		SPTY2D1-AS1	0.077181	-1.81285
HMGB2	0.0288121	2.29161		GPER	0.0775696	-1.81038
PINLYP	0.0288713	2.42361		MICAL2	0.0778547	-1.80155
HOMEZ	0.0288824	2.42867		TRHDE-AS1	0.077933	-1.79723
NOL9	0.0289087	2.30469		PRR13	0.0781624	-1.84041
GPR4	0.0289669	2.39436		RPRD1B	0.0781752	-1.81223
TRIM59	0.0290971	2.30113		LOC100129361	0.0782994	-1.8114
NEK5	0.0291141	2.3182		PNPLA4	0.0784905	-1.79927
AURKAIP1	0.0291521	2.25573		FAM127C	0.0785979	-1.8155
CCL28	0.0291622	2.41147		RPL22	0.0786684	-1.87583
ELAVL4	0.0291998	2.32544		GAMT	0.0788182	-1.80189
LIN28A	0.029283	2.37029		SMPDL3A	0.0790429	-1.79174
MYEF2	0.029338	2.38988		DAAM2	0.0792031	-1.80012
FCAR	0.0295422	2.36371		PRSS3	0.0793043	-1.79176
GATA2	0.0295517	2.39193		TENM3	0.0794571	-1.79854
GSE1	0.0296207	2.35128		KRT42P	0.0794752	-1.79145
HNRNPK	0.029635	2.24667		SEC11A	0.0794787	-1.84155
XPR1	0.0296487	2.36286		KIF13B	0.0796213	-1.79065
LSM2	0.0296969	2.276		LINC00189	0.0798719	-1.78605
KHDRBS2	0.0297784	2.41876		ZSCAN31	0.0798889	-1.79536
LINC00672	0.029806	2.39521		CACTIN	0.0799594	-1.78823
BLOC1S6	0.0298193	2.35308		TMEM191C	0.0805297	-1.79191
KCNN3	0.0298203	2.36926		RNF103-CHMP3	0.0812595	-1.78744
SCAMP4	0.0298761	2.324		ACTR3C	0.0813309	-1.77567
C11orf63	0.0299038	2.38462		HPS5	0.0813819	-1.7753
CRTAM	0.0299561	2.38324		IGBP1	0.081658	-1.80741
OPA3	0.0299643	2.34512		ZNF782	0.0819539	-1.78323
CBS	0.0299897	2.39293		STAG3	0.0819917	-1.79625
DENR	0.0299931	2.33939		PPARGC1A	0.0823945	-1.771
RRP1B	0.0299998	2.33603		PCOLCE2	0.082432	-1.77987
RPP25	0.0300204	2.34354		HRASLS5	0.0832026	-1.77572
CEP44	0.0300314	2.32983		TMEM150A	0.0833574	-1.78652
NUDT21	0.0300648	2.31118		LTF	0.0834196	-1.77442
LPAL2	0.0300773	2.37274		ZNF488	0.0838533	-1.77184
WDR24	0.0301024	2.28966		VWF	0.0844478	-1.761
MAN2C1	0.0301639	2.3479		LOC286297	0.0847515	-1.76653
LOC100131551	0.0301773	2.39015		HECTD1	0.0847613	-1.76336
LOC100507217	0.0301827	2.31952		LINC00588	0.0849351	-1.76545
WASH5P	0.0301993	2.3125		THAP4	0.0849763	-1.77628
EPC1	0.0302443	2.37949		MCOLN3	0.0849895	-1.76096
CCDC71	0.0303506	2.36091		COPZ1	0.0853074	-1.79239
DLST	0.0303783	2.33529		GPR22	0.0853649	-1.76187
RNF207	0.0305093	2.37735		ZCWPW1	0.0853709	-1.75724
ZNF793	0.0305601	2.34477		FAN1	0.0855589	-1.77236
VAMP2	0.0307452	2.33804		MAPK1	0.0856533	-1.75774
UBE2Z	0.0307472	2.32208		ZNF704	0.0856794	-1.7577
DHX37	0.0307525	2.34012		ALG10	0.0857087	-1.75775
KLHL23	0.0307824	2.31749		PCCA-AS1	0.0860389	-1.759
LINGO1	0.0308479	2.39467		C9orf47	0.0861878	-1.75814
CLGN	0.0309208	2.35339		KCNQ2	0.0862125	-1.75799
ARL6IP5	0.0309309	2.31003		GPRC5C	0.0862789	-1.7707
FGFR2	0.0309723	2.39512		AKT3	0.0862855	-1.75542
SLC38A2	0.0309888	2.27581		TMIE	0.0863808	-1.75702
GPX1	0.0309996	2.23653		KANK1	0.0865744	-1.78091
MIRLET7BHG	0.0310127	2.33195		RHOXF2B	0.086601	-1.75574
HSD17B13	0.0310365	2.33264		BRD3	0.0866137	-1.77904
ZCCHC4	0.0311477	2.32512		FAM96A	0.0867139	-1.77933
HNRNPC	0.0311696	2.22055		SNORD110	0.0868551	-1.75428
NIPBL	0.0311782	2.35213		BMP1	0.0869296	-1.74316
LRR1	0.0312622	2.29164		ENKD1	0.0869886	-1.75135
AGTPBP1	0.0313497	2.32129		PDXP	0.08703	-1.74274
WDR18	0.0313673	2.26298		RPL29	0.087098	-1.74239
STMN2	0.0315415	2.35638		WDR78	0.0873575	-1.75139
LOXL3	0.0315952	2.26318		ACSBG1	0.0875231	-1.75044
ING3	0.0316091	2.28558		HOXA10-HOXA9	0.0876265	-1.74985
ROBO2	0.0317045	2.38434		ZWILCH	0.0879801	-1.77019
PTPRS	0.0317871	2.30403		NDOR1	0.0880512	-1.75368
FLJ38109	0.0319102	2.37771		GLDN	0.088547	-1.7435
SMN1	0.0319313	2.27435		TAS2R5	0.0888016	-1.74316
SMARCD1	0.031981	2.30301		PMEPA1	0.0888181	-1.73242
RFPL1-AS1	0.0320034	2.3113		SLC24A3	0.0890651	-1.73711
METTL13	0.0320085	2.26376		ANKRD18A	0.0895548	-1.72954
XPOT	0.032053	2.2946		RPS24	0.0897585	-1.81386
CACNG8	0.0321471	2.342		PAK6	0.0898998	-1.73698
CHRNA3	0.0321571	2.2772		WDR52	0.0900467	-1.72555
CPM	0.0321574	2.33791		UBR5	0.0901188	-1.7261
KIAA0754	0.0322631	2.32637		SMARCAL1	0.0902647	-1.7295
RGS20	0.0323716	2.31873		SPDYA	0.090383	-1.7252
MCCC1	0.0323938	2.29836		C14orf79	0.0905266	-1.73348
PPP2R3A	0.0324708	2.35887		LOC339622	0.0905381	-1.73341
TDRD1	0.0324901	2.33217		FRMPD1	0.0914548	-1.72854
PHKB	0.0325972	2.32793		ZNF800	0.0914703	-1.71879
AKAP2	0.0326764	2.28488		NBEAP1	0.0917072	-1.71726
SGTB	0.0326767	2.31993		C9orf117	0.091913	-1.7258
FSCN1	0.0327609	2.29637		LOC100506497	0.0919339	-1.7233
MYH10	0.0328875	2.31696		ATP5J2	0.0920732	-1.78099
TRIM39	0.0329954	2.32324		LOC645638	0.0921367	-1.72458
SNX22	0.033044	2.31867		CEP76	0.0922009	-1.72375
KCNA3	0.0330683	2.364		OR51Q1	0.0923385	-1.72347
SYT7	0.0330997	2.31891		GATSL3	0.0923593	-1.72335
DIAPH3	0.0331044	2.3032		LOC440434	0.0923915	-1.73565
ACLY	0.0331342	2.26637		THAP2	0.0925272	-1.71362
LOC154092	0.0331507	2.32301		RHOC	0.0927882	-1.74017
MSN	0.0332041	2.25613		RPL3	0.092858	-1.71202
ZNF226	0.0333716	2.24934		ABHD16A	0.0931426	-1.73354
LINC00514	0.0334524	2.32365		CCDC18	0.0932801	-1.71953
PRRG4	0.0336039	2.29574		P2RX1	0.0932869	-1.7183
UBE2Q2P3	0.0336534	2.2684		TGM2	0.0933224	-1.7176
TRIM68	0.0337529	2.28707		TPRN	0.0934325	-1.71018
MTPAP	0.0338187	2.26802		FBXO25	0.0935882	-1.70903
LOC286186	0.0338455	2.2958		SNORA50	0.0936723	-1.71621
FMN1	0.0338493	2.30425		HIP1R	0.0937275	-1.70609
SLC5A4	0.0338631	2.35155		PLGRKT	0.0937807	-1.72791
SHISA5	0.0339406	2.24604		RPS15	0.0939088	-1.73711
CBX8	0.0339782	2.25744		BRD7P3	0.0939728	-1.70738
LOC728342	0.033992	2.29382		CPSF3	0.0943685	-1.74578
EPT1	0.0340083	2.28244		NGEF	0.0944482	-1.71202
ZBTB14	0.0340151	2.33803		RTN2	0.0945105	-1.70577
OCLN	0.0340483	2.29955		INHBA	0.0946509	-1.71016
WDR43	0.0342565	2.24895		SHOC2	0.0947037	-1.70282
SLC25A15	0.0343051	2.26131		DYNLT1	0.0948135	-1.75299
FTL	0.0343994	2.20477		UQCR10	0.0948451	-1.758
HSDL1	0.0344004	2.27775		USP18	0.0949827	-1.70784
LOC100128288	0.0344341	2.29206		MED4-AS1	0.0951928	-1.70803
FKBP4	0.034525	2.2426		PAXIP1	0.0953517	-1.69823
KLB	0.034529	2.32222		RBFOX2	0.0956521	-1.71518
TBCD	0.034548	2.26326		CAMK2A	0.0956892	-1.70539
CD55	0.0345617	2.27562		ATP6V1B1	0.0957448	-1.70509
ZDHHC7	0.0345732	2.29812		SEMA6B	0.095751	-1.69597
LOC100506394	0.0345773	2.29152		ABCA10	0.0960109	-1.69568
MTRR	0.0345828	2.27315		KIAA1755	0.0960123	-1.70179
TNFAIP2	0.0345945	2.31284		TMCC1	0.0962704	-1.6922
C19orf53	0.0346593	2.16847		SH3BGR	0.0963879	-1.69862
POU5F1	0.0346802	2.28495		HIST1H2BK	0.0964349	-1.70788
ZBTB11	0.0346893	2.24143		PORCN	0.0964739	-1.69136
CDH1	0.0347442	2.31357		CEMP1	0.0965031	-1.69097
TMEM156	0.0347595	2.31787		ST8SIA3	0.0965272	-1.69207
AP4S1	0.0348044	2.29082		CALB2	0.0968664	-1.69916
CDC20	0.0348844	2.19913		KCTD16	0.0968717	-1.69913
RAB3B	0.0349984	2.30947		PCDHB2	0.0970478	-1.68823
TAPBP	0.0350829	2.29001		MBNL3	0.0970915	-1.6937
VIM	0.0351035	2.20873		LOC91450	0.0971887	-1.69746
VSIG1	0.0351049	2.28704		CSNK2A3	0.0974808	-1.69593
SLC12A5	0.0351807	2.29826		ISCU	0.0976581	-1.71169
PDPR	0.0352015	2.27356		SNORD16	0.0977941	-1.69429
TUBGCP6	0.0352235	2.28005		LOC92249	0.0979723	-1.68631
LOC648691	0.0352498	2.31242		C5	0.0980116	-1.69316
HILPDA	0.0353027	2.24005		GTPBP10	0.0981377	-1.6873
MAGI3	0.0353377	2.30637		LRRC3B	0.0983447	-1.69142
SPEN	0.0353864	2.2711		SLCO4C1	0.0984434	-1.69091
SIGLEC16	0.0353917	2.28099		RPL21P28	0.0984825	-1.72326
CALHM1	0.0354131	2.32805		NSFL1C	0.0986219	-1.7039
SMC1A	0.0354387	2.25002		CYYR1	0.0987355	-1.68096
CUBN	0.0356845	2.30996		ZSCAN20	0.098928	-1.68037
HPCA	0.0357246	2.27377		ZNF83	0.0990196	-1.67888
RNF222	0.0357605	2.27804		LOC100507266	0.0991319	-1.68009
PHF19	0.0357921	2.21099		BST1	0.0995198	-1.68535
CCR6	0.035878	2.27342		SERF1A	0.0999356	-1.68321
ACTB	0.0358937	2.15902		ZNF649	0.0999539	-1.69654
GNE	0.035941	2.27247		PGC	0.0999616	-1.68307
FNBP1L	0.0359664	2.22698		TSPAN31	0.100089	-1.67919
PIM1	0.0359691	2.23068		GLO1	0.100193	-1.71232
GRWD1	0.0361352	2.22027		PALM2-AKAP2	0.100206	-1.67213
IFT46	0.0361628	2.24578		POP5	0.100401	-1.69966
UBAC2	0.0363319	2.24519		SNORD44	0.100539	-1.68012
LOC494141	0.0363651	2.2753		REXO2	0.100644	-1.69797
SLMO2	0.0363842	2.14722		EPX	0.101216	-1.67668
NUDT8	0.036394	2.3075		OLIG2	0.101296	-1.67627
C6orf170	0.0364475	2.30296		ZNF541	0.10141	-1.67441
PAPLN	0.036472	2.26939		TBP	0.101637	-1.69694
LIMK1	0.0365645	2.27208		IFNAR2	0.101862	-1.68758
LOC283335	0.0366012	2.25737		MST1P2	0.101896	-1.66361
SCN11A	0.0366022	2.26783		FAM212B	0.102112	-1.67393
PSTPIP2	0.03665	2.27093		MSL3P1	0.102141	-1.67262
SHOX	0.0367229	2.27257		RPL27	0.102145	-1.70063
HNRPLL	0.0368263	2.24316		TM6SF2	0.102272	-1.66574
ANKRD36BP2	0.0369239	2.23661		CRHR1	0.102737	-1.669
RAB39A	0.0369351	2.28778		NT5M	0.102784	-1.66876
KIAA1919	0.0370458	2.22236		LOC100132111	0.10283	-1.66853
CCL22	0.0370975	2.26905		ABCC8	0.102874	-1.668
BNIPL	0.0371069	2.22014		LTBP2	0.102953	-1.66253
MLLT10	0.0371864	2.25256		WDYHV1	0.103072	-1.66567
PRELID2	0.0371926	2.27284		ARL1	0.10311	-1.68287
SRRM2-AS1	0.0372	2.23218		ZNF398	0.103354	-1.6586
ZNF576	0.0372244	2.2255		ZC3H14	0.103368	-1.68601
RANGAP1	0.0372881	2.21151		NOP56	0.103485	-1.69398
C1RL	0.0373183	2.24599		MYPOP	0.103593	-1.66251
PICK1	0.0374107	2.24476		PCDHB12	0.103779	-1.65664
GTF2H2C	0.0374342	2.20932		SHISA2	0.104017	-1.66564
LOC100132077	0.0374431	2.22541		XPO7	0.104071	-1.65497
SMA4	0.0374643	2.22446		GRK5	0.104166	-1.67227
SLC41A2	0.0375372	2.28736		CBFA2T3	0.104172	-1.65244
CHAF1A	0.0375454	2.25383		TP53TG3C	0.104181	-1.6618
ALG12	0.0376257	2.20075		EML1	0.104196	-1.66173
LYRM7	0.0377821	2.17313		LOC100132146	0.104243	-1.6615
UBE2Q2P1	0.0378271	2.24622		SNORA56	0.104859	-1.65845
SRGAP1	0.0378843	2.25371		ABR	0.104931	-1.6538
NUDT3	0.0379025	2.2437		SNORA19	0.105053	-1.6575
RALGDS	0.0379578	2.25935		OR8G5	0.10565	-1.65456
CEACAM22P	0.0379769	2.24309		RECQL	0.105755	-1.6622
CARD6	0.0380001	2.26225		CAMKMT	0.105828	-1.65372
PPP1R3B	0.0382416	2.23017		DLX1	0.106235	-1.6517
MST1R	0.0382721	2.28703		TMEM220-AS1	0.106329	-1.65125
LOC100289341	0.0382831	2.24578		LZTS2	0.106343	-1.6579
ALMS1	0.038312	2.22966		RIMBP3	0.106474	-1.65054
DISC2	0.0383145	2.26294		RPL24	0.106581	-1.65382
NCRUPAR	0.0383241	2.23589		SLC33A1	0.106749	-1.64624
FAM73A	0.0383935	2.18073		RPL13	0.106842	-1.65052
LBR	0.0385037	2.23367		PTAR1	0.10712	-1.63821
CEP250	0.0385518	2.22601		APIP	0.107209	-1.66619
SRSF6	0.0385563	2.17478		SLC2A10	0.107452	-1.64502
ENTPD1	0.0385758	2.24602		NXPH2	0.107584	-1.64105
GNAL	0.038639	2.23748		OVGP1	0.107597	-1.64509
NOG	0.0388222	2.19584		SLC44A5	0.107777	-1.64411
ZNF512B	0.0388584	2.27073		ATXN7L3	0.107909	-1.63566
SNORA84	0.038978	2.24576		GGT3P	0.108262	-1.64189
ENTPD5	0.0389932	2.27609		NDUFAF5	0.10857	-1.64941
COPE	0.0390541	2.17626		CCDC66	0.108648	-1.63563
AKAP12	0.0390949	2.20583		TMEM116	0.109232	-1.63214
RNF138P1	0.0391009	2.25353		ZBTB16	0.109481	-1.63607
MCAM	0.0391183	2.25728		LOC400084	0.109531	-1.63583
PAFAH1B2	0.0391599	2.15998		ACSL3	0.109539	-1.65212
ZNF526	0.03919	2.23576		FGFRL1	0.109761	-1.63281
PODXL	0.0392064	2.2621		ARFGAP2	0.109785	-1.64651
CYTH1	0.0392068	2.22515		ARL14EP	0.109899	-1.64793
NOM1	0.0392189	2.15813		NOTCH2NL	0.109994	-1.6437
CBX1	0.0392342	2.19674		CCDC74A	0.110014	-1.62437
KIAA1609	0.0392582	2.22248		MMP11	0.11031	-1.63213
INGX	0.0392848	2.23839		LOC100507424	0.110525	-1.63111
GSK3A	0.0393415	2.23749		HOXD11	0.110763	-1.62274
ITFG3	0.039367	2.20087		SPARC	0.110776	-1.63704
LSM12	0.0393986	2.17738		HSD17B8	0.110897	-1.62936
FRMD6-AS1	0.0394492	2.24504		TNXB	0.111102	-1.6284
VTI1A	0.0395086	2.21175		TBC1D12	0.111136	-1.62764
GEMIN8	0.0395873	2.22397		RRNAD1	0.111163	-1.62726
NMNAT2	0.0396126	2.23518		BCL2L13	0.11125	-1.62788
LOC150622	0.0396267	2.2405		OR7E91P	0.111366	-1.62716
PDLIM2	0.0397272	2.24016		SLC38A5	0.111698	-1.64298
ZNF850	0.0397882	2.21831		ANKIB1	0.111873	-1.61784
MESDC1	0.0398793	2.23288		REST	0.111949	-1.62005
ZNF713	0.0400083	2.22521		FOXD2-AS1	0.112028	-1.61527
FLJ31662	0.0400387	2.21279		EIF1B-AS1	0.112147	-1.62028
ZNF549	0.0400605	2.21395		CASP9	0.112223	-1.61469
NXPE3	0.0400765	2.20163		MYO1E	0.112374	-1.61395
COX18	0.0401013	2.21072		SBNO1	0.112561	-1.64529
MAST1	0.0401261	2.25317		TTC12	0.112999	-1.61911
FREM1	0.0401448	2.24261		LINC00339	0.113048	-1.62438
JAK3	0.0401829	2.22257		SDAD1	0.113167	-1.62103
LOC100128682	0.0402243	2.22912		CELF2-AS2	0.1132	-1.61861
BTBD1	0.040357	2.2196		FANCG	0.113218	-1.62449
ZZZ3	0.0404547	2.22092		OSBPL3	0.11344	-1.61832
CRX	0.040469	2.21168		ABLIM3	0.113538	-1.61704
F11R	0.0404947	2.24094		UTP18	0.113584	-1.64227
DLEU2	0.0406073	2.1823		TMEM191A	0.113878	-1.61547
TNFRSF6B	0.0407391	2.21348		DTNA	0.114015	-1.61442
ANKRD23	0.0407762	2.24845		VWA8	0.114021	-1.60665
PAX2	0.0408973	2.24889		ZFAT	0.11419	-1.6406
LAX1	0.0409203	2.21924		NIF3L1	0.114226	-1.6367
STK25	0.0409326	2.15671		DDX31	0.114467	-1.61139
ZNF492	0.041052	2.2271		ANKRD7	0.114488	-1.61267
MAP3K3	0.0410748	2.21468		ZNF32	0.114625	-1.61938
ARMC8	0.0410804	2.18558		SPATA9	0.114644	-1.61195
ABHD15	0.0411872	2.20632		METTL7B	0.114743	-1.6115
DNA2	0.0412148	2.21973		NGF	0.115148	-1.60883
PEX14	0.0412395	2.21577		SLC9B1	0.115299	-1.60896
PPIL6	0.0412443	2.2032		FRMPD4	0.115331	-1.60156
CREBBP	0.0412838	2.16842		DSCAM-AS1	0.115366	-1.60158
TMEM55A	0.0412911	2.14686		TMEM19	0.115544	-1.60202
PRICKLE2-AS3	0.0415164	2.21032		FBXW8	0.116041	-1.62276
SIX4	0.0415924	2.1921		FAM76A	0.116083	-1.60823
HIST1H2BC	0.0415948	2.18814		PAK1IP1	0.116381	-1.63121
PFN1P2	0.0415979	2.23898		TOMM5	0.116445	-1.64505
CD209	0.0416096	2.22396		C6orf48	0.116867	-1.61274
FKBP10	0.0416309	2.17841		BMPER	0.116935	-1.60154
AGO4	0.0417475	2.23113		PRDM13	0.116968	-1.59838
LOC100130954	0.0417783	2.19464		ZNF274	0.116994	-1.59827
CDT1	0.0418727	2.2012		C12orf23	0.117621	-1.59561
ECT2	0.0420348	2.18793		CD300E	0.117689	-1.58951
NUDT4P1	0.0420544	2.13542		ACOT11	0.117771	-1.58928
KCNE3	0.0420626	2.22208		CUL4A	0.118	-1.60471
REEP2	0.0421054	2.17548		RBM41	0.118154	-1.59154
CLEC7A	0.0421199	2.19925		GTF2F1	0.118247	-1.61309
OAT	0.0421585	2.23591		MAN1C1	0.118269	-1.58749
TBC1D7	0.0422015	2.14321		TMEM51-AS1	0.118353	-1.59518
CSNK2A1	0.0422229	2.14738		SNORA32	0.11852	-1.59443
NDUFS4	0.0423466	2.10501		RPUSD3	0.118614	-1.60389
RGS10	0.0423806	2.1374		PERP	0.118839	-1.58579
PPIP5K1	0.0424146	2.23043		C9orf72	0.118847	-1.60316
CAST	0.0424386	2.16723		LOC100506134	0.1189	-1.59274
HOTAIRM1	0.0424628	2.16764		RPL38	0.118987	-1.59344
MARK4	0.0425814	2.18197		CS	0.118997	-1.61234
PSMG3	0.0426508	2.12902		EFCAB4A	0.11918	-1.5915
PTCHD2	0.042678	2.18379		THAP9-AS1	0.11922	-1.60128
LOC643201	0.0426842	2.20865		RAG2	0.119526	-1.58996
LOC100190940	0.0427364	2.1605		CNKSR3	0.119719	-1.58198
NSG1	0.0427442	2.20055		PCDHGB2	0.119967	-1.58801
TOMM20	0.0427596	2.11778		MYLPF	0.120662	-1.58124
MDGA1	0.0427947	2.19222		PCTP	0.121023	-1.58021
AXIN2	0.0428301	2.20775		ANKRD62P1-PARP4P3	0.121151	-1.57803
ENPP4	0.0428501	2.18938		ZNF177	0.121241	-1.58241
RNF144A	0.0429658	2.1992		SLC25A12	0.121486	-1.59037
STARD4	0.0430706	2.18013		CCPG1	0.121532	-1.58147
SDCCAG8	0.0430797	2.15445		SNORA11E	0.12202	-1.579
RBM8A	0.0431309	2.11883		SNORA11D	0.12202	-1.579
RBCK1	0.0431794	2.14739		ALAD	0.122189	-1.57509
CTRL	0.0432257	2.21573		SNAPC3	0.122205	-1.58951
OPRD1	0.0433432	2.21989		ATRIP	0.122381	-1.57284
ST18	0.0433762	2.19637		ADARB1	0.122579	-1.56818
TLX2	0.043403	2.21204		YIPF1	0.122715	-1.58673
DCBLD2	0.0434691	2.19853		FOXN2	0.122786	-1.56752
WAC	0.0434734	2.18516		LINC00467	0.122829	-1.56758
HSP90AB1	0.0435418	2.09698		DEPDC4	0.122874	-1.57475
PNMA2	0.0435759	2.14723		LACE1	0.122954	-1.56658
CABP4	0.043608	2.16051		HYDIN	0.123075	-1.56675
BBS5	0.0436145	2.17338		CARD14	0.123197	-1.57334
NCMAP	0.0437485	2.18648		CD63	0.123252	-1.60011
GGCX	0.0437709	2.10411		RWDD3	0.123605	-1.56451
SLC25A29	0.0437732	2.19197		BDKRB2	0.123728	-1.57161
LONRF2	0.0438	2.20184		LENG9	0.123783	-1.57137
RPS6KA6	0.0438414	2.1513		DDX50	0.124004	-1.59296
GATM-AS1	0.0438676	2.16459		ZCCHC7	0.124135	-1.57416
NAV1	0.0439413	2.1402		SNHG3	0.124546	-1.58514
DAXX	0.0441666	2.10882		KTN1-AS1	0.12474	-1.56691
GABRB3	0.0441756	2.20023		SFT2D1	0.124752	-1.5882
FLJ31813	0.0442117	2.15419		RNF32	0.124918	-1.56182
ACOT7	0.0442247	2.13402		ZNF500	0.125005	-1.56068
LLGL1	0.0443301	2.15887		TIMP1	0.125079	-1.57744
PAPL	0.0443705	2.16455		ABCF2	0.125195	-1.5813
DUSP23	0.0443749	2.15647		IL18BP	0.125386	-1.5783
PCBD2	0.0443754	2.14824		TRAK1	0.125557	-1.56122
WDR62	0.0443776	2.15859		LOC100128505	0.125773	-1.55733
ETNK2	0.0443891	2.18941		LOC550112	0.125834	-1.5616
HGS	0.0444409	2.11305		MRPL20	0.125928	-1.5994
C10orf76	0.0444454	2.14869		MRPS36	0.126	-1.57513
IRF1	0.0445003	2.16543		XPO4	0.126049	-1.5535
CSF2RA	0.0446167	2.18508		SULT1A2	0.126101	-1.55816
SYP	0.0447366	2.16828		ZFPM2	0.126114	-1.56141
PJA2	0.0447696	2.15133		CAPZA2	0.126255	-1.5786
TAF5L	0.044814	2.18292		REXO4	0.126304	-1.55744
TAF4	0.044846	2.18546		SORBS2	0.126537	-1.5578
NFATC4	0.0449046	2.1745		KCTD11	0.126571	-1.55743
TNFAIP8L3	0.0449776	2.15555		MYOF	0.127088	-1.5536
CDR2	0.0449847	2.19809		SCPEP1	0.12739	-1.56251
ACSL6	0.0450165	2.17913		ZNF280D	0.127441	-1.55234
SRSF12	0.0450218	2.14369		NPHP3-ACAD11	0.127977	-1.55355
OCIAD1	0.0450405	2.07594		ZSCAN30	0.128017	-1.5473
GPR82	0.0451433	2.16115		SYF2	0.128212	-1.5807
FAM114A1	0.0451667	2.16326		ANKRD20A1	0.128436	-1.54369
HTATSF1P2	0.0451693	2.16786		CELA3A	0.128907	-1.54967
HSBP1	0.045217	2.05115		SNORD47	0.12902	-1.55456
TPST2	0.0452541	2.16872		PACSIN3	0.129571	-1.54693
SLC12A8	0.0453276	2.1621		GLI1	0.129573	-1.54636
ZNF700	0.0453418	2.16463		TEKT3	0.130155	-1.54448
DCLRE1A	0.0453904	2.17582		SCUBE3	0.130178	-1.54431
PNKP	0.0454464	2.15916		LOC645212	0.130238	-1.54081
PRPH	0.0456132	2.14743		FAM149B1	0.13025	-1.5421
AAAS	0.045642	2.09298		LRRC14	0.130887	-1.54721
IGFBPL1	0.0456766	2.10549		HSD3BP4	0.130959	-1.53924
CD84	0.0456813	2.1794		F8A1	0.131143	-1.537
GALNT14	0.0457042	2.12021		OAZ2	0.131174	-1.55956
SHISA4	0.0457157	2.13389		CCDC53	0.131217	-1.54835
EPB41L2	0.045805	2.14045		LOC728431	0.131257	-1.53995
RAB40C	0.0458149	2.14781		FAM129B	0.131427	-1.5314
LYPLA1	0.0458329	2.08917		LINC00266-1	0.131501	-1.53895
ENSA	0.0459009	2.13394		CADPS	0.131954	-1.53706
UNC5C	0.0459408	2.16856		C18orf42	0.131977	-1.52976
TRAPPC12	0.0459766	2.14024		ATP2A2	0.132338	-1.53815
FNTA	0.0459876	2.11645		AP4E1	0.132374	-1.5291
LYZ	0.0459928	2.13568		MTMR10	0.132469	-1.52977
BCKDHB	0.0460218	2.14948		RBBP6	0.132579	-1.52916
HIST1H2AI	0.0460853	2.18846		FAM49A	0.132711	-1.52776
HDAC7	0.0461365	2.13668		C17orf61-PLSCR3	0.133003	-1.52797
NME2	0.0461907	2.04002		KIF17	0.133182	-1.53209
PLXNB1	0.0461958	2.14989		RETSAT	0.133298	-1.52432
SLC7A14	0.0462086	2.14456		BCRP3	0.133323	-1.52967
KIF18B	0.0462462	2.10288		VPS35	0.133548	-1.53806
SLC18A3	0.046247	2.18659		PHOSPHO2-KLHL23	0.133705	-1.52996
MT2A	0.0465617	2.06822		ANXA6	0.133731	-1.55903
C18orf61	0.0466681	2.12834		ISCA2	0.133864	-1.53925
ALDOA	0.0467505	2.05431		SPESP1	0.133993	-1.53953
GREB1	0.0468237	2.14401		NHP2L1	0.134092	-1.55548
GPC2	0.0468715	2.14059		ZNF20	0.13417	-1.52539
ATP6V0C	0.0468726	2.12061		GRSF1	0.134262	-1.5389
MGC34034	0.0468868	2.15745		DGKD	0.134304	-1.52257
TSPYL2	0.0469235	2.10387		ABCA6	0.134361	-1.5267
AKAP11	0.0469439	2.0787		BAGE4	0.134458	-1.52332
FAM126B	0.0470158	2.1223		LOC100133957	0.134529	-1.52592
TMSB15A	0.0470343	2.10736		RNLS	0.134696	-1.52542
CRYBB2P1	0.04732	2.08234		PROSER2	0.134698	-1.52162
OTUD7B	0.0473822	2.13026		EVC2	0.134831	-1.51902
OXSR1	0.0474102	2.1161		PHF21B	0.134889	-1.52519
AP2S1	0.0474195	2.09402		GNAT2	0.13586	-1.51366
FAM83D	0.0474396	2.08989		MKNK1	0.136166	-1.52931
CYB561	0.0474987	2.10924		EYA1	0.1362	-1.51432
IPO13	0.0476358	2.14798		C2orf76	0.136368	-1.51742
SOCS1	0.0476782	2.15052		GPAT2	0.136609	-1.51831
IYD	0.0476938	2.1011		CECR2	0.136943	-1.51607
LOC643623	0.0477334	2.15065		KDELR3	0.137266	-1.51571
AURKA	0.0477793	2.09711		DNAJC28	0.137369	-1.514
LSM1	0.0478207	2.0624		TBX2	0.137478	-1.51487
HOXA9	0.0478927	2.08948		C6orf99	0.137496	-1.5148
UPK3B	0.0479739	2.0986		AQP3	0.138121	-1.51179
PTX3	0.0480381	2.112		DNAH17	0.138244	-1.50909
TF	0.0480926	2.15914		AACS	0.138453	-1.50506
PROSER2-AS1	0.0481532	2.09291		CIT	0.138486	-1.50591
SNCG	0.048183	2.13117		UBIAD1	0.138672	-1.52591
MREG	0.0482618	2.09999		PLCD3	0.138775	-1.50607
EGFLAM-AS4	0.0483018	2.12955		NPHP1	0.139041	-1.50442
ZNF724P	0.0483542	2.15023		PCDHB6	0.13914	-1.50832
CHST5	0.0484003	2.15519		STBD1	0.139377	-1.52094
TERF2IP	0.0484563	2.12522		CCL26	0.139476	-1.49951
TMEM72-AS1	0.0485673	2.14872		COG2	0.139649	-1.50947
C10orf10	0.048591	2.07394		M6PR	0.139708	-1.52541
ANKRD33B	0.048599	2.12687		UROD	0.139967	-1.52503
PELP1	0.0486209	2.14262		STAT5B	0.139967	-1.50484
CA10	0.0486567	2.11278		DOCK1	0.140004	-1.50337
PPP2R5E	0.0487015	2.14273		BCRP2	0.140495	-1.49632
GALNT13	0.0487433	2.13833		MAGEA2B	0.140519	-1.51601
CCT6A	0.048787	2.01701		ZNF232	0.140572	-1.51211
C9orf66	0.0488028	2.14385		ZNF746	0.141151	-1.49863
GGA1	0.0488517	2.07469		PMS1	0.141327	-1.51009
TUBB	0.0488836	2.07409		XK	0.141332	-1.49979
DBH	0.0488998	2.15673		PTDSS2	0.141695	-1.5076
GDAP1L1	0.0489027	2.13085		PCDHGC5	0.141983	-1.49727
HAVCR2	0.0489057	2.14855		KIAA1217	0.142072	-1.4923
LOC439994	0.0489099	2.09112		ZNF133	0.142167	-1.4976
PGP	0.048932	2.13985		ANKRD26	0.142182	-1.4892
GNB5	0.0489601	2.0925		CFP	0.143243	-1.49039
ABCA13	0.0490627	2.14726		RPL13AP6	0.143263	-1.48806
LINC00114	0.0491808	2.13397		WT1	0.143509	-1.48938
CFDP1	0.0491997	2.06877		SLC43A1	0.143516	-1.48993
CYB5A	0.0492524	2.06256		EIF2D	0.14382	-1.49199
PIGW	0.049287	2.06341		STEAP1B	0.143977	-1.49765
C17orf75	0.0492918	2.09621		SLC10A3	0.144039	-1.4825
MORC2-AS1	0.0493006	2.1209		LOC254100	0.14457	-1.48736
EXT2	0.0493692	2.067		LOC100128252	0.144702	-1.50163
TRAPPC10	0.049415	2.12226		C16orf70	0.144957	-1.49241
OPHN1	0.049428	2.11561		NOL12	0.145031	-1.4891
ATAD3A	0.0494647	2.08751		MEX3D	0.145082	-1.47815
HIST1H2BH	0.049489	2.1503		BTBD18	0.145326	-1.48449
GAGE12F	0.0495297	2.0903		ALKBH6	0.145422	-1.49661
CACNA1D	0.0495492	2.14924		RPS26	0.145574	-1.51228
CLEC19A	0.0495617	2.10576		SORT1	0.145673	-1.48689
TRPC4AP	0.0496613	2.06427		CCS	0.145679	-1.49717
LRRFIP1	0.049665	2.08336		ARMCX4	0.145727	-1.4802
LOC100131096	0.0497187	2.13437		RAB38	0.145755	-1.48234
ACVR2A	0.0499073	2.07436		PDZD8	0.145975	-1.47546
RNF40	0.0500298	2.06484		PSMB7	0.146116	-1.48605
TBL3	0.0500781	2.06867		METTL25	0.146203	-1.47418
CNKSR2	0.0501946	2.14064		GRK4	0.146304	-1.48042
LINC00839	0.0502218	2.13959		STRADB	0.146524	-1.49629
PRR5	0.0503191	2.1213		GYPC	0.146562	-1.49187
CBL	0.0503336	2.05825		SPAG17	0.146572	-1.47979
SLC25A32	0.0503769	2.07875		C16orf86	0.146625	-1.47959
KCNN2	0.050389	2.11036		CCNDBP1	0.146664	-1.50897
RPS21	0.0504576	2.00023		DUSP22	0.146691	-1.47404
SMG1P1	0.0504823	2.08969		RIBC2	0.146877	-1.47357
ADAMTS9	0.0504967	2.13344		MGC16275	0.147053	-1.47768
C11orf68	0.0507047	2.11176		FMR1NB	0.1477	-1.49254
EIF2B4	0.050748	2.04534		AIFM1	0.147795	-1.4855
VPS13D	0.0508429	2.13076		AKR1B15	0.148013	-1.46722
IPO5	0.0508919	2.07354		ATG4A	0.148034	-1.47857
TMEM213	0.0508995	2.09987		THSD4	0.148139	-1.46968
ZNF417	0.0510078	2.08757		UBP1	0.148199	-1.4667
NWD1	0.0510257	2.09684		DENND4A	0.148241	-1.46785
MAP3K13	0.0510634	2.06232		MRPS21	0.148393	-1.51148
EEPD1	0.0511422	2.0834		IFT43	0.148464	-1.48377
MAPK8IP1	0.0511953	2.0207		EIF4H	0.148631	-1.50092
ZNF48	0.0512091	2.12967		INTU	0.148741	-1.46514
LOC100190986	0.0512928	2.04853		ITGB4	0.148806	-1.47024
UVSSA	0.0513401	2.07639		C18orf54	0.149032	-1.47276
TSC22D2	0.0513413	2.05675		AMZ2P1	0.149126	-1.47238
MRPL39	0.0514014	2.07126		LOC100133331	0.149133	-1.48309
SULT2A1	0.051453	2.09461		LOC100289561	0.149267	-1.46322
TAF8	0.0515472	2.09153		ZNF510	0.149279	-1.4626
PGM2L1	0.0515475	2.10323		CCNT1	0.149375	-1.47134
ZNF565	0.0515884	2.10642		RAP2A	0.14947	-1.46306
PIH1D1	0.0517161	2.02224		PXDC1	0.149547	-1.46689
PRTG	0.0517329	2.12047		BEX4	0.150077	-1.47384
PKNOX1	0.051809	2.08588		ARMCX6	0.150096	-1.4649
SHROOM1	0.0518961	2.08236		DDIT4	0.150323	-1.49988
AMIGO3	0.0519131	2.10314		RPL10A	0.150596	-1.49587
EXOSC6	0.0519522	2.06034		GOSR2	0.150881	-1.4745
FAM83E	0.0519702	2.11685		CGA	0.151053	-1.46271
MEFV	0.0519767	2.08259		TIFA	0.15109	-1.45659
LGMN	0.0519806	2.061		LNX1	0.151123	-1.46262
PLA2G4B	0.0520046	2.10269		ZBTB48	0.151221	-1.4612
OCRL	0.0521322	2.09596		MAMSTR	0.151269	-1.46935
VARS2	0.0521508	2.11342		SYT9	0.151271	-1.46234
PMEL	0.052262	2.07932		HCG17	0.151319	-1.45868
RNF145	0.0522991	2.05083		PPM1F	0.151413	-1.46583
HAUS5	0.0523157	2.05314		HHLA2	0.151727	-1.45602
LOC389641	0.0524314	2.08816		CUL7	0.151807	-1.47141
BROX	0.052435	2.07329		ARHGEF18	0.152075	-1.45406
KLRD1	0.0524466	2.07446		ESCO1	0.152144	-1.45773
TARDBP	0.0524549	2.03566		ZBTB37	0.152177	-1.45903
TTLL12	0.0524746	2.09072		CTDSP2	0.152406	-1.46698
LINC00439	0.0525161	2.07987		ASAH2	0.15244	-1.45609
IFNLR1	0.0525906	2.07891		CORT	0.152464	-1.45798
RABEP1	0.0526175	2.06454		PNO1	0.152528	-1.47911
PHAX	0.0526266	2.02075		RFK	0.152541	-1.45859
ZNF669	0.0526821	2.05292		SCARNA13	0.153144	-1.45551
PPP1R15B	0.052716	2.0609		C5orf28	0.153542	-1.44902
CC2D2A	0.0527676	2.09576		LOC285626	0.153581	-1.45392
KIAA1468	0.0527716	2.07519		ADM5	0.15362	-1.44683
SLC4A7	0.0528161	2.05001		CLDN22	0.153757	-1.45328
TMEM50B	0.0528704	2.06497		PRAMEF15	0.153825	-1.45304
ATP6V0D1	0.0529388	2.03076		ALAS1	0.153835	-1.46988
F2RL2	0.0529421	2.09737		GAGE12H	0.153911	-1.48157
HSPA1B	0.0529435	2.05815		TGIF2-C20orf24	0.154092	-1.44521
JAM2	0.0530167	2.09183		SEMA4G	0.154093	-1.44515
LPIN3	0.0530625	2.06558		LOC645752	0.154206	-1.44957
FFAR2	0.0532292	2.08863		GTF2IRD1P1	0.154274	-1.44642
SENP1	0.0533895	2.06288		PARN	0.1545	-1.47019
PPARA	0.0534546	2.0798		CAP1	0.15452	-1.4851
XRN2	0.0534546	2.03776		VASH2	0.154569	-1.45845
SDC3	0.0534925	2.06562		VPS29	0.154646	-1.47218
HYDIN2	0.0534937	2.08201		TBCEL	0.154999	-1.44262
PNMAL1	0.053566	2.04234		TUBB1	0.155246	-1.45591
LOC100287792	0.05359	2.06273		RSRC2	0.155746	-1.46625
DYNLL2	0.0536589	2.06918		ITCH	0.15585	-1.44787
PTPRO	0.0538069	2.10526		DGKI	0.156041	-1.44506
GSDMA	0.0538741	2.05652		SLC6A9	0.156051	-1.44503
DTX2P1-UPK3BP1-PMS2P11	0.0539005	2.09043		WIPI2	0.156187	-1.44264
B4GALT5	0.0539692	2.05952		SELENBP1	0.156826	-1.45202
YTHDC2	0.0540127	2.09517		ZNF10	0.156908	-1.4376
RIMS2	0.0540378	2.08012		ATP6V1G1	0.157124	-1.46385
CHTF18	0.0540465	2.03201		LOC100507053	0.157253	-1.44074
INSM1	0.0540855	2.09928		BCAR3	0.157761	-1.43876
MAP3K9	0.0541101	2.06081		SIAH2	0.157907	-1.43748
C17orf103	0.0541776	2.0385		SNORA61	0.15804	-1.43406
DNAJC7	0.0541819	2.02971		PHF14	0.158049	-1.44165
PDPK1	0.0542281	2.00805		MGME1	0.158134	-1.44002
FUOM	0.0542506	2.06189		POLR2J2	0.158229	-1.43554
UBE2Q2P2	0.0543088	2.09507		WARS2	0.158518	-1.44373
ARHGAP35	0.0544978	2.01816		LSP1P3	0.158844	-1.4351
EPHB1	0.0545188	2.08052		NDUFAF1	0.159066	-1.4405
LOC100128881	0.0546537	2.06646		CCDC87	0.15915	-1.43402
LINC00485	0.054705	2.04345		WDR3	0.159237	-1.44208
C16orf72	0.0547117	2.07565		C19orf38	0.159786	-1.43178
C21orf62	0.0547334	2.06206		HOXB13	0.159786	-1.43178
ANKRD16	0.0547988	2.04994		LZTS1-AS1	0.159787	-1.43178
CBWD2	0.0548341	2.02791		MIR632	0.159796	-1.43175
ZNF621	0.0548496	2.01238		DIRAS3	0.1598	-1.43173
MGC16142	0.0549015	2.07306		LOC100508120	0.159812	-1.43169
GAGE2A	0.0549085	1.96617		CAPN9	0.159815	-1.43168
38961	0.0549895	1.99948		PLAC1	0.159855	-1.43154
MOCS2	0.0550593	2.01084		CTRC	0.159862	-1.43151
DACT3	0.0550834	2.07344		SCARNA15	0.159868	-1.4315
TIMM22	0.0551052	1.99456		KIR2DL1	0.159888	-1.43142
CENPV	0.055197	2.0345		DNASE1L3	0.159891	-1.43141
SIGLEC10	0.0552874	2.0652		REN	0.159892	-1.43141
RNF125	0.0552881	2.06239		WDR96	0.159894	-1.4314
TAGLN3	0.0553405	2.03162		MIR611	0.159901	-1.43138
GLIPR2	0.0553573	2.04612		KLRF1	0.159955	-1.43119
PLEKHA1	0.0554182	2.02128		SLC16A5	0.160015	-1.43098
SPRED1	0.0554586	2.03479		ZNF781	0.160036	-1.4309
LRG1	0.0555256	2.07365		SNORD30	0.16011	-1.43064
P2RX5-TAX1BP3	0.0555727	2.05309		PTH2R	0.160118	-1.43062
RHBDL2	0.0555734	2.07086		KCNQ4	0.16014	-1.43054
MVD	0.0555936	2.04627		SNORD116-13	0.16017	-1.43043
CYP4V2	0.0556168	2.04448		CTAG2	0.160201	-1.44119
LOC100507117	0.055682	2.05249		TEX19	0.160205	-1.43031
FNBP1	0.0557433	2.05657		LOC100129794	0.160284	-1.43003
FLJ42627	0.0557484	2.04083		RAB41	0.160292	-1.43001
SMARCAD1	0.0558008	2.04132		C10orf88	0.160326	-1.43622
RALGAPB	0.0558239	1.99547		CCNC	0.160328	-1.449
TMEM184C	0.0558804	2.02185		ZCWPW2	0.16033	-1.42987
ZNFX1	0.0558994	2.00789		AQP1	0.160384	-1.42968
LOC100130451	0.0559881	2.0509		APOL5	0.160415	-1.42957
ZBTB24	0.056059	2.0483		SNORD18C	0.160417	-1.42957
LOC100996291	0.0560713	2.05198		SLC11A1	0.160423	-1.42955
PTOV1-AS1	0.056094	2.05786		LAMB2P1	0.160447	-1.42946
HMGA1	0.0561274	2.00726		SNORD116-25	0.160476	-1.42936
SPN	0.0562367	2.02499		MBLAC1	0.1605	-1.42928
LINC00574	0.0562775	2.06086		SRPX2	0.160535	-1.42915
ZNF829	0.0563191	2.03539		SMTNL1	0.160674	-1.42805
LRPAP1	0.0563462	2.03581		POLR1D	0.160702	-1.44699
SLC30A8	0.0563642	2.0556		MIR570	0.160761	-1.42837
C14orf80	0.0564679	2.07078		ZNF784	0.160781	-1.4283
RLF	0.0564868	2.0384		IGBP1P1	0.160791	-1.42826
LOC643406	0.05649	2.02539		APOM	0.160916	-1.42782
FBXO18	0.0565549	2.01324		FLJ46257	0.160929	-1.42778
UNC13A	0.0566447	2.05081		SCG5	0.160935	-1.42776
CACNA1E	0.0566681	2.07698		RSPH1	0.160942	-1.42773
DVL2	0.0566904	2.02738		LOC728024	0.160943	-1.42773
CCDC50	0.0567268	1.9953		PCBP1-AS1	0.160958	-1.42127
FAM108B1	0.056748	2.01603		KEAP1	0.160968	-1.44654
PAXBP1-AS1	0.0567486	2.03277		EEF1A2	0.161012	-1.42749
TOMM40	0.0569327	2.02363		LOC100653515	0.161015	-1.42748
CHMP1A	0.05695	2.02486		GOLGA8A	0.161116	-1.43331
EXPH5	0.0569853	2.04656		GSTZ1	0.161173	-1.42215
EIF2AK3	0.0570384	2.06202		SLC30A2	0.161212	-1.42679
WFDC8	0.0570764	2.03369		GPR89B	0.161236	-1.42686
AQR	0.0571973	2.0234		HEMGN	0.161245	-1.42667
COPS7B	0.0573386	1.99467		EFNA2	0.161297	-1.42649
SFSWAP	0.0573469	2.04456		GAN	0.161299	-1.42649
FAM227A	0.0573773	2.04549		C19orf18	0.161338	-1.42635
USF1	0.0574708	2.03014		MAGEA10-MAGEA5	0.161342	-1.42634
CTDSPL2	0.0575198	2.0084		ZER1	0.161347	-1.42003
BRD2	0.0575242	2.00312		MIR1282	0.161377	-1.42621
SMA5	0.0575422	2.03309		ALG1L2	0.16151	-1.42575
ALDH3B1	0.0575529	2.0511		ARHGAP23	0.161634	-1.42532
NPTXR	0.057565	2.05294		DYNLRB2	0.161638	-1.4253
NACC1	0.0576166	2.03969		TBC1D29	0.161787	-1.42479
RBBP9	0.0576585	2.04369		LINC00691	0.161859	-1.42454
NRXN1	0.0577122	2.03951		EIF3IP1	0.161888	-1.42444
TMEM39B	0.0577595	2.00703		ZXDA	0.161892	-1.42316
MMD2	0.0577806	1.9941		SNORD36C	0.162014	-1.424
BRWD1	0.0578614	2.05388		SNORD102	0.162214	-1.4233
FLJ13224	0.05797	2.06011		IFITM10	0.162216	-1.4233
NUGGC	0.0579754	2.03835		RNU86	0.162226	-1.42326
LGALSL	0.0580941	2.05109		SPINK4	0.162271	-1.42311
MMP24	0.0581008	2.05772		ARF4	0.162276	-1.43969
CAMSAP2	0.0581072	2.05231		FAM9C	0.162322	-1.42293
MAPRE2	0.0581747	1.98826		ZNF300	0.162323	-1.42293
ARL6IP6	0.0581909	1.98889		RPS15A	0.162559	-1.44064
ACBD7	0.0582058	2.02256		CACNG3	0.162782	-1.42133
TMEM54	0.0582426	2.04317		CLYBL	0.162829	-1.41856
ZNF677	0.0582773	2.02674		CKM	0.16285	-1.4148
PAQR3	0.0583131	2.02886		LOC606724	0.163039	-1.42044
SPIN2B	0.0583232	2.00379		RPLP2	0.163063	-1.42584
KCNH1	0.0583361	2.04375		ACTR10	0.163275	-1.43503
ESRRG	0.0583374	2.04172		HES7	0.16339	-1.41923
TIPARP	0.0583776	2.02655		H2BFXP	0.163526	-1.41876
TMEM123	0.0584833	1.99188		ZNF777	0.16357	-1.41861
EREG	0.0585416	2.04809		DAZAP2	0.163637	-1.42897
TXNDC11	0.0585516	2.03802		MIR4721	0.163919	-1.41741
TOR4A	0.0585686	2.04533		PDE8A	0.163986	-1.42322
IGSF8	0.0586303	2.02612		SNORD116-26	0.16402	-1.41706
ZNF701	0.0586811	2.05698		MAP3K15	0.164035	-1.41278
MS4A2	0.0586837	1.99878		SAMD12	0.164208	-1.41307
DOT1L	0.0586987	2.01882		DARC	0.164331	-1.41599
DEPDC1	0.0587297	2.03238		HBG2	0.16434	-1.41596
IAPP	0.0587455	2.00345		CALCB	0.164346	-1.41594
CCDC65	0.0588139	2.05704		SOHLH2	0.164666	-1.42665
MTX1	0.0588698	1.96812		LINC00341	0.164739	-1.41459
PGM3	0.0589739	2.00997		WFDC3	0.164934	-1.41392
LOC652276	0.058978	1.99283		SNRK-AS1	0.165088	-1.41339
LOC284865	0.0590109	2.03635		ATP13A1	0.165092	-1.41587
FAM13A	0.0590267	2.02742		GNG12-AS1	0.165151	-1.41318
MTRF1	0.0590496	1.97538		HOXB-AS5	0.165283	-1.41272
CPT1C	0.059093	2.00783		ACYP1	0.165288	-1.42467
ADAR	0.0591399	1.98853		LOC101054525	0.165518	-1.41192
AQP6	0.0591436	1.98212		KRT80	0.16552	-1.41191
CDC25A	0.0591693	1.99252		ITGA11	0.165619	-1.41158
UGT8	0.0591787	2.01407		CDH3	0.165637	-1.40968
CARHSP1	0.0591958	2.00403		MGMT	0.165654	-1.41558
TMEFF2	0.0591981	2.04168		SSX4B	0.165727	-1.41121
PDE6A	0.0592577	2.01786		ATP7B	0.16574	-1.41116
FCGRT	0.0592799	2.04981		CCDC11	0.165833	-1.41085
KPNB1	0.0592955	1.93885		HAND2	0.165843	-1.41081
L1TD1	0.0593402	2.01923		KATNBL1	0.166079	-1.41243
KCNRG	0.0593648	2.05103		KAT6B	0.166145	-1.40927
FAM35A	0.0593909	2.02101		ABCC12	0.166284	-1.40931
LOC100506472	0.0594549	2.03412		TUBB4A	0.166415	-1.40886
GJC1	0.0594968	2.01148		FUNDC2	0.166447	-1.42039
FLJ39639	0.0595666	2.00384		AATK-AS1	0.166508	-1.40855
AGPAT1	0.0597063	1.94676		TLE6	0.16656	-1.40837
HIST1H4I	0.0597353	2.0217		MYD88	0.166622	-1.40982
IL12RB1	0.0598354	2.02512		BGLAP	0.16671	-1.40786
ELAVL2	0.0598781	1.97995		PCSK6	0.166965	-1.40683
VSTM4	0.0599227	2.00735		GOLGB1	0.167171	-1.40855
TSPAN15	0.0599947	1.99614		ABCC6P1	0.16725	-1.40603
CPB2-AS1	0.0600172	2.02079		FAM35BP	0.167314	-1.40448
DNAJB14	0.060019	1.98107		TMEM150C	0.167401	-1.40552
LOH12CR2	0.0600228	1.98699		C11orf65	0.167459	-1.40532
ZNF362	0.0600331	1.97003		GOLGA6B	0.167478	-1.40526
RPL23AP53	0.0600454	2.01204		WFDC1	0.167725	-1.40442
ZNF747	0.060048	2.0018		SNORA27	0.16778	-1.40423
HSD11B1L	0.0601155	1.96544		NPC2	0.16785	-1.42222
ICA1L	0.0601546	2.01348		SMIM10	0.167991	-1.40501
GSG2	0.0601806	1.99826		KIAA1147	0.168159	-1.40146
UTP23	0.060293	2.00301		CAPS	0.168242	-1.40267
ELMOD1	0.0603488	2.00202		CCDC140	0.168438	-1.40201
LIX1L	0.0603532	2.02426		LOC494558	0.168539	-1.40167
ZNF788	0.0604507	2.00939		MSTN	0.168617	-1.40141
METTL9	0.0605356	1.98227		LOC151009	0.168711	-1.40109
SRSF7	0.0605377	1.92604		HFE2	0.169024	-1.40004
LOC100289019	0.0607028	1.97454		AKNAD1	0.169136	-1.39966
TNPO2	0.0607775	1.98095		KDELR2	0.169245	-1.41508
BCL2L1	0.0608258	1.97263		SPAG6	0.169259	-1.39662
PRKAR2A	0.0608323	1.98651		IL3RA	0.16929	-1.39914
S100A4	0.0609765	2.00938		WBP11P1	0.169344	-1.39896
SGCB	0.0610951	1.97964		GMCL1P1	0.169348	-1.39705
LOC100130581	0.0611816	2.00822		ZNF280A	0.169386	-1.39882
PALD1	0.0612509	2.02382		SLC7A9	0.169466	-1.39855
DPYSL3	0.061328	2.00125		ZNF573	0.169511	-1.3928
GPRIN3	0.0613327	1.98251		NR1I3	0.169563	-1.39823
AKAP5	0.0613581	1.98398		IRAK1	0.169611	-1.40603
IL11	0.0614236	1.99168		SPG20OS	0.1697	-1.39777
GFRAL	0.0614536	1.99543		RBM7	0.169752	-1.41239
KCNA7	0.0614589	2.0166		TMEM69	0.169865	-1.4047
SEPHS2	0.0614593	1.97431		SOS2	0.169875	-1.39709
HERC2P4	0.0614603	1.97054		C11orf49	0.170029	-1.40351
LOC100144595	0.0614788	1.98795		WNT11	0.170076	-1.39651
SMIM17	0.0615217	1.99885		RBKS	0.170239	-1.39025
ARMC10	0.0615474	1.98467		SCUBE2	0.170279	-1.39489
ARID3B	0.061683	1.97359		CPT1B	0.170309	-1.39057
EHD1	0.061765	1.9537		PRKAB1	0.170407	-1.40184
GLI2	0.0617965	1.97724		POLE3	0.170511	-1.41015
BCL7A	0.0618036	1.98376		TSPAN6	0.170542	-1.4025
IRAK2	0.0618711	1.9918		AGL	0.170795	-1.38866
TRMT44	0.0618711	2.02866		FLJ31306	0.170859	-1.40101
AKAP8	0.0618771	1.98393		NEDD4L	0.170878	-1.3941
PPP4R2	0.0618996	1.99279		UPK1A-AS1	0.1709	-1.39376
SEC14L4	0.0619438	1.99117		LINC00615	0.170975	-1.39351
TMPO-AS1	0.0619769	2.02151		ADAMTS14	0.170997	-1.39937
GPX4	0.0619821	1.9092		KLHL4	0.171222	-1.39269
BEND5	0.0621239	1.99862		TMEM238	0.171262	-1.39255
SCN9A	0.0621324	2.01812		SLC6A16	0.171317	-1.39237
ANAPC11	0.062145	1.90459		MYBPC2	0.171337	-1.3923
RAB4B	0.062164	1.98739		TCEA3	0.171349	-1.39618
MARVELD1	0.062212	2.00163		PITX1	0.17158	-1.39149
CBX3	0.0622634	1.96734		ISM1	0.171742	-1.39096
SNAR-A7	0.0624011	2.01841		CDKN1C	0.172065	-1.38988
SRRT	0.0624136	1.97986		SH3GL1	0.172129	-1.39694
PABPC1P2	0.062417	1.98539		C2orf43	0.172493	-1.39972
LOC283856	0.062423	2.02352		PI4KAP1	0.172527	-1.39456
ASTN1	0.0624259	1.94405		VASH1	0.172536	-1.38439
PEPD	0.0624434	1.93317		FGF6	0.172622	-1.38804
PLCB2	0.062466	2.00388		CCL25	0.1727	-1.38778
SMC3	0.0625502	1.95588		TRIM63	0.172734	-1.38767
HELQ	0.0625702	2.00628		SBK2	0.172756	-1.3876
MAF1	0.0626797	1.9512		PABPN1L	0.172775	-1.38754
FUBP1	0.0626986	1.94043		AKR7A3	0.172938	-1.38445
THOP1	0.0628049	1.96053		GLT8D2	0.172941	-1.38698
TNFRSF9	0.0628074	1.99087		LOC100129534	0.17298	-1.38632
LOC285577	0.0628508	1.96901		ENDOG	0.173396	-1.37928
EHD3	0.0629152	1.98781		GPD1	0.173568	-1.38492
APOC1P1	0.0629435	2.00244		C9orf123	0.173589	-1.40239
C6orf25	0.0629491	1.99581		CEP170P1	0.173886	-1.38387
LOC400548	0.0629852	1.99809		BLOC1S5	0.173886	-1.39101
PKIA	0.0630108	2.01347		PITX3	0.174047	-1.37973
MAD2L2	0.0630842	1.96155		SNORA11B	0.174049	-1.38333
LOC401052	0.0631353	1.99097		C1orf110	0.174098	-1.38317
SUMF2	0.0632716	1.93846		PRPF40B	0.174118	-1.378
SLC1A4	0.0632759	1.97811		RPL19	0.17413	-1.38724
B9D2	0.0633817	1.97191		ZNF699	0.17413	-1.38307
GATA3	0.0635012	1.97342		AMIGO1	0.174372	-1.37879
TAF5	0.06352	1.97359		C22orf29	0.174402	-1.38053
JRK	0.0635369	1.9878		RNF113B	0.174424	-1.3821
ZDHHC15	0.0635528	1.95428		LOC729176	0.174514	-1.38181
SYT13	0.0635843	1.99218		SSTR1	0.174514	-1.38181
TMPRSS11B	0.0636073	1.92175		ZSWIM8-AS1	0.174612	-1.38149
EXOC4	0.0637057	1.94852		COMMD1	0.174671	-1.38981
CCT6P3	0.0637469	1.96956		SCGB2B3P	0.174763	-1.38099
IDS	0.0637704	1.95004		CSDAP1	0.174768	-1.38098
LOC440600	0.0637774	1.98264		SNORD116-2	0.174982	-1.38027
SLC4A1	0.0637841	1.91683		SNORD116-6	0.174982	-1.38027
ST3GAL3	0.0637995	1.98516		NDP	0.175013	-1.37467
RGS3	0.0638852	1.96163		SNORD55	0.175081	-1.37995
HCG11	0.0639991	1.95871		NIPA2	0.175311	-1.39687
KDELR1	0.0641112	1.9651		TTC18	0.175332	-1.37863
CYP2B6	0.0641646	1.98719		CHURC1-FNTB	0.175543	-1.38199
PPIEL	0.0642312	1.96406		TMEM134	0.175644	-1.3858
RIC3	0.0642944	1.99922		CDC42EP1	0.175708	-1.3779
SLC28A2	0.0643627	1.9782		LOC283440	0.175818	-1.37754
SET	0.0643795	1.90346		PLP2	0.176032	-1.37652
ZNF2	0.0644122	1.95909		GAS5	0.176061	-1.39353
RAC1	0.0644219	1.93558		LOC100289230	0.176127	-1.37545
MCM2	0.0645109	1.93288		LOC100499484-C9ORF174	0.176621	-1.37493
DERA	0.0645601	1.95507		TUBA3E	0.176662	-1.38467
SIRPB2	0.0645893	1.9808		SNORD33	0.176801	-1.37435
TIE1	0.0646223	1.99866		ALAS2	0.17685	-1.37419
HOOK2	0.0646369	1.95657		ACTA1	0.177632	-1.36558
ARSK	0.0646598	1.99267		ASRGL1	0.177819	-1.38077
LY75	0.0646912	1.99197		OSBPL1A	0.177911	-1.365
OPRM1	0.0647338	1.99773		MAGEA4	0.177997	-1.39042
SRP9	0.0647461	1.88948		PRAMEF4	0.178018	-1.3704
ZNF619	0.0647937	1.98082		CCDC17	0.178112	-1.3701
MLL3	0.064857	1.951		SIK2	0.178262	-1.36358
TDGF1	0.0649423	1.9886		BCL2L14	0.178282	-1.36955
NHLH1	0.0649489	2.00262		TPTE2	0.178303	-1.36852
ZNF587	0.0649565	1.93201		GATA6	0.178378	-1.36326
PRKRIR	0.0649841	1.97596		PLAA	0.178539	-1.37671
GATAD2B	0.0650174	1.95544		NOXO1	0.178595	-1.36854
KLHL6	0.0651044	1.99892		CECR6	0.178735	-1.36809
ANKS3	0.0651186	1.93779		WDR67	0.179051	-1.36124
YWHAZ	0.065126	1.88269		NAP1L1	0.179124	-1.36379
SRRM2	0.0651478	1.92876		TMEM208	0.179221	-1.37905
KCNK3	0.0652151	1.97023		HS6ST2	0.17931	-1.3771
TP53BP2	0.0652339	1.92568		SNORD116-16	0.179326	-1.36619
LGALS3BP	0.0652411	1.95845		CRIPAK	0.179423	-1.36011
BLOC1S2	0.0652991	1.91333		MIR4426	0.179524	-1.36556
TMEM246	0.0653106	1.96057		CTSL1P8	0.179664	-1.36511
MRPL23	0.0653793	1.94354		SP5	0.17978	-1.36125
CPNE3	0.0653822	1.96014		CPA2	0.17978	-1.36066
TRAF3IP2	0.0653921	1.96365		LINGO2	0.180092	-1.36017
PGAM1	0.0654223	1.88122		PRIMA1	0.1804	-1.36275
NAPRT1	0.0654376	1.95582		ACP2	0.18043	-1.37012
MOB1B	0.0654427	1.96832		FZD8	0.180495	-1.35877
PEA15	0.0655041	1.94254		PANX3	0.180505	-1.36241
HERC2P3	0.0656099	1.98235		FAM53C	0.180716	-1.3622
HOXA2	0.0656171	1.97042		IRX2	0.180832	-1.36137
LINC00488	0.0656765	1.98996		QTRT1	0.180942	-1.37451
SORBS3	0.0656816	1.99589		RAB35	0.181119	-1.3578
GEMIN5	0.0656962	1.92018		AGBL5	0.181258	-1.36673
SFXN5	0.0657306	1.97194		SNORA7A	0.181367	-1.35966
CALCOCO2	0.0657324	1.93011		GTF2H1	0.181477	-1.37015
ATCAY	0.0657843	1.95159		ST7	0.181538	-1.35796
NRM	0.0658119	1.94508		CYP26B1	0.181668	-1.35323
WHAMM	0.0658233	1.97741		DIO2	0.181674	-1.35479
MAGEF1	0.065824	1.94331		PLA1A	0.181842	-1.35815
CCDC30	0.0659726	1.95487		RFXANK	0.182131	-1.37638
PEX1	0.0660428	1.95871		CHRNA1	0.182174	-1.37015
HNRNPA0	0.0660494	1.93198		LRRCC1	0.182178	-1.35247
SLC24A4	0.0661162	1.96415		TM4SF1	0.18223	-1.35692
PLXDC1	0.0661169	1.9827		LOC400927	0.18228	-1.35144
C17orf49	0.0661294	1.90924		PROZ	0.182304	-1.35669
TINAGL1	0.0662172	1.94391		LOC283663	0.182393	-1.35825
ANKRD30BL	0.0662217	1.95468		MEGF8	0.182429	-1.35955
KCNK2	0.0662459	1.98716		LINC00639	0.182538	-1.35595
ARFGAP1	0.0664572	1.93552		SNAR-B2	0.182723	-1.35536
LOC284950	0.0664869	1.95592		SNAR-B1	0.182723	-1.35536
ASMTL-AS1	0.0666081	1.9792		OXA1L	0.182849	-1.36827
SYT15	0.0667524	1.95409		FOXS1	0.182959	-1.35461
FAM110A	0.0667599	1.93676		TBC1D8B	0.183398	-1.3513
ZNF594	0.0668412	1.98481		DDX5	0.18366	-1.37189
RNASEH2B	0.0669443	1.90898		PPP1R12A	0.18368	-1.35244
CCDC142	0.066948	1.94462		CEACAM19	0.183908	-1.35162
EBF1	0.066979	1.92538		CORIN	0.184001	-1.35094
SLIT1	0.0669865	1.96324		SAGE1	0.184102	-1.35101
ANKRD20A9P	0.0670372	1.97015		MCCC2	0.184204	-1.36225
PARD6G	0.0670538	1.95518		F8	0.184289	-1.34691
CRCP	0.0670871	1.89001		ZNF648	0.184355	-1.35021
MYBL2	0.0671232	1.91745		PDGFRL	0.184519	-1.34764
TFAP2A	0.0671425	1.98081		ALOX12	0.18461	-1.34941
MZF1	0.0671496	1.92669		DIRC2	0.184807	-1.34404
C11orf80	0.0671622	1.97015		PSPN	0.184858	-1.34863
FBXO27	0.0671926	1.95238		MAP10	0.184864	-1.34339
RRP36	0.0672484	1.90171		NELL1	0.185176	-1.34565
LOXL2	0.0673537	1.98284		C4orf32	0.185313	-1.34721
ABL2	0.0674118	1.92462		SEC14L1	0.18534	-1.35387
SETD8	0.0675974	1.92925		C1S	0.185484	-1.34618
C14orf93	0.0676163	1.93751		C5orf15	0.18552	-1.35337
QRICH1	0.0676697	1.92807		CTDSPL	0.185557	-1.34658
SMIM14	0.0676796	1.92031		MAGEA12	0.185596	-1.36117
BTF3L4	0.0677	1.91677		PALMD	0.185701	-1.34575
ALPK1	0.0677278	1.95202		TTN-AS1	0.18574	-1.34587
ITPR2	0.0677453	1.92942		FAM180B	0.18574	-1.34444
HOGA1	0.0677665	1.952		LMBRD2	0.185782	-1.34003
GCDH	0.0678039	1.91477		MYO7B	0.186088	-1.34478
RBAK-LOC389458	0.068038	1.97619		CDKL5	0.186215	-1.34439
IER5L	0.0680482	1.96228		VRTN	0.186449	-1.34243
SLC9A7	0.0680532	1.9161		CSH2	0.186469	-1.34359
SLC2A13	0.068155	1.95492		DOCK3	0.186839	-1.34244
ORC2	0.0681772	1.9269		TAOK1	0.186862	-1.34614
CEP135	0.0681845	1.93665		ACADS	0.186881	-1.33722
WNK3	0.0682048	1.91235		BECN1	0.186892	-1.35221
FOXA3	0.068226	1.97409		POLR1C	0.187004	-1.34753
MCOLN1	0.0682281	1.92702		ZNF32-AS1	0.187423	-1.34063
ADPGK-AS1	0.0682376	1.94931		PTPRD	0.187467	-1.34122
KBTBD12	0.0682831	1.95628		MRPL35	0.187562	-1.35729
ADAT2	0.0683152	1.9273		TTC4	0.187586	-1.35639
SERPINH1	0.0683214	1.91331		PMS2L2	0.188074	-1.35135
ENO1	0.0683609	1.87424		ZNF582	0.188122	-1.33814
FBXO6	0.0683679	1.88925		FAM101A	0.188139	-1.33841
ZNF618	0.0684653	1.92623		AUTS2	0.188251	-1.3547
FUT2	0.0684962	1.93117		MTRF1L	0.18836	-1.34634
C16orf45	0.0685654	1.92656		TRIM73	0.18839	-1.33763
GPR65	0.068648	1.94534		TRIM74	0.18839	-1.33763
TSPAN9	0.0686903	1.93211		CNTN5	0.188785	-1.33241
MYLK	0.0688739	1.96888		C9orf78	0.188851	-1.34972
C1orf220	0.0689193	1.93448		CTH	0.188999	-1.33019
CCDC130	0.0689482	1.91283		ZNF792	0.189065	-1.33297
SP100	0.0690116	1.95895		RPL35	0.189262	-1.36888
PRPF8	0.069012	1.91085		LOC727982	0.189601	-1.33389
C19orf43	0.0690396	1.90724		40603	0.189683	-1.33364
ZNF410	0.0691305	1.89382		LGALS17A	0.189806	-1.33326
CA5B	0.0692768	1.94372		PTH1R	0.189916	-1.32865
LOC648987	0.0693018	1.93671		ZNF582-AS1	0.190062	-1.33179
OGFR	0.0693282	1.93558		CD207	0.190283	-1.32966
C5orf42	0.0694	1.9402		OPRL1	0.19044	-1.33132
CSE1L	0.0694491	1.86253		MAGEC3	0.190441	-1.33131
SMEK2	0.0695089	1.94677		LOC100132062	0.190519	-1.33107
KIAA0430	0.0695617	1.93993		LOC100132287	0.190519	-1.33107
DMXL1	0.0696936	1.91769		MLYCD	0.190524	-1.32744
WBP11	0.0697429	1.90211		ZNF775	0.190578	-1.3309
TAOK2	0.0698493	1.9545		LOC145837	0.190609	-1.3308
ARHGEF40	0.0698503	1.94046		TMEM44-AS1	0.190656	-1.325
NEAT1	0.0698981	1.90911		ANKRD29	0.190687	-1.33056
FRG2	0.0699074	1.95943		CCDC172	0.191373	-1.32846
LOC100288255	0.0699074	1.95943		PLAT	0.191482	-1.32813
OTUD6A	0.0699554	1.92846		OR51B5	0.191656	-1.32509
TTC5	0.0699658	1.93167		KIR3DL3	0.192258	-1.32576
RBL2	0.0699858	1.94831		EID1	0.192269	-1.33504
PREPL	0.0700601	1.92862		H2BFM	0.192591	-1.32475
RAP1GAP2	0.0702637	1.92578		BAIAP2L2	0.192612	-1.3191
APOBEC3D	0.0702713	1.92563		ZSWIM7	0.19267	-1.33758
B3GNT2	0.0703022	1.92137		TCP10L	0.192784	-1.32416
BTAF1	0.0703465	1.90123		B4GALNT4	0.192853	-1.32288
IARS2	0.0704423	1.89954		HOOK1	0.192933	-1.32371
LOC100132247	0.0704487	1.88538		LOC100507300	0.193312	-1.32256
CCP110	0.0704569	1.90706		TREH	0.19335	-1.32245
FLJ42102	0.070532	1.92857		ANKRD20A8P	0.193392	-1.31673
KCP	0.07066	1.95553		APLNR	0.193738	-1.32172
FADS6	0.0706769	1.92949		ALKBH2	0.19421	-1.34663
MIR143HG	0.0707254	1.92782		PXK	0.19434	-1.3181
ACTRT3	0.0707499	1.95577		WDR4	0.194524	-1.32407
EDC4	0.0708295	1.89505		C22orf46	0.194565	-1.31434
SCRT2	0.0708307	1.95514		TMEM9B	0.194672	-1.32995
LOC730227	0.0708317	1.93642		GOLGA8F	0.194777	-1.31813
SH2D4A	0.0709186	1.92629		ANKRD18B	0.195694	-1.31423
RBBP5	0.0709794	1.88046		IGSF22	0.196507	-1.31293
NUP210	0.0710496	1.943		NDUFA4L2	0.196634	-1.31255
LOC730668	0.0710525	1.94673		DPY30	0.197054	-1.32527
COL11A2	0.0711103	1.9506		SLC38A6	0.197061	-1.3103
SLA2	0.0712098	1.94378		MRPS16	0.197392	-1.32228
BCL2L2	0.0712293	1.93985		ZNF84	0.197507	-1.31287
SNX11	0.0712597	1.89984		WBP5	0.197864	-1.32139
HCFC1	0.0712894	1.8978		HOXD9	0.197937	-1.30339
LOC100134368	0.0713637	1.92722		ATP5J	0.198061	-1.32946
DAND5	0.0716444	1.90451		GSTM1	0.198107	-1.303
ZNF687	0.0717041	1.90285		EFHA1	0.198164	-1.31006
METTL21A	0.0717164	1.90417		TIMM8A	0.198178	-1.31339
JPX	0.0719485	1.8805		ARHGEF6	0.198593	-1.30616
TLCD2	0.0720643	1.91508		RPL13A	0.198731	-1.32604
C21orf58	0.0720933	1.91867		TTC21A	0.198817	-1.30379
CT64	0.0723025	1.92259		TCEAL4	0.19896	-1.31592
SPAST	0.0723057	1.87797		EYA2	0.198968	-1.32068
NBN	0.0723391	1.91786		HHIP-AS1	0.198969	-1.30559
COPRS	0.072416	1.93503		BEST3	0.199213	-1.30487
SHISA6	0.0724578	1.92994		ZBTB34	0.199366	-1.30107
PQLC2	0.0725048	1.89946		PGAP1	0.199382	-1.30095
ARPP19	0.0726561	1.88049		ADPRM	0.1994	-1.31147
CIRBP	0.0726591	1.84491		FBXO43	0.199527	-1.30095
MEGF9	0.0726943	1.89279		TNR	0.199674	-1.30351
HSD17B7P2	0.0727849	1.90887		LOC339535	0.199691	-1.30346
TMEM130	0.0728591	1.91624		LINC00638	0.199833	-1.30199
C10orf67	0.0728625	1.93374		FLJ45974	0.200349	-1.29618
FUT1	0.0728816	1.91247		KIAA1191	0.200437	-1.31496
LOC100506688	0.0729189	1.9037		VPS4B	0.200743	-1.30416
LYSMD2	0.072945	1.92946		HARS	0.200998	-1.31339
LOC100130894	0.0730352	1.92569		ING4	0.201093	-1.31813
KLF6	0.0730913	1.8938		PTGER2	0.201234	-1.29843
CAD	0.0730978	1.89388		DLGAP1-AS1	0.201484	-1.29437
KCTD5	0.0731345	1.91865		HCN1	0.201595	-1.29775
TMEM159	0.0732068	1.90238		GRHPR	0.201784	-1.30739
DUSP5	0.0732141	1.93342		PRH1	0.201848	-1.2971
RAET1E	0.0732795	1.90445		UHRF1BP1L	0.201889	-1.29487
HIST1H4C	0.0733283	1.84737		PRAMEF6	0.201917	-1.2969
DRAP1	0.0733565	1.86292		SMUG1	0.202115	-1.30965
TMEM48	0.0733924	1.87928		RYR3	0.202203	-1.29151
HNRNPM	0.0734218	1.82818		RPL32	0.202437	-1.30685
AMFR	0.0734255	1.90237		FCER2	0.202482	-1.29524
KIAA1377	0.0735832	1.90567		C20orf166	0.202632	-1.29481
TSPAN12	0.0735838	1.86699		EIF2B1	0.202756	-1.30813
IQCG	0.0736071	1.93331		BBS1	0.202959	-1.28853
PPP2CA	0.0736215	1.85126		RDH12	0.202963	-1.29384
ZNF329	0.0736319	1.90684		TOM1	0.203109	-1.29443
PLEKHG6	0.073663	1.90599		CCDC42B	0.203111	-1.29341
SCARF1	0.0737442	1.90377		UTP14C	0.203285	-1.28853
PSTPIP1	0.0737657	1.92395		SERPINI1	0.203314	-1.29005
WASH2P	0.073911	1.87164		FLJ40292	0.203381	-1.29202
KLLN	0.0740115	1.9142		PRKCSH	0.203769	-1.29859
TCF25	0.0740629	1.87367		AEN	0.203776	-1.30158
ATP6V0E2	0.0741031	1.87064		DOK3	0.204074	-1.28696
B4GALT4	0.0741139	1.8676		AQP11	0.204145	-1.28792
C1orf151-NBL1	0.0742039	1.92016		EIF3A	0.204783	-1.3034
TM7SF3	0.0743643	1.86277		NEDD1	0.205071	-1.30043
SCD	0.0743781	1.88257		SCP2	0.205095	-1.30109
H2AFJ	0.0744768	1.922		ZMIZ1-AS1	0.205396	-1.28676
TWF2	0.0744962	1.87378		NUP107	0.205528	-1.30294
ZNF665	0.0745233	1.90713		HPD	0.205716	-1.28583
GDNF	0.0746047	1.88728		PPIL3	0.205725	-1.30028
FASTKD3	0.0746601	1.90027		IFT74	0.205988	-1.28452
SNAR-A4	0.0748158	1.9224		AGO3	0.206148	-1.28018
EPB41L1	0.0748992	1.91029		DIMT1	0.206167	-1.28383
TUBA3FP	0.0750164	1.90193		FBXO36	0.206282	-1.28077
EBF2	0.0750978	1.90399		MMAA	0.206616	-1.28245
ZNHIT1	0.0751276	1.82014		HOXC5	0.206917	-1.28237
KCNE4	0.0751551	1.88068		C15orf41	0.206971	-1.29069
ARGLU1	0.0751975	1.85483		ZNF148	0.207012	-1.28214
CEP104	0.0752054	1.88582		TUBD1	0.20708	-1.2813
DSEL	0.0752061	1.88482		CREM	0.207513	-1.28268
CHEK1	0.0752352	1.88736		HSFX1	0.20781	-1.2798
FLJ30838	0.0752692	1.87202		TXNL1	0.208046	-1.29724
CCL5	0.0752784	1.88633		FAM189A1	0.20819	-1.27871
SMG1	0.075368	1.85072		HIST1H1T	0.208235	-1.27858
SV2B	0.0754634	1.85849		LMBRD1	0.208771	-1.27423
ACTG2	0.0755095	1.91435		PCLO	0.208805	-1.27543
TRIOBP	0.0755928	1.89398		TMEM63A	0.208876	-1.27341
MS4A10	0.0755928	1.8891		ARL8B	0.209009	-1.28927
LOC90834	0.075631	1.87713		OARD1	0.209036	-1.28245
CEP78	0.0756528	1.87171		FAM132A	0.20912	-1.27605
HNRNPH1	0.0756551	1.82153		PDE6G	0.209149	-1.27123
C5orf55	0.0758582	1.86661		CPN1	0.209354	-1.27538
LOC100506385	0.0758963	1.89686		HBQ1	0.209365	-1.27535
RACGAP1P	0.0759526	1.91267		NUDT6	0.209457	-1.27325
KAT6A	0.0760939	1.88403		VTRNA1-3	0.209521	-1.2749
NNT	0.0762824	1.87529		MTFR1L	0.209552	-1.28285
PLXNA4	0.0762945	1.88272		TEX30	0.209553	-1.28084
SHANK2-AS3	0.0763397	1.89226		GALNT7	0.209881	-1.27002
SYNRG	0.0763477	1.88712		PPP1R13B	0.209983	-1.26987
MCAT	0.0763855	1.88114		TMEM234	0.210069	-1.27141
ZNF358	0.0764314	1.85895		DKKL1	0.210433	-1.27151
DUSP19	0.0764983	1.89965		PRAMEF9	0.210615	-1.27179
SEMA6C	0.0765831	1.90609		RNF24	0.21094	-1.27327
LINC00671	0.0765878	1.88955		SH3RF3	0.210988	-1.27073
CHRAC1	0.0766336	1.86081		GOLGA5	0.21107	-1.27323
ITIH5	0.0766795	1.87832		TOR1A	0.211308	-1.28265
SNAR-A9	0.0767404	1.9072		TPTEP1	0.211367	-1.26455
C1orf61	0.0767683	1.89157		PA2G4P4	0.211447	-1.26439
PNPLA6	0.0768387	1.87653		MRPS2	0.211486	-1.28326
C12orf49	0.0768623	1.87584		DHRS9	0.211548	-1.26914
INPP5A	0.0768696	1.89812		ZNF676	0.211627	-1.26892
IST1	0.0769855	1.84647		KCTD17	0.211654	-1.26376
HNRNPL	0.0770657	1.81141		HNRNPUL2	0.212279	-1.26423
DPY19L1P1	0.0771717	1.87971		C12orf76	0.212362	-1.27347
LOC729609	0.0772206	1.89528		DHX29	0.212473	-1.26963
CDR2L	0.0772439	1.87187		FNDC8	0.212563	-1.263
SNAR-A6	0.0774141	1.90309		MGC15885	0.212615	-1.26613
ZFP14	0.0774512	1.87502		RAB28	0.212637	-1.26669
RAB30	0.0774695	1.86838		TRAPPC5	0.212685	-1.27991
CUL9	0.0774963	1.87187		SYCP1	0.212761	-1.26571
PDE4A	0.0775123	1.90513		ATP9A	0.212846	-1.26444
HIST1H2BF	0.07752	1.86652		MYL12A	0.213261	-1.27709
UBE2D2	0.0776377	1.84664		C6orf163	0.213312	-1.26416
GPR12	0.0776736	1.86821		ZFYVE21	0.213355	-1.26542
KIDINS220	0.0777013	1.86528		NLK	0.213431	-1.25879
LILRB3	0.0778785	1.87634		TOMM7	0.213651	-1.28283
UBFD1	0.0778986	1.86302		GAS2	0.213698	-1.26307
KCNH7	0.0779096	1.90224		CSH1	0.213865	-1.26261
TWIST1	0.0779568	1.85778		LDOC1L	0.213866	-1.25858
GAP43	0.0779686	1.83708		ZSCAN5B	0.213939	-1.2624
SCAND1	0.0779729	1.83928		LOC100133161	0.213941	-1.25735
RAD1	0.0780116	1.83847		LINC00525	0.214011	-1.2622
HES2	0.0780501	1.8599		LINC00847	0.214178	-1.2567
CADM2	0.0780813	1.89837		FGFR1OP2	0.214325	-1.2636
BCYRN1	0.0781473	1.81424		LINC00630	0.214383	-1.25612
AURKB	0.0781551	1.82798		FAM188B	0.214487	-1.26019
COX6B2	0.0782401	1.8818		CSNK2B	0.214559	-1.27144
TNFSF15	0.078302	1.88673		ITGA10	0.214602	-1.26054
GNAO1	0.0783563	1.86149		C3orf43	0.21462	-1.26049
USMG5	0.0783661	1.79412		CHRM4	0.214873	-1.25978
FOCAD	0.0783844	1.87258		COPS7A	0.214926	-1.27363
RGS7	0.0784437	1.8802		MYH11	0.214943	-1.25958
IER3	0.0784999	1.85132		RGPD8	0.214943	-1.25958
TSHZ2	0.0785765	1.86791		CRK	0.215095	-1.26551
PPAPDC2	0.0785772	1.88217		KRT17	0.21514	-1.25903
PHF20L1	0.0786349	1.8657		ETAA1	0.215333	-1.25574
SIRT7	0.0786424	1.8638		THAP9	0.215833	-1.25561
SLC50A1	0.0789433	1.82826		C11orf54	0.215948	-1.25394
ACAP3	0.0789487	1.87755		RSG1	0.215965	-1.25673
GAREM	0.0789731	1.88517		ARFGEF1	0.215995	-1.26321
KIF3B	0.0789916	1.82899		HDAC11	0.216066	-1.25645
SLC36A2	0.078993	1.87196		TUBA4B	0.216097	-1.25636
ZNF134	0.0790041	1.8659		MAPK9	0.216224	-1.25134
PML	0.0790334	1.85279		PLEKHA3	0.216251	-1.25096
LOC144742	0.0790698	1.86197		HS6ST3	0.216841	-1.25429
GJD4	0.079089	1.89152		L3MBTL1	0.216903	-1.2508
C1orf159	0.0791108	1.82498		METTL24	0.217037	-1.25374
SFMBT1	0.0791995	1.85782		NRD1	0.217049	-1.26417
MTMR9LP	0.0792168	1.8885		ZNF600	0.217299	-1.25302
INSIG1	0.0792442	1.83045		TXNDC17	0.217314	-1.26416
TGFBRAP1	0.0792657	1.8642		NDUFC1	0.217355	-1.26528
PRKY	0.0793197	1.88299		PSMD5	0.217391	-1.25322
ADRBK2	0.0794692	1.84671		LTB4R2	0.217995	-1.24686
GPATCH11	0.0794955	1.85694		UFD1L	0.218157	-1.26765
VGLL4	0.0795243	1.85433		PNPLA7	0.218241	-1.25006
TRAPPC2	0.0795501	1.84582		BATF2	0.218262	-1.25035
ZFR2	0.0795753	1.882		TDP1	0.218434	-1.25171
CHRNB2	0.0796125	1.87413		TUBG1	0.21847	-1.25978
NCAPD2	0.0797045	1.83213		TFCP2	0.21851	-1.25269
RTKN2	0.0797618	1.87274		RECK	0.218602	-1.2455
NLRC3	0.0797695	1.85344		KRT83	0.218696	-1.24915
CCL16	0.0798204	1.86865		SBDSP1	0.218842	-1.2568
PPP1R10	0.0798391	1.84246		ZNF556	0.219004	-1.2439
RHD	0.079881	1.87117		TFG	0.219202	-1.25378
C1QTNF2	0.0800149	1.84316		SEC24A	0.219641	-1.25645
HNRNPA2B1	0.0800314	1.82059		LRRC23	0.219685	-1.24678
MORN4	0.0800534	1.83649		DGCR2	0.220005	-1.2503
SNTB2	0.0800959	1.86565		SEMA3C	0.220285	-1.2402
NCOA6	0.0801279	1.83618		LOC100506713	0.220575	-1.23938
HIST1H2AM	0.08016	1.85537		ZNF253	0.220587	-1.24472
MCM10	0.0802734	1.83239		CRTAC1	0.220793	-1.24128
TMEM65	0.0802993	1.86656		RAPGEF5	0.220799	-1.2467
NPPA	0.0804115	1.8669		SVEP1	0.220874	-1.24283
MAPK7	0.0804659	1.84951		ATP6AP2	0.220933	-1.25584
KLF8	0.0805462	1.85978		CHST3	0.220995	-1.24209
ATG2B	0.0805648	1.86696		GPR107	0.221013	-1.23997
ADRBK1	0.0806167	1.84935		SNX13	0.221323	-1.23803
POLQ	0.0806863	1.86779		SNURF	0.221633	-1.25546
LOC100507501	0.0807119	1.85398		DTX2	0.221731	-1.24415
CHD8	0.0807138	1.84696		HLX	0.221915	-1.24872
NME3	0.0807337	1.84795		SLC22A15	0.222267	-1.23671
SMCR5	0.080792	1.86535		LOC286370	0.222542	-1.23859
RRP7A	0.0808236	1.85403		ZNF267	0.222682	-1.23573
OPN3	0.0810105	1.8703		PPIC	0.222816	-1.24084
FBXO5	0.0812312	1.81602		OR52H1	0.222891	-1.23764
QRFPR	0.0813265	1.86978		GNRH1	0.222996	-1.23278
PDS5A	0.0813738	1.80986		MED29	0.223263	-1.24349
B4GALNT1	0.0813862	1.81883		OSTC	0.223543	-1.24627
SLC1A6	0.0814038	1.87068		KIFC3	0.223783	-1.23054
SNAR-A14	0.0814112	1.87563		ARC	0.223868	-1.23498
SLC25A38	0.0814454	1.85565		HTATSF1	0.224232	-1.24714
TADA2B	0.0814494	1.85911		PARP2	0.22431	-1.24511
NAGLU	0.0814583	1.83704		C7orf63	0.224457	-1.23338
C14orf178	0.0814732	1.83815		FAM41C	0.224518	-1.22862
USP46	0.0814853	1.83444		DEAF1	0.224726	-1.23265
FICD	0.0815758	1.87556		KRT76	0.225187	-1.23141
PABPN1	0.0816173	1.85496		TP53TG3D	0.225231	-1.23095
NCCRP1	0.0816515	1.84392		PURG	0.225432	-1.23075
TRAPPC1	0.081795	1.82496		ZNF296	0.22544	-1.2302
PPP2CB	0.0818043	1.84285		FAM92B	0.225479	-1.22588
MFSD11	0.0818114	1.79401		FEZF1	0.225744	-1.2299
LINC00685	0.0818185	1.86463		OR51I1	0.225768	-1.22984
IKZF3	0.0818216	1.85217		COX6A1	0.225775	-1.25255
ZNF264	0.0820171	1.8464		CCL27	0.22636	-1.22824
DDX6	0.0821229	1.79782		WDR72	0.226435	-1.22804
CC2D1A	0.0821413	1.85768		APOB	0.226579	-1.22765
FAM217B	0.0822803	1.81612		MRPS17	0.226719	-1.23245
ZC3H12D	0.0823325	1.83565		TAS2R19	0.227172	-1.22606
RFFL	0.0823516	1.86334		CALCOCO1	0.227213	-1.22793
RANBP10	0.0824851	1.84383		TSC1	0.227383	-1.23385
E2F2	0.0825075	1.84502		MMP19	0.227678	-1.21998
SNORA18	0.0826528	1.82527		C19orf44	0.227754	-1.22401
PFDN2	0.0827201	1.80329		MIA-RAB4B	0.227859	-1.22422
PEX5L	0.0828093	1.85537		TMED7-TICAM2	0.227939	-1.224
SPATA5L1	0.0828124	1.83169		KCNJ8	0.228381	-1.22268
CRIM1	0.0829181	1.86642		C1orf43	0.228466	-1.2429
ZNF471	0.0830221	1.83809		SNHG8	0.228782	-1.22857
LINC00605	0.0831443	1.85093		DPP10	0.229069	-1.22098
ISPD	0.0831494	1.85278		KIAA1549	0.229187	-1.21791
LRFN2	0.0832565	1.86515		SIGLEC12	0.229327	-1.22029
MIDN	0.0834186	1.81867		39692	0.229444	-1.21964
TM9SF2	0.0835115	1.80258		AASDHPPT	0.229451	-1.22934
RANBP2	0.0836105	1.81323		ATP6V1C2	0.229675	-1.21513
SNAR-A3	0.083612	1.86178		TSEN2	0.229737	-1.2191
CLASRP	0.0836268	1.81337		SPOCK2	0.229819	-1.22223
IRAK4	0.0836299	1.82648		SLC31A2	0.229952	-1.21421
NFAM1	0.0836992	1.8568		MEA1	0.229975	-1.23604
RNF2	0.0837706	1.79354		METTL23	0.230262	-1.23458
FLJ30403	0.0837826	1.82407		GOLGA8B	0.230307	-1.21885
RPS29	0.0839329	1.76021		CNOT6	0.230351	-1.21562
ADAM11	0.0840149	1.83903		TTC8	0.230721	-1.21194
HSD11B2	0.0840368	1.82905		CETN4P	0.230837	-1.21627
TMEM105	0.0841416	1.82452		RBM48	0.230853	-1.22492
APCDD1L-AS1	0.0841498	1.84		DDX49	0.230864	-1.23127
MIR17HG	0.0841884	1.81118		TRO	0.230927	-1.22475
HMOX2	0.0844432	1.78914		POLD3	0.230973	-1.22222
LOC100506305	0.0844762	1.81077		TARBP2	0.231347	-1.22939
MB21D1	0.0845	1.82256		RAD54B	0.23144	-1.21158
DBT	0.084587	1.80436		FAM131B	0.231511	-1.21449
SNHG16	0.0846436	1.7959		TANC1	0.231739	-1.21757
CENPI	0.0846958	1.8473		OR2D2	0.23175	-1.21385
SUV420H2	0.0847371	1.84471		ZNF575	0.231761	-1.21382
TEKT2	0.0848204	1.84795		KNG1	0.23193	-1.21338
CYTH4	0.0848781	1.85431		DHX15	0.232017	-1.22343
STAU2-AS1	0.0848868	1.83166		USP47	0.23221	-1.20893
C2orf83	0.084904	1.81199		ACSL1	0.232304	-1.20973
USP32P2	0.0849294	1.84234		RAP1GDS1	0.232399	-1.21862
PGBD2	0.0849508	1.81832		CDH26	0.232643	-1.21149
RPS7P5	0.0852799	1.85166		CCDC134	0.23283	-1.2128
TMED4	0.0853803	1.79551		ADSL	0.233036	-1.22282
HID1	0.0855226	1.85006		PLXNA3	0.233096	-1.20792
ZNF101	0.0855262	1.81681		LOC341056	0.233128	-1.20678
KLF3	0.085537	1.83926		ECHDC1	0.233546	-1.22517
EMILIN3	0.0855674	1.84976		B4GALNT3	0.233866	-1.2037
IBA57	0.0856995	1.83457		DLX2	0.234215	-1.20735
SLC7A11	0.0857441	1.80984		SPAG8	0.234299	-1.20588
LINC00617	0.0858139	1.83704		HNF1A	0.234317	-1.20709
LAMP3	0.0859995	1.83004		EAF2	0.234415	-1.20692
NAA11	0.0860561	1.77895		FCRL6	0.234482	-1.20665
NARG2	0.0860635	1.80437		VWA3B	0.234659	-1.20619
SEC24D	0.0861764	1.81911		WDR38	0.234671	-1.20616
SLC6A6	0.0862161	1.81929		ACSM2A	0.234783	-1.20586
PTGIS	0.0862663	1.81727		LOC100505738	0.234818	-1.21062
MTMR11	0.0864103	1.83395		ABT1	0.23504	-1.21659
LOC730091	0.0864565	1.80123		MAGEC2	0.235295	-1.20296
NAPB	0.0864959	1.82194		HTR2B	0.236195	-1.20217
PLXNB2	0.0865022	1.81056		LOC729970	0.236321	-1.19845
DCHS1	0.0865984	1.81379		RAG1	0.236365	-1.20158
FXYD7	0.086625	1.80785		MYH8	0.23659	-1.20027
CCHCR1	0.086639	1.78758		MYLK2	0.236735	-1.19702
LOC155060	0.0866476	1.8093		IPO7	0.236864	-1.2075
AARD	0.0866693	1.8349		LINC00324	0.236917	-1.20029
EXD1	0.0866894	1.81325		SH2D6	0.237283	-1.19934
BOP1	0.0867555	1.78669		DET1	0.237292	-1.19909
NOS1	0.0867758	1.82422		ARHGAP42	0.237494	-1.19514
AASDH	0.0867868	1.82511		ALKBH1	0.238694	-1.19766
CTSC	0.0867966	1.79048		TBC1D26	0.238809	-1.19102
U2AF1	0.0867971	1.74394		CCNJL	0.239017	-1.19255
DDX11	0.0868147	1.79801		RAB10	0.239203	-1.20559
SNAR-A5	0.0868316	1.83991		COA4	0.239524	-1.20579
SNAR-A8	0.0868316	1.83991		CD83	0.239631	-1.18938
GIT1	0.0868946	1.79296		C20orf141	0.239897	-1.19256
PTPLA	0.0870003	1.82356		ARR3	0.239901	-1.19255
RAB11FIP3	0.087146	1.83947		TMTC1	0.24027	-1.18789
PDRG1	0.087215	1.7895		SRBD1	0.240372	-1.19146
BNIP3L	0.0873309	1.78181		KCNK12	0.240538	-1.18663
CCDC144NL	0.087376	1.79444		ADAM10	0.240859	-1.19976
ATG14	0.0873802	1.8146		PYGM	0.240917	-1.19125
FGD5P1	0.0875053	1.79614		EML5	0.241044	-1.18961
TRIB2	0.0876171	1.77461		CADPS2	0.241095	-1.18948
C12orf77	0.0876382	1.82092		AMOTL1	0.241161	-1.18626
SPHK2	0.0876946	1.80269		PRICKLE2-AS1	0.241438	-1.18427
NUAK2	0.0877777	1.82868		ATP8B5P	0.241538	-1.18834
NEK11	0.0877865	1.83534		YTHDF2	0.241617	-1.20195
SNORA20	0.0878237	1.8351		RBPMS2	0.241719	-1.18577
NPIP	0.0878284	1.76241		ANKRD20A2	0.241812	-1.18371
YY2	0.0880113	1.83389		TMLHE	0.241862	-1.19029
SGIP1	0.0880257	1.8338		PDZK1	0.242066	-1.18617
PLIN4	0.0880968	1.83335		GSTT2	0.242125	-1.1963
ZBTB8A	0.0881243	1.79139		CEP85L	0.242394	-1.1838
PRKAR1A	0.0881246	1.75806		FAM120B	0.242535	-1.19882
ARHGEF5	0.0881264	1.83316		TMED2	0.242665	-1.19998
YWHAQ	0.0881483	1.74004		C17orf104	0.242934	-1.18476
LOC100507564	0.0882961	1.83207		TPM2	0.243029	-1.19266
TRMT11	0.0885284	1.77455		LINC00473	0.243238	-1.18399
ZBTB8B	0.0885309	1.82739		MYO9A	0.243527	-1.17938
AIRE	0.088564	1.8268		MRPS14	0.243859	-1.19294
IKBIP	0.0886506	1.78417		ZNF566	0.244146	-1.17814
LOC344967	0.0886657	1.77582		FAM200A	0.244281	-1.18501
HIST1H3J	0.0886852	1.82959		LOC441455	0.244286	-1.17749
LINC00327	0.0887799	1.81524		ZACN	0.244293	-1.18129
RTN4RL2	0.0887853	1.82765		CRYAB	0.244295	-1.17889
ANO8	0.0888174	1.82828		LINC00221	0.244678	-1.19365
FAM84B	0.0888673	1.77214		C10orf11	0.244859	-1.17985
CCDC113	0.0890318	1.8041		ZSCAN29	0.244946	-1.17918
SPINT2	0.089047	1.82495		LTBP1	0.244994	-1.17939
DCK	0.0890842	1.79247		ENKUR	0.245362	-1.17858
CROCC	0.0891007	1.80947		GGT1	0.245369	-1.17547
FAM111B	0.0891866	1.78403		MRPS31	0.24551	-1.18878
NRCAM	0.08944	1.79979		CACNA1C	0.245674	-1.17387
BPNT1	0.0894769	1.7995		TNFSF12-TNFSF13	0.245834	-1.17738
DUSP26	0.0895352	1.79917		RPL5	0.24584	-1.17332
CER1	0.0895702	1.82397		SEC31B	0.245993	-1.17338
FAM219A	0.0895869	1.79656		FAM214B	0.246103	-1.17245
SNAR-A11	0.0895882	1.82187		DHRS12	0.246573	-1.17551
MCF2L2	0.0895948	1.76429		ADH6	0.246586	-1.17547
ERLIN2	0.0898062	1.76168		ZNF845	0.246589	-1.17373
KIAA1324L	0.0899048	1.7563		SSBP3	0.24699	-1.18472
MPV17L2	0.0899615	1.77879		BTNL2	0.246992	-1.17445
KPNA4	0.0899756	1.78192		ZNF354B	0.247511	-1.17314
GATSL2	0.0900808	1.82057		OSTCP1	0.247521	-1.17311
FBXO30	0.090106	1.80569		CYP2R1	0.247618	-1.16957
MAP1LC3A	0.0901525	1.77442		OSBP	0.247723	-1.1687
GPCPD1	0.0903893	1.79811		ALLC	0.24783	-1.17233
FLCN	0.0904053	1.7924		PVRL1	0.24867	-1.16825
LINC00311	0.0904074	1.77763		C15orf62	0.24871	-1.17012
SENP7	0.090553	1.79551		MUT	0.248854	-1.16549
SLC23A2	0.0905566	1.80955		LZTFL1	0.248941	-1.17105
SH3BP2	0.0905825	1.79043		TMEM133	0.248946	-1.16656
DDX51	0.0906046	1.77108		ZMYM1	0.249238	-1.16769
CA14	0.0906805	1.80024		CCDC146	0.249289	-1.16866
TCTEX1D2	0.0907399	1.7591		DAB1	0.249407	-1.16681
RP1-177G6.2	0.0907828	1.77993		LAMTOR5	0.249854	-1.18357
NKAIN1	0.0908334	1.80178		SYNC	0.249913	-1.16335
TMEM242	0.0908527	1.78247		UBE2J1	0.249972	-1.16975
ZNF252P-AS1	0.09089	1.8115		FBL	0.250226	-1.1909
UIMC1	0.090897	1.78155		CCDC62	0.251184	-1.16392
APBB3	0.0909547	1.76007		ERLEC1	0.251215	-1.17461
MDM4	0.090981	1.76958		ZNF826P	0.251302	-1.16363
ZDHHC3	0.0910645	1.80196		GLUD2	0.251443	-1.16321
KIAA1875	0.0911839	1.77928		C11orf95	0.25175	-1.15962
FARS2	0.0912865	1.76362		TMEM68	0.251787	-1.16193
GAGE12D	0.0913371	1.74234		LOC100289473	0.252354	-1.15702
SRL	0.0913523	1.78028		CCDC93	0.252359	-1.15802
COL26A1	0.091389	1.78691		LOC400657	0.252583	-1.16595
FCRL1	0.0914041	1.75412		ETFA	0.252634	-1.16907
ZNF136	0.091423	1.78469		FBXL16	0.252707	-1.16013
ABCF3	0.0914241	1.75518		C12orf5	0.252848	-1.16932
HMBOX1	0.091448	1.79111		MPPE1	0.253073	-1.15987
LOC100506241	0.0914568	1.78948		LOC728537	0.253424	-1.15835
PCDHA9	0.0914586	1.79669		LOC100507118	0.253725	-1.15761
MSMO1	0.0914791	1.78854		APTX	0.254149	-1.1603
LRRC2	0.0914902	1.78841		TAF1B	0.254357	-1.16454
PXMP4	0.091499	1.76385		CUL2	0.254414	-1.16177
RNF111	0.0915	1.80204		TXNDC12	0.25454	-1.16402
TPX2	0.0915109	1.73941		OR7A5	0.254687	-1.152
UBAC1	0.0917068	1.75374		TOX3	0.254719	-1.15214
COX15	0.091741	1.76336		PA2G4	0.255345	-1.17082
ABCA3	0.0918263	1.78016		NANOS1	0.255406	-1.14931
DOPEY2	0.0919521	1.73816		FAM25B	0.255793	-1.1525
MAST3	0.0920084	1.79032		FAM25G	0.255793	-1.1525
KDELC2	0.0920251	1.77526		FAM25C	0.255793	-1.1525
BACE1-AS	0.092119	1.77007		ATP5L2	0.256238	-1.1473
THAP7	0.0921546	1.74948		CPLX2	0.256788	-1.14646
EFNA3	0.0922439	1.80649		MROH2B	0.256837	-1.14993
ST3GAL1	0.092258	1.78147		TMX1	0.256999	-1.15897
PPP1R14C	0.0922858	1.76268		ZNF487P	0.257299	-1.14879
DCTPP1	0.0922879	1.74944		SYCE1	0.257389	-1.14902
FSTL1	0.0923155	1.7614		BRAT1	0.257618	-1.15044
SYDE2	0.0923216	1.79962		DIABLO	0.257913	-1.15986
TOE1	0.0923888	1.75109		CORO2B	0.257928	-1.14316
LMX1B	0.0924203	1.79498		MORF4L2-AS1	0.258017	-1.14704
ELL	0.092437	1.78322		CCL17	0.258203	-1.14658
CTU2	0.0924973	1.77862		LONP1	0.258316	-1.15193
SDF2	0.0925797	1.76835		CLMP	0.258382	-1.14309
DACH1	0.092749	1.77466		POTED	0.258437	-1.14601
FAM153C	0.0927646	1.77847		KIR2DL3	0.258483	-1.14589
NUAK1	0.0928291	1.74867		SLC16A2	0.258548	-1.14971
CAMK1D	0.0928789	1.7924		ADAM23	0.258628	-1.14554
OR7D2	0.0929078	1.78046		HEATR6	0.258747	-1.14761
BUB1B	0.0929648	1.74394		LRRC8B	0.258824	-1.14108
LOC100506469	0.0930265	1.76277		SLC32A1	0.258936	-1.14119
CCDC153	0.0930747	1.80223		LOC100507557	0.259045	-1.142
LOC116437	0.0930824	1.80079		PDIK1L	0.25923	-1.14212
MMP15	0.0930941	1.80211		ZNF350	0.259289	-1.14311
SGK3	0.0931944	1.77056		NAV3	0.25939	-1.14368
SST	0.0932396	1.80122		ZNF160	0.259544	-1.14284
PTPN3	0.0932435	1.75029		CHRNB1	0.259742	-1.14156
GOLGA2	0.0932492	1.74684		ELP2	0.259759	-1.15239
POMT1	0.0933229	1.75131		SYNPO2	0.259815	-1.13906
NCS1	0.093348	1.77303		SH2D4B	0.260461	-1.14107
EVI5	0.0934508	1.77755		PHKA2-AS1	0.260552	-1.14085
MYT1	0.093465	1.79984		CASC4	0.260621	-1.15208
DYNC1LI2	0.0935243	1.75547		FATE1	0.261096	-1.13953
SMAD4	0.0935554	1.76252		CACNA1S	0.261241	-1.13918
MAD1L1	0.0935576	1.76637		C4orf3	0.261259	-1.14806
MPP1	0.0935598	1.77593		ZNF547	0.261336	-1.13854
LOC400958	0.0936195	1.75395		RHBDF1	0.261576	-1.13837
TTC39B	0.0936898	1.79727		ZNF449	0.261857	-1.13702
LRFN1	0.0936973	1.78438		MSRB2	0.261893	-1.13385
DRAXIN	0.0937475	1.74522		LINC00838	0.262281	-1.13666
MTMR4	0.0937752	1.75646		ATPBD4	0.262364	-1.14142
UFM1	0.093791	1.747		LETMD1	0.262405	-1.14337
LOC284260	0.0938392	1.77244		PCIF1	0.262657	-1.14436
AAK1	0.0938705	1.75726		RPL7A	0.262664	-1.15201
EPGN	0.0939018	1.78408		EMR4P	0.262684	-1.13382
ALPP	0.093998	1.78194		SUPV3L1	0.262799	-1.1451
GRM6	0.0940432	1.76918		PGAM4	0.262986	-1.13183
GNRHR2	0.0940869	1.7664		WTIP	0.263027	-1.13485
FLJ22184	0.0942237	1.79499		THTPA	0.263108	-1.13447
CPNE6	0.0943316	1.79187		POLR2A	0.263121	-1.14295
TONSL	0.0943757	1.73926		EXOSC2	0.263334	-1.13775
RASSF2	0.0944056	1.79326		ANXA4	0.263359	-1.13468
MGEA5	0.0944333	1.74357		POMC	0.263597	-1.13871
BTG3	0.0944495	1.73251		ZNF33A	0.263716	-1.13331
CMKLR1	0.0944846	1.79323		RFC5	0.263934	-1.13736
MARVELD3	0.0945312	1.76562		HNRNPH2	0.264174	-1.13839
CHAT	0.0947116	1.7641		ASCC1	0.264206	-1.14189
TRMT12	0.0949116	1.7573		GHITM	0.264524	-1.14476
EPHB3	0.0949432	1.74714		NOP10	0.264557	-1.1397
POTEM	0.0949779	1.7513		ABHD4	0.264627	-1.13577
LOC100996455	0.0950855	1.77707		SLFNL1	0.264844	-1.13048
KIF18A	0.0952161	1.7391		CLK3	0.264846	-1.14176
PAGR1	0.0953106	1.76378		ANK3	0.264955	-1.13021
FAM92A1P2	0.0953345	1.749		METTL18	0.265189	-1.12602
BRIP1	0.0953631	1.7497		MYPN	0.265367	-1.12922
OIP5-AS1	0.0954544	1.7366		EXOC6B	0.265484	-1.12634
HK2	0.0955532	1.75987		ATPBD4-AS1	0.26594	-1.12785
KIAA1161	0.0955728	1.77311		BCR	0.265984	-1.1255
SLC15A1	0.0955737	1.76787		QRICH2	0.266001	-1.12486
LAPTM4A	0.0956493	1.70372		SLC26A10	0.266193	-1.12641
TCERG1	0.0957975	1.7331		XAGE3	0.266499	-1.12441
IL16	0.0958615	1.78545		AKAP9	0.266576	-1.13092
NOB1	0.0959326	1.73544		AQPEP	0.266592	-1.12629
BTN3A2	0.09601	1.75723		HIST2H2AB	0.266675	-1.12609
CDC42BPG	0.0960287	1.78365		MRPL2	0.266699	-1.13874
PPAN	0.0960667	1.73918		CLIC4	0.266857	-1.12366
SH3BP1	0.0961167	1.78319		METRN	0.266992	-1.12283
MOG	0.096186	1.7584		MOGS	0.26702	-1.12814
SAP18	0.0962003	1.71278		TMEM25	0.267139	-1.12177
CA13	0.0962829	1.7621		GMPPA	0.267221	-1.13383
C7orf25	0.0963155	1.76647		LOC645166	0.267425	-1.12533
INSL3	0.0963221	1.78272		TMEM141	0.267433	-1.12426
THAP6	0.0964101	1.73751		AMDHD1	0.268025	-1.12287
APOBEC3F	0.0965318	1.77049		FOXO3B	0.268212	-1.11892
ST6GAL1	0.0965329	1.72989		SH3BP5-AS1	0.268681	-1.11768
RECQL5	0.0965784	1.75601		MRAP2	0.268764	-1.12064
ENG	0.096585	1.76725		ZNF154	0.268807	-1.11728
CAPN10	0.0966401	1.75202		LCAT	0.269221	-1.12003
SPON1	0.0967114	1.7583		DUSP6	0.269261	-1.12777
CHN1	0.0968534	1.73397		OPCML	0.269286	-1.11987
AFAP1L2	0.096913	1.76447		HBE1	0.269627	-1.11961
UBA7	0.0969561	1.77897		TOPORS	0.269793	-1.11992
SEMA7A	0.0969681	1.7789		NDUFAF7	0.269902	-1.12715
SPEG	0.0970714	1.76158		CLEC18B	0.269937	-1.11444
ATP5O	0.0970759	1.68812		SCOC	0.269949	-1.12791
ZNF519	0.0970859	1.73724		FLVCR1-AS1	0.270036	-1.11924
TLR7	0.0972155	1.75344		TNKS2	0.270223	-1.12045
SLC5A5	0.0972268	1.75123		ZNF770	0.270361	-1.12062
PTK6	0.0973761	1.74835		ATP5SL	0.270503	-1.12837
RXRA	0.0974302	1.77619		SH2B2	0.27094	-1.11595
TIGD1	0.0974385	1.73837		RIMBP3B	0.271704	-1.11262
POTEA	0.0975308	1.75082		C17orf76-AS1	0.271727	-1.11154
ARHGEF26-AS1	0.0975393	1.74365		RPL27A	0.271956	-1.11792
SUPT6H	0.097575	1.74147		MYLK4	0.272436	-1.11227
EMB	0.0976304	1.77502		YME1L1	0.27263	-1.11351
ZNF561	0.0976353	1.72636		GPC4	0.272657	-1.12327
RFTN2	0.0976567	1.77487		IRAK1BP1	0.272689	-1.10799
CAPN2	0.0976628	1.74094		FKBP1A	0.272713	-1.12317
DHFRL1	0.0976859	1.75886		GABRR1	0.27331	-1.11037
NME4	0.0976982	1.72553		DDX28	0.273426	-1.11035
TMEM189-UBE2V1	0.0978311	1.74733		LIN37	0.273457	-1.11188
PDE4C	0.0978409	1.75543		SPDYE8P	0.273875	-1.10622
SV2C	0.0979015	1.77196		SSX3	0.273968	-1.10523
ACAT2	0.097935	1.7287		SYDE1	0.274003	-1.10874
RASGRP2	0.0979729	1.77302		ANKRD20A11P	0.274127	-1.10647
PALM2	0.0981009	1.75798		ACOT12	0.274137	-1.10843
PPM1K	0.0981265	1.73896		DDX18	0.274299	-1.12195
GDI1	0.0981361	1.73314		LOC100130744	0.27452	-1.10679
SLC6A10P	0.0981652	1.7719		PPM1N	0.275205	-1.10719
HS1BP3	0.0982965	1.74742		POLR3A	0.275359	-1.11315
TMEM236	0.0982975	1.75592		STAM2	0.275549	-1.10687
LOC149134	0.0983457	1.77085		DNAH11	0.275802	-1.10446
DDX27	0.0984202	1.70413		PBDC1	0.276065	-1.11295
MAPK8IP3	0.0985465	1.73792		TMX2	0.276162	-1.11621
TOMM34	0.0986155	1.72049		FBXO32	0.276712	-1.09892
SNRNP70	0.0986267	1.7364		GPATCH3	0.276764	-1.10534
MBIP	0.098642	1.72769		DTWD1	0.277519	-1.10506
HNF1A-AS1	0.0986461	1.74127		CRYZL1	0.277783	-1.10335
LARGE	0.0986534	1.74211		CAV3	0.278079	-1.09923
RBM15B	0.0987689	1.71418		MTA3	0.278175	-1.10278
PDE11A	0.0987794	1.75435		FAM196A	0.278504	-1.09779
LINC00637	0.0988129	1.70559		C3orf17	0.278695	-1.10166
RAMP2-AS1	0.0988274	1.74609		AURKC	0.279046	-1.10222
ZNF569	0.0988618	1.72402		REM2	0.279546	-1.09583
HS6ST1	0.0988648	1.73214		TMEM186	0.279748	-1.09876
DGAT2	0.0988926	1.73338		CD22	0.279823	-1.09519
TBC1D3B	0.0990478	1.73143		ZNF815P	0.279922	-1.09142
IL6R	0.0991986	1.73637		HIVEP2	0.279938	-1.1032
RLIM	0.0993279	1.70555		TAF12	0.279949	-1.10132
MIR5047	0.0993568	1.73359		ZHX1-C8ORF76	0.280387	-1.09025
SLC2A4	0.0994175	1.75111		PRDM15	0.280434	-1.09008
SCO2	0.0995339	1.74303		IL1RAP	0.281055	-1.09053
LRP1	0.0996085	1.75404		TEDDM1	0.281232	-1.08914
FBLIM1	0.0997181	1.72799		LOC401074	0.281544	-1.08753
LDLR	0.0997322	1.74517		WDR93	0.281688	-1.0909
WRAP73	0.0998527	1.73334		ZFP36L1	0.281711	-1.10864
SLC27A3	0.0998776	1.75052		PPP2R1B	0.282437	-1.09275
TUFT1	0.0999925	1.7429		OST4	0.282538	-1.10288
AGPAT6	0.10001	1.71779		ZNF30	0.282688	-1.09303
ASIC2	0.100055	1.75235		KIAA1704	0.282803	-1.09262
DPY19L3	0.100122	1.73237		ZDHHC14	0.283177	-1.08383
LINC00471	0.100197	1.73759		LOC440900	0.28323	-1.08736
SLC35B4	0.10024	1.71588		S100A5	0.283317	-1.08716
CD36	0.100259	1.75552		MRPL43	0.283441	-1.09614
RABIF	0.100316	1.7147		KIAA1430	0.283535	-1.08689
BTRC	0.100363	1.72621		EVI5L	0.283732	-1.08621
[truncated: 9,940 more rows]

## Sheet: CD24+NGFR- vs CD24-NGFR+
thresh: 0.01	up in first combination				down in first combination
	p_value	t_stat			p_value	t_stat
CD24	2.58018e-15	14.9866		NGFR	1.44482e-20	-17.2561
MYL6	7.62068e-08	6.17318		TP53I11	5.68435e-13	-9.3115
COTL1	3.34924e-06	5.14272		CHRNA1	1.39843e-12	-9.09723
CRABP2	5.93179e-06	5.25015		ASS1	7.95731e-12	-10.2066
BMP7	7.82059e-06	5.38123		HEYL	2.77923e-11	-9.41156
CSRP1	1.41489e-05	5.00523		GRM4	4.89346e-10	-7.33292
AFF3	1.58145e-05	4.9703		MFAP4	1.56093e-09	-7.23696
MEIS2	2.13269e-05	4.78482		AFAP1	1.96803e-09	-7.04056
TPM1	3.47494e-05	4.55867		GAL	5.86767e-09	-7.44054
CGNL1	6.82208e-05	4.66308		F3	9.90102e-09	-6.58653
GCHFR	6.95938e-05	4.46823		PPP1R17	1.46939e-08	-6.90669
BOC	7.29017e-05	4.55513		DOCK6	2.15362e-08	-6.72
TGFBI	9.74654e-05	4.46855		NEUROD1	2.61028e-08	-6.70623
MT2A	0.000113098	4.20658		MFNG	2.63627e-08	-6.39193
DHRS3	0.000117069	4.47261		DLL3	3.09387e-08	-6.31066
WWTR1	0.000143574	4.27247		ALK	3.50388e-08	-6.3678
PDLIM1	0.000152445	4.1398		ZFAT	5.28425e-08	-6.16509
S1PR2	0.000155891	4.24269		SCHIP1	6.19806e-08	-6.66273
CRIP2	0.000182468	4.18086		USP18	6.46278e-08	-6.57473
NEDD9	0.000188858	4.23214		SUSD2	6.79153e-08	-6.76003
DDAH2	0.000276713	3.89984		WIPI1	9.10204e-08	-6.08583
CA14	0.000320843	4.10019		PCOLCE2	9.23692e-08	-6.33333
CFL1	0.000335105	3.8289		ADAM12	1.2348e-07	-5.95005
MDK	0.000343852	3.78607		RASD1	1.39387e-07	-5.92929
LIMCH1	0.000375065	3.8857		SSTR2	1.77728e-07	-6.045
DFFA	0.000549212	3.67924		SLC15A3	1.81544e-07	-5.87443
HCLS1	0.000611727	3.79307		SLC12A2	2.10989e-07	-5.88626
FZD2	0.000614957	3.77767		HRNR	3.44805e-07	-5.7363
APOL2	0.000624191	3.81832		DLL1	3.86488e-07	-5.85594
KRT8	0.000715023	3.69609		GKAP1	4.42741e-07	-5.62799
PPOX	0.000758467	3.64839		PPP1R14A	5.94135e-07	-5.80535
ARHGAP29	0.000786957	3.73811		EYA2	8.43145e-07	-5.4975
KRT18	0.00082556	3.67208		RYR2	9.59062e-07	-5.47167
PTPN14	0.000832523	3.70145		TSPAN5	9.70974e-07	-5.55304
NTRK2	0.000854252	3.71651		NOTCH1	1.01367e-06	-5.41168
ERRFI1	0.000876466	3.6531		RGS10	1.15202e-06	-5.61815
IFITM1	0.000890199	3.64274		FNDC5	1.15211e-06	-5.40757
SOX13	0.000923893	3.70394		PREX1	1.83844e-06	-5.26708
IFITM3	0.000946063	3.47407		VASH2	1.84741e-06	-5.28094
PMP22	0.00110616	3.54656		CCDC3	2.10646e-06	-5.63427
SDC1	0.00117974	3.57982		IQSEC1	2.24791e-06	-5.2161
GSTP1	0.00123328	3.38578		BCL11A	2.24981e-06	-5.21145
SERTAD4-AS1	0.00126791	3.58349		PKDCC	2.85058e-06	-5.14085
HIPK2	0.00139017	3.43017		CHRNA3	3.29241e-06	-5.15567
CNN2	0.00150474	3.36599		IGFBPL1	3.36988e-06	-5.21098
CTCFL	0.00164667	3.30216		FAM171A1	3.53651e-06	-5.0976
KIAA1462	0.00167882	3.46153		STMN1	3.64247e-06	-5.51587
PLEKHB1	0.00168148	3.38824		MGST2	4.07313e-06	-5.04367
CDH2	0.00185324	3.32		ITGA7	4.60858e-06	-5.02823
SPON1	0.00187927	3.42775		APMAP	4.981e-06	-5.21621
PAX3	0.00195127	3.37228		SPRY4	5.0753e-06	-5.1223
LPP	0.00197644	3.34291		IMPDH1	5.33876e-06	-4.97903
NBPF15	0.00200494	3.26633		MPV17L2	5.52877e-06	-4.95974
SLC9A3R1	0.00202898	3.27958		HLX	5.83702e-06	-4.94473
GPC3	0.00216697	3.23778		CPVL	5.92232e-06	-4.94748
MAGEA8	0.00219121	3.31206		S100A6	5.99707e-06	-5.10932
TOR1AIP2	0.00224084	3.22521		FAM213A	6.42814e-06	-5.13664
PRSS23	0.00228042	3.3572		MEGF11	6.45864e-06	-5.14562
SEMA5A	0.0023273	3.31128		PCK2	6.93281e-06	-4.94567
UGT8	0.00253105	3.25851		ADAL	8.10819e-06	-4.87225
TSNAX	0.00257018	3.14221		COL16A1	8.63204e-06	-4.83993
CCND1	0.00266412	3.14186		STXBP2	9.85285e-06	-4.86253
S100A10	0.0027968	3.23141		SEMA5B	1.02155e-05	-4.95281
CXADR	0.00289203	3.24113		CAP2	1.09241e-05	-5.00313
NCDN	0.00299707	3.17969		TIMM50	1.10631e-05	-5.15533
FADS1	0.0030277	3.10545		NPY	1.1837e-05	-4.83027
RAB31	0.00306529	3.17727		NEO1	1.21114e-05	-4.75046
JAG1	0.00309194	3.23805		CDH15	1.25499e-05	-5.02211
IBA57	0.00310565	3.17279		TACC2	1.25645e-05	-4.73933
ID3	0.00311577	3.1085		KANK1	1.31155e-05	-4.72646
SRGAP2	0.00326774	3.12695		ABCA5	1.3624e-05	-4.92237
SDC3	0.00334429	3.12564		FTSJD2	1.40065e-05	-4.75959
ST3GAL1	0.00343607	3.16027		HEY1	1.45096e-05	-4.69604
GPRC5B	0.00359473	3.12069		EGFLAM	1.64607e-05	-4.66168
PLEKHG1	0.00371265	3.1183		MTHFD2	1.93202e-05	-4.86329
PALLD	0.00372354	3.11472		CHRNB4	2.02686e-05	-4.60316
RBPMS2	0.00376846	3.14714		GPRC5C	2.04212e-05	-4.64445
ADORA2B	0.00385908	3.0967		ABCB6	2.24886e-05	-4.57674
CDH3	0.00386663	3.14871		AGPAT2	2.29593e-05	-4.66107
SLC35F1	0.0039028	3.12229		JAM3	2.368e-05	-4.56232
LTBP1	0.00395475	3.14068		PDIA5	2.43862e-05	-4.5661
ATP1A2	0.00414442	3.11584		NTRK1	2.73166e-05	-4.63205
SLC1A3	0.00417258	3.10486		ADAM11	2.75672e-05	-4.72344
ISYNA1	0.00418988	3.01311		FBLN2	2.94495e-05	-4.69114
RNF141	0.004208	3.03324		ATP1A3	3.04057e-05	-4.51991
AARS2	0.00422672	2.98266		PVRL1	3.79625e-05	-4.6946
SERTAD4	0.00439007	3.09906		NAA60	3.80137e-05	-4.432
CTGF	0.00441338	3.08672		LAMC3	3.90216e-05	-4.68562
TSTD3	0.00442655	3.03588		KAZN	4.17018e-05	-4.41437
AK4	0.00462843	3.03031		EML4	4.17771e-05	-4.48121
PIM1	0.00468298	2.97558		OLFML2B	4.24567e-05	-4.55436
KCTD20	0.0047342	3.00169		RAPGEF5	4.26544e-05	-4.4449
FOXD2	0.00474329	3.05827		PDRG1	4.34393e-05	-4.46406
MECOM	0.004853	3.00959		FAM219A	4.608e-05	-4.58245
BMP4	0.00497073	3.04929		NET1	4.8438e-05	-4.41859
LINC00665	0.00506399	2.95194		FAM110A	5.1323e-05	-4.43008
FLI1	0.00517918	3.03275		AUP1	5.24183e-05	-4.64807
PEA15	0.00518912	2.94013		FAM64A	5.4288e-05	-4.35933
NIP7	0.00520742	2.90036		RNF130	5.66296e-05	-4.31577
OLFML3	0.00531422	2.97814		BCRP3	5.72861e-05	-4.5592
RAB33B	0.00539727	2.97447		CRMP1	5.87545e-05	-4.30401
LOC100131564	0.00546733	2.91792		MRE11A	6.56243e-05	-4.33585
FLJ39739	0.00549755	2.94975		ABCA1	6.8337e-05	-4.29765
ST3GAL3	0.00550795	2.9435		CCM2L	7.34951e-05	-4.33137
COL4A2	0.00571022	2.95815		APLNR	7.50478e-05	-4.38895
TMOD1	0.00602982	2.9532		SYTL3	7.82169e-05	-4.28564
GREB1	0.00609607	2.92875		NCLN	7.84982e-05	-4.23056
SSBP2	0.0062502	2.84994		PTP4A3	8.09095e-05	-4.2149
MGST1	0.00634359	2.84791		GADD45A	8.10359e-05	-4.21938
SPOCK1	0.00652816	2.93903		TUBA4A	8.66675e-05	-4.21668
FLII	0.00654501	2.87852		KALRN	8.76736e-05	-4.2021
SNX7	0.00659556	2.85598		FAM120B	8.80861e-05	-4.2813
NOTCH2	0.00660825	2.89976		PYCR1	9.20407e-05	-4.21166
QTRTD1	0.00682618	2.82832		KIAA0247	9.51604e-05	-4.16461
CXCL12	0.00682681	2.82628		FAM212B	9.59431e-05	-4.20326
DSTN	0.00694148	2.81829		NAV1	0.000101212	-4.15905
CLIC4	0.00703648	2.82178		TRMT10C	0.000104982	-4.19447
HMGA2	0.00705487	2.80096		TBRG4	0.000107747	-4.25408
SLC25A1	0.00707227	2.82574		ESPNL	0.000112532	-4.22747
HOXC11	0.00723573	2.85116		MYO10	0.000113431	-4.11519
C9orf3	0.00745368	2.81427		ARHGEF25	0.000114075	-4.28724
RAI14	0.00756282	2.8192		SYNGR1	0.000117541	-4.13293
HNRNPA1P10	0.00761762	2.7604		TSPAN9	0.000117917	-4.17357
TMEM88	0.00767607	2.79988		GPM6B	0.000118716	-4.11355
C1QTNF6	0.00771833	2.85769		C1D	0.000129	-4.08662
ALDH1A2	0.00780249	2.83692		SYT1	0.000130284	-4.07552
NRIP3	0.00781115	2.81889		SIGMAR1	0.000130359	-4.26187
ZNF503	0.00787025	2.84891		LFNG	0.000131249	-4.27868
LOC339803	0.00793229	2.81931		IRS2	0.000136265	-4.2363
ZNF536	0.00809891	2.84047		C11orf24	0.000136688	-4.06191
LOC100129269	0.00810322	2.81037		FASTKD1	0.000143944	-4.04504
LEPREL4	0.00811393	2.76841		DDX55	0.000149789	-4.03923
SDC4	0.00822862	2.77662		PDIA6	0.000151633	-4.27481
STEAP2	0.0085028	2.78736		GLDC	0.000154214	-4.22392
ACTN1	0.00863121	2.74108		NDUFA10	0.000160373	-4.01551
PRKCA	0.00880465	2.79395		CAMK2B	0.000164661	-4.18602
LINC00598	0.00884047	2.79543		MSL3P1	0.000169144	-4.03355
HOXA-AS3	0.00889711	2.80243		WSCD1	0.000171669	-4.01418
TFAP2A	0.00896349	2.80471		PCBP4	0.000181828	-4.08531
RNF43	0.0089909	2.80748		PLXNA1	0.000187468	-3.99144
SP110	0.00902604	2.80589		TDG	0.000195979	-4.00184
ANAPC16	0.00921833	2.68748		C3orf70	0.00019665	-3.96324
CLSTN3	0.00922041	2.73938		CD63	0.000209443	-4.19409
TRIM56	0.00943657	2.78309		IMMT	0.000218891	-4.15228
NQO1	0.00950438	2.69636		HES6	0.000227434	-3.91473
LOC100996291	0.009536	2.76296		RELL1	0.000232279	-3.91141
LOC100131096	0.00954499	2.76657		HSPA12A	0.000233832	-3.92093
TMBIM1	0.00964679	2.71268		H3F3B	0.000234303	-3.94669
PRR23A	0.00976851	2.73921		MRPS36	0.000236161	-3.93027
PECAM1	0.00979399	2.73909		FAM69B	0.000236438	-4.07146
MAFF	0.00982224	2.74301		TTYH2	0.000239547	-3.94097
RSAD2	0.00995755	2.75868		EIF4E3	0.00024045	-4.0767
TNFRSF1B	0.00995906	2.76292		MRPL45	0.000242526	-3.90676
EFEMP2	0.0100777	2.72218		LITAF	0.00025963	-3.87464
ZNF251	0.0100982	2.70184		TOP1MT	0.000262406	-3.86486
PPFIBP1	0.0101432	2.7082		MTSS1	0.000267354	-3.93986
ERCC4	0.0102037	2.71005		NDUFV2	0.00027217	-4.00031
PLP1	0.0102161	2.71076		DUS3L	0.000280452	-3.85975
MFAP2	0.0104188	2.7069		S100A2	0.000283642	-4.01298
LINC00152	0.0105414	2.7353		SLC35B1	0.000284143	-3.90354
TMPRSS3	0.0106468	2.70151		ST7	0.000284577	-3.88007
LIN28A	0.0108302	2.64349		LAMA5	0.000287631	-3.84113
MBOAT1	0.0108837	2.67282		ARHGEF17	0.000292877	-3.87886
TES	0.0109424	2.7051		TOB1	0.000296763	-3.91941
CAV1	0.0109696	2.72453		BGN	0.000297729	-3.84003
TMEM173	0.0110784	2.72039		2009-09-01	0.000299922	-3.84835
LOC100507156	0.0111142	2.67869		FRMPD1	0.000304742	-3.99632
APH1A	0.0111175	2.66893		MRPS15	0.000306201	-4.00467
TVP23C	0.0112495	2.68114		AGAP3	0.000306603	-3.82705
NLRC3	0.0112699	2.68905		MAD2L2	0.000308805	-3.84462
CLSPN	0.0113591	2.62685		DRAXIN	0.000315688	-3.97763
ZNF738	0.0113695	2.68264		BLMH	0.000321863	-3.94264
WLS	0.0114484	2.63927		CHN2	0.000346744	-3.78539
ERN2	0.0114874	2.68697		CLASP1	0.000349059	-3.78163
SERINC5	0.0115673	2.65346		OPA1	0.000359315	-3.77084
HOXA10	0.0116883	2.62545		COX5B	0.000382424	-3.76545
LOXL2	0.0117393	2.696		CORO1C	0.000382701	-3.78894
ISLR	0.0117709	2.6601		GGT5	0.000386638	-3.91436
MEIS1	0.0118199	2.62625		ALG3	0.000387808	-3.87318
C1orf35	0.0118579	2.61801		NTF3	0.000412962	-3.72985
CSRP2	0.0118642	2.61035		EZR	0.000419504	-3.82035
CREG1	0.011883	2.6394		GADD45G	0.000435809	-3.79978
NT5DC1	0.0120603	2.62294		TMEM38B	0.000444214	-3.70717
DAP3	0.0123966	2.5916		TMED2	0.000445992	-3.81006
C20orf203	0.0125712	2.65647		NDUFA9	0.000455765	-3.81923
PRELID2	0.0126527	2.61453		CHST8	0.000458606	-3.70384
ARID5B	0.0126548	2.63697		ACO2	0.0004767	-3.7513
LBH	0.0128522	2.60883		DNAJC12	0.000484757	-3.67722
GALNT18	0.0129249	2.63088		CHST2	0.000489171	-3.69391
KCNE4	0.0129301	2.62995		YARS	0.000495757	-3.70157
MAPK13	0.0130126	2.62808		RBM26	0.000499883	-3.66864
PGM2L1	0.0131436	2.5971		KLHL25	0.000520862	-3.65514
MORN4	0.0131493	2.60159		CDC42EP2	0.000527078	-3.65434
S100A16	0.0131811	2.59558		POP4	0.000531559	-3.66866
ADAT1	0.013198	2.5755		POLR3D	0.00053374	-3.64809
TRIM24	0.0132097	2.62892		DAPK1	0.000546955	-3.67946
CRYM	0.0132784	2.64134		MED9	0.000565608	-3.63158
PVR	0.0133001	2.59209		TIAM2	0.000569395	-3.76409
ANXA2	0.0133996	2.55773		FAM83D	0.000571452	-3.64417
SLCO2A1	0.0134374	2.63879		MRPS5	0.000578326	-3.6745
TMEM156	0.0134548	2.62848		TIMM22	0.000584114	-3.6535
PDDC1	0.0135066	2.59482		ECI2	0.000589855	-3.64043
TPD52L1	0.0135367	2.58477		GTF3C3	0.000628802	-3.62714
SP140L	0.0136753	2.62481		NHLH2	0.000631346	-3.65841
RHD	0.01402	2.59618		TMSB15B	0.000635633	-3.69269
PBX1	0.0140215	2.57174		SSH1	0.000652024	-3.61545
COL4A1	0.0141666	2.60688		SNRPN	0.000655457	-3.7565
EPHB1	0.0142703	2.5785		CENPJ	0.000660814	-3.64603
AICDA	0.0143218	2.59512		MRPS30	0.000667449	-3.63074
SLFN12	0.0144987	2.60632		TCF4	0.000676272	-3.63043
RAB20	0.0145193	2.60571		VDAC1	0.000697164	-3.71549
IDO1	0.0145864	2.5741		KCNC4	0.000711859	-3.58564
FMN1	0.0146234	2.59276		PHLDA1	0.000755748	-3.5475
APBB2	0.0146282	2.59194		RAB18	0.00075679	-3.54991
BTRC	0.0146681	2.54712		HDAC6	0.000756917	-3.58752
LINC00673	0.0147032	2.55102		CDK6	0.000773044	-3.5429
PDLIM2	0.0147065	2.55522		FKBPL	0.000773447	-3.54458
TONSL	0.0147614	2.57001		RPRM	0.000777814	-3.52923
CCDC122	0.0148876	2.55824		SHISA2	0.000786411	-3.52731
IKBKE	0.0149497	2.58969		MRPS35	0.00079721	-3.67609
MFGE8	0.0149615	2.55108		MYBPHL	0.000799877	-3.52328
PPP1R9A	0.0149813	2.54765		SRL	0.000803506	-3.56633
TMEM159	0.0152844	2.51193		ACAT1	0.000806658	-3.51833
WFIKKN1	0.0153679	2.56264		RPL22L1	0.0008239	-3.51153
CYB5D2	0.0154204	2.54327		SLC38A5	0.000830422	-3.52442
C1QTNF3	0.0154434	2.56695		PPAPDC3	0.00083071	-3.5742
LOC100507584	0.0155011	2.54047		COG2	0.0008476	-3.51372
NSFL1C	0.0155674	2.52097		SNURF	0.000853543	-3.6639
GNPTG	0.0156739	2.51458		SERINC3	0.000862632	-3.57444
VIM	0.0157023	2.48521		LOC283174	0.000864262	-3.58392
BST2	0.0157213	2.50002		NR2C2	0.000874597	-3.58279
PAGE2	0.0157272	2.48834		MED19	0.000878241	-3.57179
C16orf54	0.015794	2.55405		NDUFA8	0.000885405	-3.5587
PTN	0.0158834	2.52884		TEX261	0.000886538	-3.49737
KCNG1	0.0160893	2.56165		SHD	0.000904191	-3.48912
SOCS3	0.0161122	2.54111		EXOSC7	0.000909091	-3.49292
AVPR1A	0.0162268	2.55156		AATK	0.000915254	-3.61313
CDH6	0.0162402	2.54803		ATP6V1G1	0.00092742	-3.60043
PPP2R2B	0.0162548	2.55719		TP53INP2	0.000928393	-3.57293
LOC100505495	0.0162679	2.54125		CORO2B	0.000939952	-3.53064
PRICKLE1	0.0162994	2.51964		TIMM10	0.000955383	-3.55955
LRPAP1	0.0166272	2.50478		SLC41A1	0.000979768	-3.4557
SULT1C4	0.0167312	2.50641		SUOX	0.000983823	-3.46174
MYL9	0.0167808	2.52234		CRTAP	0.00100367	-3.4908
IGFBP5	0.0167859	2.51672		LINC00599	0.00100606	-3.56946
OSBPL10	0.0169086	2.54016		ARHGEF10L	0.00100927	-3.46221
LOC388692	0.0169522	2.50884		GALNT14	0.0010161	-3.44519
TIMP3	0.0169594	2.50672		TMEM11	0.00102453	-3.53466
NEK8	0.017105	2.50101		ADCK3	0.00104794	-3.44101
LOC283299	0.0171835	2.51657		AKAP1	0.00105188	-3.43902
KIAA0754	0.017343	2.49793		COX7B	0.00105261	-3.57874
RASAL2-AS1	0.0173821	2.49566		MGC16275	0.00105929	-3.50159
RASSF8	0.0175079	2.48865		ATP2B3	0.0011225	-3.5386
EFEMP1	0.0175361	2.52343		TMX2	0.00112762	-3.53397
SRGAP1	0.0177046	2.49983		CELF2	0.00113622	-3.44529
LOC100130899	0.0177435	2.50689		GABRB3	0.00114746	-3.43332
AR	0.0177626	2.51888		LARP4	0.0011485	-3.40457
AHNAK	0.0177663	2.48784		ARAP1	0.00116793	-3.44676
IL13RA2	0.0178512	2.51672		STX1A	0.00118929	-3.44678
RAB4A	0.017909	2.4687		RPF2	0.00119789	-3.52523
FOXD2-AS1	0.0179492	2.50428		RANGRF	0.00120483	-3.41046
TAGLN	0.0180151	2.51275		RPL31	0.00121565	-3.4742
ASAP3	0.018057	2.47985		STXBP1	0.00121673	-3.38649
LOC728218	0.0181148	2.49459		LRP8	0.00122512	-3.45836
CIITA	0.018434	2.48318		NAV2	0.00122551	-3.38358
TFAMP1	0.0184882	2.49399		HSPD1	0.00123058	-3.53023
MON1B	0.0185195	2.43145		TRIL	0.00125788	-3.38107
ERF	0.0186039	2.4819		GABBR2	0.00125878	-3.3843
PLAT	0.0186408	2.49789		RSC1A1	0.00128254	-3.37071
GGT1	0.0186625	2.48931		CD9	0.00129889	-3.36549
THSD4	0.0186852	2.48821		NEK6	0.00130448	-3.36546
TRIM16	0.0186933	2.45346		THAP4	0.00130495	-3.36326
PDE6G	0.0186966	2.46301		TOMM5	0.00130953	-3.48729
CYP2B6	0.0187165	2.48515		PAFAH2	0.00131883	-3.3642
RPL13	0.0187304	2.4125		TNNT1	0.00132693	-3.36783
GLI3	0.0188241	2.45684		SLC35C2	0.00133221	-3.39953
CREB5	0.0189162	2.47732		TRIAP1	0.00134568	-3.40247
FGFR2	0.0189722	2.48382		CPA1	0.00134672	-3.38823
HOXA6	0.0190379	2.46305		PPP1R14C	0.00134747	-3.35305
SIGLEC8	0.0193	2.4551		SPRYD4	0.00135807	-3.35142
TM7SF2	0.0193852	2.44169		CPPED1	0.0013633	-3.34896
SOX2	0.0194429	2.41038		TEX10	0.0013678	-3.39444
CLDN11	0.0196114	2.45489		WBSCR17	0.00138389	-3.37382
HMGA1	0.0196123	2.40958		DYNC1I2	0.00138834	-3.36382
HEBP1	0.019632	2.42549		TMED3	0.00139499	-3.41406
SCUBE3	0.0198909	2.44685		BID	0.00142038	-3.37018
IRF7	0.01998	2.44222		EMC4	0.00142795	-3.44931
RNF144B	0.0200307	2.4656		NT5C	0.00142962	-3.41912
ENPP4	0.0201214	2.45206		UNC119	0.0014325	-3.33277
LRIG3	0.0203883	2.42618		OCA2	0.00144623	-3.3301
MPL	0.020416	2.42983		TG	0.00146307	-3.32723
VCAN	0.0204408	2.44043		NEB	0.00148078	-3.36497
KCTD1	0.0205168	2.43937		RAD51D	0.00148683	-3.39161
RARRES2	0.0205504	2.40129		RTEL1-TNFRSF6B	0.00151391	-3.35854
GPR161	0.0205859	2.39985		DENND4A	0.00152388	-3.37904
COL6A3	0.0207059	2.45192		RECQL5	0.0015269	-3.31577
CD300LG	0.0208186	2.42855		C14orf2	0.00153256	-3.35508
CTXN1	0.0208397	2.43865		RBM23	0.00156735	-3.30853
LY6G6D	0.0209173	2.44745		CMTM7	0.00157319	-3.3159
NAPRT1	0.0209335	2.39056		ATP1B1	0.00157439	-3.30652
LOC541471	0.0210757	2.38751		BRE	0.0015777	-3.31768
PTGES3L	0.0211201	2.38097		COX6A1	0.00161684	-3.45788
TIAM1	0.0211929	2.42401		TP53RK	0.00164419	-3.2881
RGS8	0.0213205	2.4382		GNG10	0.00168914	-3.30024
MYH9	0.0213882	2.40048		CHD9	0.001691	-3.27973
IL17RD	0.0217295	2.38433		IGSF3	0.00171796	-3.27414
FHAD1	0.0217616	2.37395		TARSL2	0.00172237	-3.35943
GPR124	0.0217805	2.42961		BOLA3	0.00180579	-3.2641
RASGRP4	0.0218512	2.41385		CYB5R4	0.0018067	-3.26185
SNAPC4	0.0218941	2.40163		RAB39A	0.00182696	-3.36216
NCMAP	0.0219004	2.40044		EIF2B4	0.00186535	-3.26362
RAB12	0.0220095	2.39261		DES	0.0018706	-3.31963
NUAK2	0.0220943	2.40738		HADHA	0.00188375	-3.36581
DYDC1	0.0222514	2.40479		HIGD2A	0.00188442	-3.30815
FZD6	0.022289	2.38977		EFNA5	0.00189201	-3.26772
CD97	0.022405	2.41258		DGKD	0.00189797	-3.24217
LOC100128338	0.0226065	2.3896		COL1A1	0.00196006	-3.2301
ZC3HAV1	0.0226846	2.37215		NDUFA4	0.00196939	-3.32158
SERPINF1	0.0227065	2.34658		SNX3	0.0019746	-3.24472
F5	0.0228018	2.40469		CHD7	0.00198734	-3.25717
OXCT1	0.0228908	2.36857		PSTPIP1	0.0020403	-3.3008
C12orf68	0.0229778	2.37633		LOC389023	0.00205394	-3.3229
PIN4P1	0.0230316	2.36775		ATP5G3	0.00210717	-3.29646
VAMP8	0.0230666	2.36569		TMEM180	0.00210967	-3.23654
CLN8	0.0230708	2.37393		PTHLH	0.00211628	-3.31196
FZD5	0.0230728	2.38157		SLC32A1	0.00217045	-3.3027
KPNA4	0.0231692	2.35991		COL26A1	0.00221122	-3.19188
TMEM45A	0.0231929	2.38328		MPP6	0.00222048	-3.2311
LOC400891	0.0232136	2.38794		FKBP2	0.00223362	-3.25261
CDAN1	0.0232643	2.38336		ATOH8	0.00225315	-3.23968
SMAD9	0.0234191	2.39181		DPM2	0.00230314	-3.23116
STYXL1	0.0234425	2.34785		SLC46A1	0.00239139	-3.25537
SEC14L4	0.0234954	2.36867		CCNH	0.00239283	-3.17426
SFRP1	0.0235216	2.39291		NKD2	0.00239427	-3.26665
LMCD1	0.0235368	2.33691		COX5A	0.00242692	-3.30295
LOC286190	0.0236128	2.37424		STK24	0.00247107	-3.21184
EXOSC6	0.0237099	2.3389		N4BP2L2	0.00248777	-3.15252
RND2	0.0237489	2.3369		PTPRS	0.00249703	-3.15131
CD109	0.0239637	2.38371		CERKL	0.00250032	-3.14794
LASP1	0.0240519	2.33569		ARHGAP35	0.00251028	-3.14716
ANKS4B	0.0240677	2.36555		SIX1	0.00251087	-3.18495
IRAK2	0.0241037	2.37939		SNX11	0.00252871	-3.14493
TPRXL	0.0241099	2.38461		KIAA1217	0.00253089	-3.14432
CPN2	0.0241301	2.36315		UIMC1	0.00253284	-3.19336
BNC2	0.024131	2.3842		ABL1	0.00255087	-3.14079
BACE2	0.024148	2.38391		NDUFB8	0.00255352	-3.25949
PDP2	0.0243584	2.34244		ATP5J	0.00256832	-3.22733
TSPYL1	0.024369	2.31625		GPC2	0.00257099	-3.16968
WHAMM	0.0244603	2.36554		MAK16	0.00261037	-3.13307
NMNAT1	0.0244973	2.34438		PPIP5K2	0.00261245	-3.15544
TRIM4	0.0245791	2.31957		NNAT	0.00263004	-3.13046
LONRF2	0.0246096	2.36408		LDLRAP1	0.00267028	-3.14458
LOC729444	0.02465	2.36737		MCU	0.00267447	-3.12488
IAPP	0.024698	2.34949		TBCC	0.00269052	-3.1342
SLC7A11-AS1	0.0248362	2.33727		TYW1	0.00269545	-3.12286
TANC1	0.0248927	2.3353		NDUFA2	0.00269659	-3.2081
EYA3	0.024918	2.308		DOLPP1	0.00274383	-3.11897
ASB9	0.0250024	2.36841		LHX2	0.00275923	-3.21425
GUCA1B	0.0250899	2.35053		TRMT6	0.00281	-3.11783
C1orf174	0.0251013	2.31579		SUCLA2	0.00282076	-3.10691
ANXA11	0.0251094	2.32103		CCDC144NL	0.00282707	-3.10668
GPRASP2	0.0251426	2.34888		PARPBP	0.00289159	-3.11418
HSD17B14	0.0251757	2.31767		ATRAID	0.00290067	-3.13311
DLX6-AS1	0.0251911	2.34559		UBQLN1	0.00291766	-3.11097
BMP8B	0.0252365	2.34013		HPCA	0.0029214	-3.16952
PMVK	0.0252707	2.30304		TRAK1	0.0029523	-3.09104
OPN3	0.0255316	2.34275		NDUFS1	0.00296242	-3.1289
MXRA8	0.0257528	2.30264		CACNA1H	0.00296372	-3.18764
SPP1	0.0257826	2.35467		TMEM97	0.00297076	-3.12791
MGAT5B	0.0258119	2.35103		GPX1	0.00298306	-3.21831
NMU	0.0258764	2.35305		ITGA9	0.00302229	-3.17375
QRFPR	0.0259591	2.3444		STAG3L4	0.00304277	-3.08251
AJUBA	0.0259886	2.32174		BIN1	0.00305006	-3.09262
SLAMF6	0.0260403	2.33597		MRPL40	0.0030887	-3.10317
ENPP2	0.0260578	2.34992		TIMM44	0.00313876	-3.11442
KIF1C	0.0261209	2.3221		RAPSN	0.00314388	-3.07232
EPHA1-AS1	0.0262706	2.33715		WNK1	0.00316087	-3.07045
KDELC2	0.0262918	2.32518		ETF1	0.0031628	-3.08085
PCDH7	0.0263111	2.32857		PTCHD2	0.00322834	-3.08719
AP4S1	0.0263774	2.32171		RNASE4	0.00324681	-3.0992
IFNGR2	0.0264397	2.29699		SPRED2	0.00328041	-3.06417
TMC6	0.026635	2.28854		FARP2	0.00328475	-3.13988
DIP2A	0.0266426	2.29746		TYW1B	0.00333155	-3.08777
DOK4	0.0266672	2.31533		CHN1	0.00339004	-3.0651
DLX2	0.0267458	2.33822		ATP2B1	0.00342942	-3.04086
PARVB	0.0267933	2.28001		CBR4	0.00343095	-3.06466
ITGB8	0.0268851	2.32622		UBE2F	0.00345256	-3.06903
LINC00094	0.0269042	2.27815		PAPSS1	0.00346795	-3.04035
ZNF554	0.0269074	2.3147		SEC61B	0.00347819	-3.10051
FLJ13197	0.0269288	2.30956		COA4	0.00351278	-3.07615
DPYSL5	0.0270226	2.30801		STOML2	0.00356453	-3.14979
NECAP2	0.0270334	2.2792		RASGEF1B	0.00357538	-3.10061
BCAS4	0.0270912	2.32157		PAGE1	0.00358245	-3.02734
C2orf54	0.0274264	2.31407		MPHOSPH10	0.00362628	-3.06204
KCNMB4	0.0274399	2.30467		MYEOV2	0.00364056	-3.0777
PIK3CB	0.0274807	2.27996		SELT	0.00364091	-3.03536
APOC1P1	0.0274951	2.29715		RCAN3	0.00366213	-3.02524
KLRD1	0.0275457	2.30344		CYCS	0.00366248	-3.02462
BNIPL	0.0275684	2.29396		ALAS1	0.00368209	-3.0338
SLC25A38	0.0275796	2.32044		THPO	0.00368386	-3.07241
CYFIP1	0.027604	2.26953		BLCAP	0.0036852	-3.03938
LOC100507173	0.027629	2.29531		TMEM198	0.0036859	-3.09356
SH2D4A	0.0277781	2.28185		S100PBP	0.00371945	-3.01235
TMEM100	0.0277945	2.30835		SFXN4	0.0038114	-3.0255
ITGA2	0.0278203	2.31404		SEC61A1	0.00384335	-3.10524
CCNI	0.0278321	2.26125		PREB	0.00384436	-3.00109
OAF	0.0279335	2.29407		LRRC34	0.00393742	-3.05819
HP1BP3	0.0279628	2.2603		TMEM200A	0.00393774	-2.99305
AMOTL2	0.0280278	2.27912		MOB3B	0.00395766	-2.9928
HOGA1	0.0280397	2.29616		AGAP2	0.00395776	-3.03278
BREA2	0.0280631	2.29637		RPAIN	0.00397451	-3.07394
RERE	0.0280683	2.2665		CCT7	0.00399475	-3.10425
CD74	0.0281368	2.26063		ZNF77	0.0040062	-3.07456
FABP2	0.0281824	2.3091		CNTNAP3B	0.00401339	-3.07374
C1orf229	0.0282371	2.28987		DBN1	0.00401405	-2.99955
VANGL2	0.0283123	2.29871		SCLY	0.00405756	-2.98126
LOH12CR2	0.0283897	2.27245		NSRP1	0.00408614	-2.9793
HELZ2	0.0284868	2.30688		COX6C	0.00416483	-3.03579
METTL20	0.0285153	2.29608		MRPL53	0.00417058	-3.00096
KIAA0087	0.0285386	2.30388		CHID1	0.00421558	-2.99032
ZNF37BP	0.0286084	2.27346		LSM5	0.00433266	-2.99961
SLC2A11	0.02865	2.26504		KCNF1	0.00435438	-3.03151
HOXD9	0.0286809	2.28486		CXorf49	0.00436069	-2.95966
MCMDC2	0.0288205	2.27762		CXorf49B	0.00436069	-2.95966
NLGN3	0.0288778	2.30246		CELSR2	0.0043793	-2.95625
ARID3B	0.0288961	2.24855		LOC90784	0.00438219	-2.98367
MME	0.0289052	2.30323		STRADB	0.00440698	-2.97571
HMHA1	0.0289143	2.29415		LANCL1	0.00440843	-2.98876
THY1	0.0289841	2.27485		MIIP	0.0045183	-2.94884
BMP8A	0.0290372	2.27041		UNC50	0.00452112	-2.96942
SGK1	0.0290872	2.30039		PLCL2	0.00454112	-3.02705
CADPS2	0.0291081	2.30006		HECTD3	0.00454808	-2.94404
COQ10A	0.0291416	2.25279		RCN1	0.00455327	-2.99467
LOC283914	0.0292698	2.27469		PRR13	0.0045752	-3.0361
SPRED3	0.029294	2.28579		CA11	0.00460245	-2.97988
SHC1	0.0293416	2.25728		METTL1	0.00461467	-2.95182
TMEM254	0.0293494	2.24699		FRMD3	0.00461731	-2.93661
PAXBP1-AS1	0.029459	2.26521		HNRPLL	0.0046375	-2.93425
ROCK1P1	0.0294748	2.27708		NDUFA5	0.00464063	-2.97323
LINC00605	0.0296554	2.26689		C10orf10	0.00470776	-2.929
HOMEZ	0.0296874	2.26716		C14orf93	0.00473978	-2.93328
SLFNL1-AS1	0.0297545	2.26787		CUL1	0.00475225	-2.93271
CROCCP3	0.0303605	2.26605		NUMB	0.00476829	-2.93229
MIR143HG	0.030422	2.26606		BNIP3L	0.00482606	-2.93151
CLTC	0.0304309	2.22708		RPS27L	0.00485966	-2.96054
GPR78	0.0304773	2.26729		PWWP2A	0.00488414	-2.9771
FAM83H	0.0305731	2.2643		LGI4	0.0049005	-2.99817
NEK11	0.0305843	2.27402		MAGI1	0.00491247	-2.91451
ICAM3	0.030585	2.24358		ARL5B	0.0049358	-2.99543
ZCCHC4	0.0305912	2.24836		MTX2	0.0049485	-2.94466
ACBD7	0.0307072	2.25724		DYRK2	0.00497986	-2.91511
SPRED1	0.0307222	2.24644		PTDSS2	0.00498186	-2.91866
HIF3A	0.0307381	2.2322		ACTR5	0.00501823	-2.91224
CRX	0.0309596	2.25246		MBTPS2	0.00502221	-2.94812
C1R	0.0309719	2.25278		WARS2	0.00502525	-2.90624
SDE2	0.031187	2.21942		PPP1R18	0.00507376	-2.95632
RPS12	0.0311987	2.20788		UBAC2	0.00507668	-2.91622
ZMAT1	0.031231	2.26625		TSPAN14	0.00509923	-2.90103
ALG1L9P	0.0313326	2.25055		CD58	0.00516483	-2.89706
NRXN3	0.0313816	2.25785		TRAPPC4	0.00525485	-2.89817
EOGT	0.0314185	2.22338		SNHG8	0.0053867	-2.92417
TNFSF15	0.0314625	2.25828		PPM1G	0.00541833	-2.97521
FOXK1	0.0314811	2.22518		AKAP2	0.00544891	-2.87747
CXCL16	0.0316039	2.25427		HNRNPA3	0.00547094	-2.95248
LGSN	0.0316619	2.25118		LOC100130298	0.00548327	-2.87942
LOC100128398	0.0316818	2.24471		DIMT1	0.00552636	-2.87221
CCDC163P	0.0316819	2.23979		SRPK3	0.00555941	-2.94619
TSHZ2	0.0317005	2.21636		C2orf91	0.00559866	-2.87415
IKBIP	0.0317675	2.20651		CECR5	0.00561195	-2.91217
HOXD4	0.0318497	2.25914		ZZEF1	0.00562741	-2.88793
SNX27	0.0319141	2.20623		YTHDC1	0.00570809	-2.86042
KIAA1919	0.0322033	2.22293		ELL	0.00572557	-2.8762
MDFI	0.0322647	2.23559		ELAVL4	0.00580945	-2.85948
HCAR1	0.0322925	2.23847		MYOD1	0.00584997	-2.88402
GALNT6	0.0324035	2.23856		CREM	0.00586213	-2.85663
GSTM3	0.0324221	2.21328		FAM9B	0.00589081	-2.92291
DESI1	0.032662	2.2017		MAGI2-AS3	0.0058915	-2.85888
SMOC1	0.0326654	2.24756		PPARGC1B	0.00591477	-2.87782
SLC2A5	0.0327603	2.23887		FAHD2A	0.0059424	-2.84828
HSBP1L1	0.0329011	2.22689		FTSJ1	0.00595467	-2.84711
ACSL6	0.03307	2.23245		C12orf10	0.00597475	-2.91274
KDSR	0.033096	2.19232		ANP32B	0.00597977	-2.92577
EMR4P	0.0331409	2.23037		AKAP13	0.00598207	-2.84373
CBX3	0.033181	2.18327		CAB39L	0.00603322	-2.8625
IL10	0.0333526	2.21543		NAA11	0.00606986	-2.8387
ETS2	0.0334597	2.23658		CPSF3	0.00608508	-2.88872
TRAF5	0.0334946	2.20822		USP46	0.00610578	-2.86202
PCOLCE	0.0335537	2.19469		FAM78B	0.00613971	-2.89237
GNG12	0.0336619	2.18706		CNIH	0.00616695	-2.85027
ZNF713	0.0338103	2.21366		DYNLT1	0.006175	-2.93175
EPHB4	0.0338112	2.20356		CADM1	0.00618556	-2.85282
FBXO27	0.0338996	2.20399		CTC1	0.00626514	-2.83957
PKP2	0.0339926	2.22895		MRPS10	0.00627275	-2.88171
CROCC	0.0340936	2.19383		CAMK2N1	0.00631573	-2.85227
NBPF9	0.0341499	2.19805		PRPF38B	0.00632049	-2.85443
TBX4	0.0341732	2.22684		SRPRB	0.00637648	-2.84886
LOC100128675	0.034196	2.2046		SPHK1	0.00639468	-2.82305
EIF5AL1	0.0344335	2.17477		FAM122B	0.00641672	-2.88142
ARL4C	0.0346829	2.18727		ACTR8	0.00642901	-2.83015
ENAH	0.0347447	2.16536		ACSL3	0.00644405	-2.8303
LOC440600	0.0347812	2.20659		NFX1	0.00648023	-2.81514
MAPRE2	0.0349588	2.16455		ZNF512	0.00648053	-2.8273
SNX10	0.0351428	2.17363		2006-09-01	0.00649719	-2.81805
PAQR8	0.0351846	2.18674		CBWD3	0.00652518	-2.83405
QPCT	0.0352901	2.18262		RXRG	0.00654306	-2.81137
LUZP2	0.0353351	2.20726		SIGIRR	0.00654731	-2.81109
LOC728558	0.0354516	2.18795		TUBB4B	0.00656872	-2.83598
C9orf85	0.035888	2.17023		SSR4	0.00659029	-2.84009
WDR91	0.0358911	2.16844		UBAC1	0.0065912	-2.80996
ERVV-1	0.0359302	2.18946		PCGF3	0.00659316	-2.81114
ZNF521	0.0359541	2.1751		RPRML	0.00659951	-2.88342
FAM46C	0.0360703	2.20198		PRC1	0.0066361	-2.82204
TRAF3IP2	0.0361588	2.18002		ST7-OT3	0.00669857	-2.87651
DNAJC9-AS1	0.0361739	2.19389		ARHGAP9	0.00672962	-2.82058
C9orf139	0.0361913	2.19165		GANAB	0.00673352	-2.85167
NLRX1	0.0363202	2.19879		TBCA	0.00675523	-2.86952
NPHP3	0.036376	2.16241		CHD4	0.00678255	-2.85446
SLC6A4	0.0365523	2.18397		GIT1	0.00681241	-2.7984
MAD1L1	0.0365541	2.15015		HRK	0.00682672	-2.83454
LPP-AS2	0.0365806	2.17998		RPL26	0.00684705	-2.80014
C11orf92	0.0366366	2.18776		TMEM132E	0.0068519	-2.84449
CDHR3	0.0366604	2.18734		KRT19P2	0.00686623	-2.86798
LOC285972	0.0367703	2.17282		TMEM194B	0.00692035	-2.83224
WFDC2	0.0368288	2.19236		LUC7L3	0.00695957	-2.84362
HIST2H3A	0.0370055	2.18039		EIF4E	0.00700808	-2.81358
HIST2H3C	0.0370055	2.18039		NDUFB11	0.00705778	-2.83863
AHR	0.0370577	2.18067		THSD7B	0.00705933	-2.7879
MMS22L	0.037059	2.14238		EBP	0.00708839	-2.7876
TNC	0.0371056	2.16364		GALNS	0.0070895	-2.78206
DICER1	0.037127	2.16968		UQCRFS1	0.00712718	-2.83229
PARVA	0.037175	2.15197		PTX3	0.00713582	-2.78729
SLC14A2	0.0373118	2.16497		RLF	0.00713977	-2.78339
NREP	0.0374091	2.13461		MPP7	0.00715484	-2.78999
ORAI2	0.0376554	2.16053		LAS1L	0.00720409	-2.80595
LAX1	0.037695	2.17828		TAF7	0.00720954	-2.78596
KBTBD12	0.0377454	2.16545		TNFRSF19	0.00723525	-2.77473
AMER3	0.0378978	2.17415		ASNS	0.00724759	-2.78652
UHRF1BP1L	0.0378991	2.14124		ISCA1	0.00724825	-2.77673
FAT1	0.0379397	2.15824		RBFOX2	0.00725391	-2.77545
CD84	0.0381559	2.15784		LDB1	0.00726975	-2.78299
LIF	0.038165	2.17582		PCYT1A	0.00733969	-2.77163
SELO	0.0381669	2.15709		RTP3	0.00735279	-2.84122
EPHA2	0.0382324	2.17477		TSPAN13	0.00737421	-2.77293
TRIM17	0.0382557	2.17472		ZNF695	0.00740201	-2.77432
LMX1B	0.0383099	2.16653		CDS2	0.00742687	-2.7651
ILDR1	0.0384263	2.15035		FRA10AC1	0.00749786	-2.76235
TMEM25	0.0384454	2.16486		BCAT1	0.00750509	-2.78828
MYH13	0.0384532	2.16136		WDR26	0.00754031	-2.76371
SSX8	0.0385244	2.16685		HNRNPAB	0.00755874	-2.75886
GFOD2	0.0385554	2.12414		C9orf16	0.0075779	-2.7864
ZNF587B	0.0385558	2.12176		CYTH2	0.00758554	-2.77192
COX6B2	0.0387263	2.14723		RGL1	0.00759442	-2.75692
CCDC148	0.0387426	2.14477		KLF13	0.0076009	-2.79971
DLX1	0.0389142	2.16677		MED7	0.00767663	-2.75326
GAGE10	0.039011	2.14813		TP73	0.00769225	-2.76647
FADS2	0.0390448	2.12592		CNTNAP3	0.00769893	-2.76886
PROCR	0.0391562	2.16167		ATP6V1D	0.00770408	-2.7673
LINC00623	0.0391727	2.13831		NDUFB4	0.00774877	-2.8164
REXO1L1	0.0392621	2.14937		CECR2	0.00777567	-2.75532
DTX3L	0.0393358	2.13388		TRA2B	0.00786356	-2.78645
LOC144742	0.0393637	2.14735		RACGAP1	0.00790782	-2.7459
ATCAY	0.0394033	2.14106		LIPG	0.00791313	-2.7451
QPRT	0.039493	2.11471		MRRF	0.00791602	-2.75544
LOC284379	0.0395079	2.14156		ANTXR1	0.00791962	-2.74265
NOTCH2NL	0.0395257	2.12765		MFI2	0.00795025	-2.80612
SF3B3	0.0395806	2.11229		PDZD11	0.00796289	-2.77043
SLC2A4	0.0396054	2.15049		HRC	0.00798539	-2.7408
KLF8	0.0397754	2.14585		BAP1	0.00798911	-2.75058
ZNF286B	0.0398097	2.12531		TRIM62	0.00800082	-2.7378
PLEKHH1	0.0398409	2.14558		SPEG	0.00801549	-2.74903
NCCRP1	0.0399644	2.1477		USF2	0.00801853	-2.73854
VSIG10	0.0400448	2.11951		SDCCAG3	0.00804164	-2.73638
FUT6	0.040206	2.13515		HOXB2	0.00806152	-2.74857
LINC00696	0.0405873	2.13609		TRNAU1AP	0.00809745	-2.73476
LOC100286793	0.0406251	2.13482		CYYR1	0.00812765	-2.78732
LOC100506085	0.04072	2.13724		EIF2B3	0.00819078	-2.78066
DAAM1	0.0407466	2.10314		CCDC66	0.00819176	-2.72935
PLEKHA2	0.0407881	2.13939		CHGB	0.00823902	-2.72707
PTCHD4	0.0408305	2.12915		PSMG1	0.00824132	-2.7436
DCDC2	0.0408401	2.13727		RAPH1	0.00828631	-2.73122
ADIPOQ	0.0411589	2.12753		CENPE	0.0083596	-2.73277
LOC283731	0.0412053	2.12208		LOC389765	0.00836061	-2.76191
CRIP1	0.0412156	2.10765		SLC36A1	0.00841976	-2.72647
RAMP2-AS1	0.0412339	2.11065		TSPAN3	0.00852665	-2.76585
LOC644961	0.0412576	2.09404		CXorf40B	0.00852954	-2.72481
COL2A1	0.0413956	2.13786		NUDT5	0.00860208	-2.73808
DUSP19	0.0415528	2.1286		SEC13	0.00861133	-2.75986
RNF222	0.041596	2.12374		NDUFB9	0.00863396	-2.80041
MYOZ3	0.0416529	2.11028		RAB8A	0.00869084	-2.7504
LOC100287015	0.0416686	2.11913		ZNF93	0.00869977	-2.71858
VAT1	0.0417974	2.09646		CEBPZ	0.00874461	-2.73857
FUT4	0.0418557	2.12946		OSBPL3	0.0087702	-2.70946
OR7D2	0.0419583	2.11454		SLC35B4	0.00883607	-2.70252
XRCC2	0.0420621	2.09239		DDI2	0.00886193	-2.69996
ZFP90	0.0421789	2.10373		KLHDC8A	0.00886922	-2.70158
C21orf62	0.0421971	2.10827		DRD2	0.00888832	-2.72443
FAM91A2	0.042338	2.10072		LPPR1	0.00900251	-2.69518
FBXL13	0.0423625	2.11494		GOLGA7B	0.00910817	-2.7525
EREG	0.0425347	2.11412		RNF13	0.00915723	-2.68845
LOC100128682	0.0426967	2.11053		ADAMTS14	0.00915989	-2.75158
IFI6	0.0428073	2.09801		ECE2	0.00924033	-2.69079
SNX15	0.0428326	2.07389		NDUFB6	0.00928399	-2.72812
SLA2	0.0429365	2.10146		KBTBD6	0.00937175	-2.68289
MANSC1	0.0430379	2.11362		HSPA5	0.00938523	-2.72894
GRIPAP1	0.0430541	2.09523		MIS12	0.00939844	-2.67845
SPATA13	0.0431145	2.09018		NCOR2	0.00944282	-2.67632
SP100	0.0431442	2.1084		IMPAD1	0.00946905	-2.68331
LOC100506305	0.0433009	2.10653		TRMT10A	0.00955878	-2.73042
ALX3	0.0433475	2.11623		PLP2	0.00960693	-2.68761
HYDIN2	0.04342	2.10362		SLC24A6	0.00966275	-2.68273
FLJ38109	0.0434546	2.11138		COX7A2	0.0097129	-2.7274
DNAJC5G	0.04348	2.11042		HIST1H2AG	0.00972782	-2.69823
C5orf30	0.0435986	2.10524		SPCS3	0.00979903	-2.66823
GPR155	0.0436127	2.09607		PET100	0.0098486	-2.73958
HTATSF1P2	0.0436489	2.07498		RRN3	0.00985957	-2.66421
MOB1B	0.0437578	2.07835		RBM22	0.00986105	-2.68344
TMEM107	0.0438009	2.0818		CCNC	0.00987675	-2.69384
SUZ12P1	0.0438187	2.09496		TTC5	0.00991946	-2.6615
LOC440311	0.0439998	2.09097		MIR600HG	0.0099581	-2.67373
MUC20	0.0441024	2.09716		UCHL3	0.00999521	-2.69061
CHST1	0.0441639	2.10111		ZNF107	0.0100008	-2.669
EIF2D	0.0441796	2.066		ANXA6	0.010024	-2.66284
PBOV1	0.0442215	2.08507		SLC25A19	0.0100892	-2.65165
GGT6	0.0443121	2.09175		ZNHIT3	0.0101393	-2.66929
C15orf40	0.0443715	2.06152		POP5	0.0101549	-2.66714
DSTNP2	0.0443925	2.07124		MTMR9LP	0.0101554	-2.71331
TRAF3IP3	0.044425	2.10364		RUFY1	0.01017	-2.66251
NFAM1	0.0445272	2.09803		PSMD1	0.0102251	-2.66988
PSIP1	0.0445316	2.0587		SLC17A7	0.010261	-2.70891
CYP8B1	0.0446145	2.09908		ONECUT2	0.0103219	-2.64436
CRYAB	0.0448539	2.05306		SFT2D1	0.0103363	-2.66936
ARAP3	0.0448965	2.09478		SFT2D3	0.0103603	-2.69943
NYNRIN	0.0449201	2.07923		DNM1P41	0.0103764	-2.64214
CCBE1	0.044978	2.08885		VDAC2	0.0104486	-2.66683
MIER1	0.0449813	2.07239		RRP9	0.0105389	-2.64065
CDH23	0.0449829	2.0836		BRAP	0.0105656	-2.63749
SCML4	0.0451656	2.08636		CHRNG	0.0106329	-2.63584
MS4A10	0.0452121	2.07777		SYT7	0.0106651	-2.63284
GSN	0.0453015	2.07055		CRNKL1	0.010752	-2.62889
C3orf27	0.0454959	2.08727		SPATC1L	0.0108059	-2.62688
PARD6G	0.0455931	2.08474		FARSB	0.0109123	-2.65901
TMCO4	0.0456123	2.09216		EBF1	0.0109331	-2.64057
HDAC7	0.0458143	2.05227		ASNSD1	0.0110392	-2.63629
LOC727896	0.045873	2.0752		KLHDC10	0.0110623	-2.61783
GDE1	0.0458778	2.04883		VRK1	0.0110895	-2.6246
SLC7A8	0.0459445	2.0595		GPRIN3	0.0111607	-2.63502
EXD1	0.046067	2.06891		ARHGAP32	0.0111787	-2.64163
ENO2	0.0461084	2.05473		IGSF9B	0.011189	-2.63344
ZNF347	0.0461514	2.07734		FAM222A	0.0112644	-2.63083
LOC339535	0.0461543	2.08632		SF3B14	0.0112789	-2.68015
EXPH5	0.0461922	2.07094		TUBB3	0.0112947	-2.61778
PPP1R3B	0.046224	2.07239		ATXN7L2	0.0113102	-2.6163
OSMR	0.0463412	2.05801		CCDC138	0.0114246	-2.60685
WNT7B	0.0463764	2.07092		ALG10	0.011434	-2.6656
SLC25A34	0.0463816	2.06881		SSH2	0.0114424	-2.60456
ALG1	0.046478	2.03856		ZNF790	0.0114792	-2.63895
MDFIC	0.0464965	2.07493		H3F3C	0.0115376	-2.6027
FERMT2	0.0465385	2.06802		EMP2	0.0116778	-2.61588
STON1	0.0465662	2.06734		VEPH1	0.0116851	-2.59716
BCL9	0.046579	2.05805		TOP1	0.0117203	-2.61684
SUV420H2	0.0466557	2.06598		GBA2	0.0117419	-2.59963
ZNF547	0.0468052	2.07989		EFCAB7	0.011749	-2.62492
RUNX2	0.0468278	2.07925		ODC1	0.0117756	-2.61265
AARD	0.0468735	2.07613		CSDA	0.0118331	-2.59993
RFC1	0.0469374	2.04156		POLR3H	0.0119803	-2.58692
DNAJC4	0.0469966	2.04641		BCAN	0.0120299	-2.6029
DENR	0.0470325	2.03366		CCAR1	0.0120347	-2.58877
KIAA0319L	0.0470366	2.03937		ZNF511	0.012046	-2.59401
FSTL1	0.0471175	2.03889		ASIC4	0.0120617	-2.6438
SLC14A1	0.0472915	2.05901		SRSF3	0.0120673	-2.58775
C11orf31	0.0473988	2.03142		LOC146880	0.0120952	-2.625
ERAP1	0.0474765	2.04783		ULK1	0.0121293	-2.58391
LPCAT2	0.0475135	2.05833		GFRA1	0.0121526	-2.60621
GLI2	0.0475866	2.03241		FLJ31306	0.0121552	-2.58125
JAK3	0.0475952	2.05749		RALGDS	0.0122036	-2.59144
LINC00085	0.0476659	2.06923		DUSP6	0.0123127	-2.58213
MRGPRX3	0.0476674	2.03323		INPP1	0.0123184	-2.5765
CHMP4C	0.047823	2.04968		DGCR6	0.0123458	-2.61075
LINC00202-2	0.0480143	2.06763		TPX2	0.0123551	-2.60427
LOC100506834	0.0480319	2.04969		CS	0.0124584	-2.61851
ARHGAP30	0.0481122	2.0668		MTA3	0.0124664	-2.57131
LOC283335	0.0481212	2.05426		EZH2	0.0124926	-2.58862
PCDHA9	0.0481926	2.05894		SPHK2	0.0125393	-2.56919
ZNF780B	0.0482167	2.03618		ENOX1	0.0125399	-2.57324
GPR12	0.0483143	2.04766		VCP	0.0125684	-2.60007
ZKSCAN3	0.0483151	2.03999		ANTXR2	0.012589	-2.57226
PHF15	0.0483341	2.064		TRIP11	0.0126317	-2.57481
LINC00485	0.0486047	2.0481		DDX1	0.0126462	-2.63457
EIF2AK4	0.0486102	2.03426		SLC26A10	0.0126825	-2.56488
GATAD1	0.0486326	2.03238		NUMBL	0.0127187	-2.57937
SAMD5	0.0486735	2.0416		FAM96A	0.012735	-2.60868
CA4	0.0487108	2.0609		CLPTM1L	0.0128143	-2.56325
KLF3	0.0487787	2.03341		MKKS	0.012844	-2.56876
GCNT1	0.0488589	2.05924		CTPS1	0.0128918	-2.58096
SNX6	0.0489381	2.01671		DDX23	0.0130062	-2.57038
KIT	0.0489528	2.05853		MVP	0.0130225	-2.58938
TMEM9B-AS1	0.0491234	2.05142		METAP1D	0.0130659	-2.59427
SYT6	0.0491973	2.04048		SYPL2	0.0131417	-2.60247
SLC36A2	0.0493311	2.04104		CHUK	0.0132055	-2.56478
GSDMA	0.0494125	2.03728		TMEM133	0.0132289	-2.60584
AKR1B10	0.0495224	2.03885		USP16	0.0132346	-2.55225
PTCSC3	0.0495656	2.03176		RALGAPB	0.0133088	-2.54627
IKZF4	0.0496449	2.02418		PDCD5	0.0133529	-2.61118
SBSPON	0.0496577	2.0438		CENPA	0.0133885	-2.56694
C2orf83	0.0496609	2.03994		ADCYAP1R1	0.0134252	-2.58428
ALDH5A1	0.0496844	2.02176		MAPKAPK3	0.0134476	-2.54234
BRIP1	0.0498911	2.02735		TMEM98	0.0134583	-2.5512
HSD17B13	0.0499177	2.0378		BAIAP2	0.013475	-2.55043
UGT3A2	0.0499483	2.0489		GLIPR2	0.0135013	-2.55493
TSPAN4	0.0500767	2.01494		SLC25A6	0.0135025	-2.58022
APOL1	0.0500978	2.03018		RGS20	0.0135039	-2.55352
BOK	0.0502699	2.04583		NRBP1	0.0135137	-2.56989
DOCK7	0.0503788	2.01103		C9orf78	0.013514	-2.57963
RPS7P5	0.0504758	2.04387		C9orf89	0.0135346	-2.5438
C18orf61	0.0505209	2.02519		CCL26	0.0135486	-2.58832
ZBTB8A	0.0505706	2.02005		ZNF567	0.0135828	-2.56206
MUC12	0.0506236	2.04247		VWF	0.0135961	-2.58961
SLC16A4	0.0506542	2.02898		IFNAR2	0.0136265	-2.53787
LOC285626	0.0507624	2.04115		TUBB2A	0.0136447	-2.55368
LOC100507501	0.0508492	2.02833		NAA20	0.0137452	-2.57167
SUSD5	0.0509831	2.03555		MTMR14	0.0137614	-2.54105
ANGPT2	0.0510261	2.03003		NQO2	0.0137814	-2.53271
HOXA9	0.0510489	2.00181		PNISR	0.0138649	-2.57125
SLC17A5	0.0510496	2.0192		NDN	0.0139299	-2.53199
VSTM4	0.0510903	2.01127		ARPC5	0.0139448	-2.58439
NXPH1	0.051106	2.03792		NRXN2	0.0139819	-2.58288
BAX	0.0511476	2.00698		YKT6	0.0140607	-2.53598
UNC13B	0.0512147	2.02423		SLC4A1AP	0.014122	-2.52342
CHST5	0.0512152	2.02122		DDIT3	0.0141357	-2.52424
B3GALTL	0.0512709	2.02829		AEN	0.0141666	-2.52699
MXRA7	0.0512823	1.99786		ANAPC7	0.0141746	-2.56338
PCK1	0.0512951	2.03596		MRPL15	0.0142362	-2.55521
PRKCH	0.0513536	1.99728		MRPL34	0.0143698	-2.55435
PLCB2	0.0514999	2.01228		NDUFA6	0.014382	-2.53341
PHKG1	0.0516019	2.00058		MAGEL2	0.0143861	-2.57196
EXOC3L2	0.0516487	2.01099		MRPL17	0.0144148	-2.54664
AQP4-AS1	0.0516586	2.00695		RRN3P2	0.0144357	-2.57011
TAPBP	0.0517418	2.0118		HSPA9	0.0144712	-2.57474
MAK	0.0517661	2.01718		MITF	0.0144749	-2.53774
RAB27A	0.0517968	2.01624		POLG2	0.0145289	-2.51519
SLFN13	0.05181	2.02798		TEFM	0.0145579	-2.51194
ZFHX3	0.0518204	2.00975		PET117	0.0145689	-2.51205
SGSM1	0.051867	2.02216		ASGR1	0.0146346	-2.55708
MAGEB10	0.0518984	2.02009		GSS	0.0146358	-2.52857
TRIB2	0.0519145	1.98894		SCOC	0.0147089	-2.52662
SLC39A1	0.0520197	1.99457		PSMD6	0.0148141	-2.54962
PDE10A	0.0520764	2.02878		CLCN7	0.0148253	-2.51104
USP17L15	0.0520789	2.02885		RPL7	0.0148342	-2.50975
CTSB	0.0523563	1.98123		TMEM230	0.0148623	-2.54593
TPM3	0.0524269	1.9817		PAR5	0.0148882	-2.50273
UTP23	0.052461	1.99779		LOC148413	0.0148994	-2.50349
GLT8D2	0.0525244	2.02475		SYK	0.0150598	-2.51417
C20orf166-AS1	0.0525388	2.02242		HSPA4L	0.0150788	-2.55041
STK38L	0.052624	2.0056		RBM7	0.0151128	-2.49865
IGF1R	0.0526468	1.99297		DIP2B	0.0151235	-2.50793
C17orf77	0.052749	2.01526		LINC00493	0.0151845	-2.50234
PDE1C	0.0528837	2.02005		NPLOC4	0.0152149	-2.49464
DDX51	0.0529167	1.99327		CWC22	0.0152173	-2.49436
SYT17	0.0529291	2.02105		ZNF460	0.0152379	-2.51085
SNTN	0.0531183	2.00221		PKI55	0.0153227	-2.51268
PLK2	0.0531561	2.00138		PDHB	0.0153302	-2.55413
HYAL1	0.0531881	1.99482		NDFIP2	0.0153588	-2.49645
ZFYVE21	0.0534139	1.98418		DDT	0.0153735	-2.54543
DPH3P1	0.0534417	1.97993		SNORA75	0.0153764	-2.54449
ITPRIPL2	0.0534524	1.98827		PSMA6	0.0154232	-2.55324
LOC150622	0.0535144	1.99969		DNAJB11	0.0154261	-2.50998
DHRS12	0.0536314	2.01451		CHRND	0.0154639	-2.48816
RHOJ	0.053749	2.00839		ILKAP	0.0154654	-2.49291
CA5B	0.0541882	1.98942		TAF1D	0.0154759	-2.49936
ZNF398	0.0542506	2.00647		SLC39A3	0.0154838	-2.49731
WDR34	0.0543234	1.97364		MED10	0.0154898	-2.51815
ZBTB41	0.0544855	1.99946		BCL2L1	0.0155679	-2.48855
HBS1L	0.0545003	1.97944		SLC25A4	0.0156638	-2.50917
RBP5	0.0545149	2.0068		SLC39A11	0.0156848	-2.48781
ACP5	0.054624	2.00583		FLG	0.0157466	-2.48278
GNB5	0.054671	1.97557		DIS3L2	0.0157643	-2.48111
ZC3H6	0.0547034	1.98731		UQCRB	0.0157651	-2.49146
PDE11A	0.0547969	2.0037		CLK1	0.0158043	-2.48565
LOC100506385	0.0547994	1.98243		GLIS1	0.015946	-2.52942
APOA1BP	0.0548696	1.95835		LOC400043	0.0159859	-2.48062
DTWD2	0.0549099	1.97622		KCNJ14	0.0160024	-2.52597
PTPN13	0.0550213	1.99102		COQ5	0.0160174	-2.49011
DNAJC27-AS1	0.0550578	1.98423		SNORA58	0.0160374	-2.49953
ROCK2	0.0552129	1.97501		ZBTB18	0.0160405	-2.48071
ANKRD20A19P	0.0552174	1.99492		SLC6A3	0.0161619	-2.52383
NUDT16P1	0.0552233	1.99432		ASPSCR1	0.0161692	-2.47226
PIWIL2	0.0553299	1.98864		CCNB1IP1	0.0162253	-2.47972
ARHGAP25	0.0554617	1.99846		TSPAN11	0.0162461	-2.51827
MYLK3	0.0555185	1.98461		TMEM69	0.0163322	-2.47072
OAS3	0.0555296	1.99786		YIPF3	0.0163875	-2.49535
ASB11	0.0555515	1.99011		RECQL4	0.0164533	-2.4708
UBTD1	0.0555669	1.99677		NFU1	0.0164652	-2.46376
TMEM204	0.0556735	1.99661		GOSR2	0.0165433	-2.48321
GATM-AS1	0.0557003	1.96813		RPAP2	0.0165562	-2.4612
CLEC1A	0.0557479	1.99596		OSBPL5	0.0165708	-2.51273
TLR7	0.055786	1.98208		FAM104A	0.0165876	-2.48756
KIAA2018	0.0559063	1.96965		HS6ST1	0.0166743	-2.46514
ZNF865	0.0559328	1.98107		SNHG1	0.0166965	-2.47942
HOXC6	0.0560329	1.98574		WBP5	0.016704	-2.46066
LOC729987	0.0560697	1.98439		SDHB	0.0167292	-2.4682
ASMT	0.0561101	1.98348		MPG	0.0167637	-2.4692
DLG5-AS1	0.0561604	1.97493		PDE6D	0.0167876	-2.45803
CTBP2	0.0561676	1.95625		BRMS1	0.0168125	-2.46182
ZCCHC18	0.0562752	1.98622		ZNF791	0.0168717	-2.45377
VPRBP	0.056302	1.95825		ATP6V0E1	0.0169086	-2.4601
ST3GAL2	0.0563318	1.96518		ST8SIA3	0.0169803	-2.48699
CABP4	0.056478	1.97236		TLK1	0.0170396	-2.45274
KIAA2026	0.0566562	1.96791		DUOX1	0.0171055	-2.47215
FAM173A	0.0567338	1.95866		KIAA0195	0.0171079	-2.44823
FAM3B	0.0567669	1.94604		MPC1	0.0171356	-2.45583
TMEM63B	0.0567736	1.97773		PTPRD	0.0171486	-2.46328
GGCX	0.0568704	1.95916		SRPR	0.0171802	-2.45248
FOXO3	0.0569638	1.96043		JARID2	0.0172068	-2.45107
RCAN1	0.0569657	1.98466		GHITM	0.0172387	-2.47068
MRO	0.057048	1.97475		EIF3E	0.0172405	-2.50258
POU2AF1	0.0570851	1.96999		ZNF85	0.0172446	-2.49038
NPY6R	0.0571625	1.98378		LOC100506343	0.0172839	-2.49587
SRC	0.0571664	1.95143		SNRNP27	0.0172892	-2.47311
LINC00466	0.0575416	1.97313		CXorf57	0.0173924	-2.49325
RNF125	0.057822	1.95926		BCS1L	0.017459	-2.45438
LOC401324	0.0579154	1.96971		P2RX1	0.0174614	-2.4916
VSIG1	0.0579315	1.96301		BTBD10	0.0175023	-2.43939
DYNAP	0.0580867	1.97215		RPN2	0.0175092	-2.51012
MIR100HG	0.0582231	1.97019		LRFN1	0.0175471	-2.48442
IQGAP2	0.0583129	1.97059		MUSTN1	0.0176039	-2.4882
ARRDC3-AS1	0.0583315	1.95033		DNM3OS	0.0176403	-2.43652
ADAMTSL4	0.0583369	1.97387		MAP6D1	0.0176666	-2.48671
ARPC1B	0.0583489	1.9384		ZNF57	0.0177303	-2.48521
CRIM1	0.058474	1.95137		CENPP	0.0177568	-2.4335
OLFML2A	0.0585912	1.96347		HERC2	0.0177668	-2.435
SULT1C2	0.0586429	1.97022		ALPL	0.0178031	-2.48349
LOC202781	0.0586513	1.93687		RNF165	0.0178179	-2.46466
TMEM105	0.0588146	1.96162		PCNX	0.0179645	-2.43445
ATP1B4	0.0588634	1.95938		DHRS4	0.0179736	-2.43255
PHACTR2	0.0590659	1.93984		SPECC1L	0.0179753	-2.42865
CHRM3	0.0590899	1.92546		NCL	0.0180117	-2.47433
ZNF486	0.0591033	1.95483		PDE2A	0.0180125	-2.47859
EPGN	0.0591985	1.956		GAS5	0.0180478	-2.45363
ENTPD1	0.0592256	1.94275		PHB	0.0181019	-2.4646
TNS4	0.0592341	1.96371		MRFAP1	0.0181075	-2.48226
LMO3	0.0594131	1.96365		TEAD4	0.0181098	-2.42605
CDC40	0.0594555	1.93549		ATP6V0E2	0.0181209	-2.43003
LMOD3	0.0595381	1.95621		GNL3	0.0182112	-2.44138
ACD	0.0595731	1.92844		RAMP1	0.0184193	-2.4259
LINC00167	0.0595836	1.94763		SH3PXD2B	0.0184355	-2.42495
ANKRD20A9P	0.0596349	1.95199		DLC1	0.0184386	-2.42355
ZFP42	0.0597185	1.94399		ATIC	0.0184778	-2.45245
SERPINA10	0.0597305	1.95813		FXR1	0.0184849	-2.43058
WHSC1	0.0597426	1.94259		TSPAN31	0.0184912	-2.41926
ADAMTS4	0.0597874	1.93125		LY6E	0.0184986	-2.4282
SLIT1	0.0597897	1.92383		ZBTB17	0.0185159	-2.41694
SLC15A1	0.0598234	1.95582		PSIMCT-1	0.0185321	-2.4201
GPR110	0.0598836	1.95282		LRR1	0.018537	-2.41653
MARVELD2	0.0600379	1.95674		SPON2	0.0185429	-2.46017
RNF207	0.0600486	1.94374		SNRNP35	0.0185586	-2.42884
HNF1A-AS1	0.0602033	1.9441		BTBD17	0.0185596	-2.46072
CES2	0.0603329	1.92343		PSMD2	0.0185957	-2.43732
SLC2A13	0.0604023	1.95319		HSPE1	0.0186868	-2.46514
ZYG11A	0.0604794	1.94598		OXSM	0.0187436	-2.41268
PIGR	0.0604943	1.94457		CCT6A	0.0188089	-2.46521
ZNF99	0.0604975	1.94466		USP36	0.0188125	-2.41056
PTMA	0.0605989	1.91042		NCKAP1	0.0188183	-2.41048
FDX1	0.0606081	1.92615		CHST12	0.018867	-2.41108
TNRC18P1	0.0606108	1.95517		GPR4	0.0188725	-2.45432
NCRUPAR	0.0606353	1.9267		MRPL22	0.0189174	-2.41427
SLC5A9	0.0607148	1.95276		SPR	0.0190349	-2.40622
LOC158435	0.0607182	1.94913		SEC61A2	0.0190497	-2.4056
ERAP2	0.0608807	1.95016		MRPL18	0.0191114	-2.46005
GLB1L3	0.0612086	1.9403		PLA2G4B	0.0192485	-2.42056
HEIH	0.0612542	1.93425		PARL	0.0194267	-2.42084
SCARF1	0.0612738	1.93931		RBM5	0.0195041	-2.40818
PM20D2	0.0614638	1.94059		COIL	0.0195358	-2.41393
LOC100292680	0.061513	1.94374		APTX	0.0195429	-2.40045
PRAMEF10	0.06156	1.94755		TOP2A	0.0195473	-2.41133
ZNF503-AS2	0.0615642	1.93187		CCDC25	0.0195795	-2.39937
TEX101	0.0616807	1.93644		LOC493754	0.0196011	-2.39688
HOXD-AS1	0.0617825	1.93137		USE1	0.0196191	-2.40004
GHRLOS	0.0618168	1.94148		PIGU	0.0196243	-2.39781
MINOS1P1	0.0618936	1.94112		UBASH3B	0.0196285	-2.41564
MSI1	0.0618954	1.90786		TMED1	0.0196531	-2.39786
SERINC2	0.0620641	1.93009		CHD6	0.0196761	-2.39311
BBS5	0.0622081	1.9128		RPL38	0.0198167	-2.45815
TXNDC16	0.0623328	1.9308		ZBTB5	0.0199052	-2.39868
LOC100130231	0.0625672	1.93446		SDHAP2	0.0199116	-2.39162
OR11A1	0.0627119	1.93013		RBM4	0.0199218	-2.41911
PRORSD1P	0.0629891	1.93511		MAP7D1	0.0199662	-2.39902
CXCL14	0.0630206	1.90922		TOMM7	0.0200448	-2.44174
CYP4F11	0.0630695	1.93383		RMI1	0.0200733	-2.38919
GVINP1	0.0631794	1.93325		RAC3	0.0201765	-2.42187
SIRPB2	0.0632047	1.92209		MTF2	0.0202269	-2.39165
PKM	0.0632176	1.89529		DUSP18	0.0202371	-2.38138
PRELP	0.063367	1.92616		EMC7	0.020259	-2.40192
LRG1	0.0633727	1.91392		L1CAM	0.0203618	-2.41608
ADRA1A	0.0633786	1.91614		ATG3	0.0203918	-2.39784
PPP1R16A	0.0635879	1.91175		TRMT1	0.0204643	-2.39249
LOC100287225	0.0636279	1.92575		GGCT	0.020495	-2.39543
RAB42	0.0636719	1.91138		ENDOG	0.0205066	-2.41696
GAP43	0.0636722	1.91022		PITPNB	0.0205465	-2.38412
ODF2L	0.0636965	1.91476		ZDHHC22	0.0205593	-2.40441
TLCD2	0.0638668	1.91537		PROS1	0.0205597	-2.41452
RAB40C	0.0639398	1.90396		ATG13	0.0205979	-2.37886
VIPR2	0.0639405	1.92088		SUSD1	0.0206022	-2.40802
MAP4K1	0.063963	1.91922		FDXR	0.0206108	-2.37484
ALKBH4	0.0640139	1.89124		TCF3	0.0206363	-2.37356
SH3RF3	0.0641456	1.92729		PDGFRB	0.0206545	-2.37535
TBXAS1	0.0642959	1.9261		TXNRD3	0.0206689	-2.42055
IARS2	0.0643344	1.89042		FARS2	0.0206742	-2.37356
DIXDC1	0.0643441	1.90753		SCN1B	0.0206888	-2.39965
QPCTL	0.0643918	1.90252		GID8	0.0207041	-2.37509
PCA3	0.0645124	1.90582		B4GALNT4	0.0207056	-2.41962
MS4A2	0.0645151	1.91824		SAV1	0.0207627	-2.39948
USP29	0.0645159	1.91138		UBR7	0.020922	-2.36881
FFAR2	0.0646959	1.91184		RMND5A	0.0209534	-2.3698
LOC283683	0.0647436	1.89935		ZNF182	0.02105	-2.41259
DPM3	0.0647833	1.88808		NPEPPS	0.0210924	-2.36565
TRIP6	0.0649523	1.89942		MMP11	0.0211068	-2.406
ARGFX	0.0649849	1.90273		ADAMTS18	0.0211711	-2.39273
TOR1AIP1	0.0650215	1.88598		WDR62	0.0212372	-2.36278
FBXO30	0.0650326	1.90596		HSPBP1	0.0213781	-2.38104
FGD5P1	0.0650564	1.91235		SEMA6C	0.0213998	-2.40577
GPR171	0.0651541	1.90776		TATDN1	0.021476	-2.375
RAD21-AS1	0.0652462	1.91227		SOCS5	0.0214815	-2.35969
C5orf64	0.0653487	1.90613		ENY2	0.0215549	-2.38705
IRAK3	0.0654071	1.91529		AMZ2P1	0.0215581	-2.35582
SPEF2	0.065435	1.90051		ORMDL3	0.021621	-2.35821
KRT42P	0.0656069	1.90759		PCGF1	0.021764	-2.35965
IQGAP1	0.0657552	1.89137		TMEM178B	0.021888	-2.39484
ZNF566	0.0657855	1.88438		DTYMK	0.0219239	-2.37048
ARSA	0.0660171	1.8994		FAM155B	0.0219948	-2.38139
TNFSF14	0.0660807	1.90108		CABP7	0.0219975	-2.39403
LINC00507	0.0661087	1.8939		MUL1	0.0220539	-2.35121
GPSM3	0.0663144	1.89103		MUT	0.0221278	-2.34753
SOX12	0.0666754	1.89953		UQCRQ	0.0221512	-2.37706
DFNB31	0.066694	1.908		IMP4	0.0222511	-2.3574
TMEM53	0.0667938	1.88085		CHCHD6	0.0222513	-2.34808
LIN54	0.0669037	1.89042		KLHDC4	0.0222944	-2.34648
ANXA2P3	0.0669057	1.88074		RABGGTB	0.0223404	-2.36068
SCAI	0.0669401	1.8963		DNAI1	0.0223917	-2.35994
CPB2-AS1	0.0671791	1.8915		RFTN1	0.0224108	-2.34251
SGK3	0.0672523	1.89168		COA1	0.0225423	-2.34978
TLR4	0.0673132	1.90341		PTPN20A	0.0225621	-2.38319
ACACB	0.067357	1.90054		PTPN20B	0.0225621	-2.38319
SNCG	0.0673925	1.87571		ZNF668	0.0225692	-2.33933
ENPP6	0.0674166	1.88792		MRPS24	0.0225841	-2.39177
ZCCHC8	0.0675195	1.86603		HAGH	0.0225932	-2.34044
SLC16A5	0.0676021	1.90128		ST3GAL5	0.0226571	-2.33991
ARHGEF40	0.0676382	1.87656		NT5C3	0.022664	-2.34566
ZNF252P-AS1	0.0676811	1.89277		PCCB	0.022671	-2.34765
MGAT4A	0.068071	1.89135		RYR1	0.022738	-2.36884
CADM2-AS2	0.0681932	1.88425		RYR3	0.0227573	-2.35162
C2orf81	0.0682063	1.88635		IGF2BP3	0.0227918	-2.35155
ZNF785	0.0682657	1.86734		IFFO1	0.0228044	-2.33305
ASTN1	0.0682807	1.88295		HIST1H2BD	0.0229253	-2.33154
NMB	0.0682815	1.85941		NDUFS4	0.0229367	-2.3392
WASF1	0.0683305	1.86685		CCNG1	0.0229458	-2.33297
ME2	0.0684384	1.86751		LOC100129961	0.0229513	-2.37587
EPG5	0.0685099	1.8862		TIMM21	0.022992	-2.33196
ARL11	0.068515	1.88213		NAPA	0.0229971	-2.35338
PPIL6	0.0685443	1.88441		PTPRU	0.0231279	-2.33497
ST6GALNAC6	0.0685843	1.8683		PPIA	0.0231339	-2.33483
DAPP1	0.0685977	1.88418		SYP	0.023173	-2.34587
SHROOM4	0.0686491	1.85694		COL27A1	0.0232545	-2.33141
LOC100132077	0.0687697	1.88036		SBDSP1	0.0232715	-2.33067
RARG	0.0688527	1.86277		SLC16A6	0.0233248	-2.34291
SLC10A7	0.0689505	1.89086		SDK2	0.0233536	-2.32482
CSF1	0.0689659	1.88111		RNFT1	0.0234063	-2.32243
ZNF681	0.0690025	1.88493		OTUD7A	0.0234132	-2.36623
C9orf66	0.0691256	1.88459		ATP5C1	0.0234849	-2.37428
CYTH1	0.0691764	1.86628		RABGEF1	0.0234997	-2.32216
PRR7-AS1	0.0692379	1.87668		TTLL3	0.0235588	-2.34818
GALE	0.0693274	1.85854		YY1P2	0.0235595	-2.36214
MREG	0.0693346	1.87086		HMOX2	0.0236034	-2.325
LINC00488	0.0693804	1.88173		HADHB	0.0236194	-2.33773
LOC100506023	0.0693843	1.87281		IKBKB	0.0236293	-2.34432
FKBP5	0.0694103	1.88129		SLTM	0.0236431	-2.32651
FOXC1	0.0694995	1.86746		MTCH2	0.0236688	-2.34816
LOC285762	0.0695982	1.8831		GLTPD1	0.0237978	-2.33951
CDC14C	0.0696443	1.86042		NDUFA12	0.0238783	-2.34772
LOC646999	0.0696582	1.88304		MAN2A1	0.0239205	-2.31985
BTBD11	0.0696893	1.8861		TMEM50A	0.0239235	-2.32922
LINC00330	0.069707	1.87657		LONP1	0.0239965	-2.3141
TMC1	0.0697544	1.88373		SERTAD2	0.0240134	-2.31196
DCDC5	0.0697808	1.87687		HSF4	0.0240539	-2.32223
PI4K2A	0.070005	1.87711		GMPS	0.0241328	-2.35469
PATE2	0.0701658	1.87762		POLE3	0.0241569	-2.3303
OTX2-AS1	0.0701674	1.87927		SMNDC1	0.0242569	-2.30952
CHPF2	0.0702059	1.86851		DDX39A	0.0243287	-2.34972
MYLK-AS1	0.0702235	1.87555		CCDC8	0.02433	-2.31247
C11orf75	0.0702359	1.84932		CCDC36	0.0243334	-2.33592
C11orf44	0.070243	1.86881		TXNRD1	0.0243336	-2.32731
C8orf86	0.0702681	1.87009		DIABLO	0.0243342	-2.33797
NRP2	0.0703218	1.84805		NUDT14	0.0244369	-2.30499
TRIP13	0.0703221	1.84198		C20orf111	0.0244377	-2.32239
RNF138P1	0.0703768	1.8744		NDRG4	0.0244486	-2.31136
CDC42SE1	0.070717	1.8464		GTF3C5	0.0245162	-2.30871
SFTPB	0.0707394	1.86208		SERPINI1	0.0245617	-2.30407
CBX1	0.0709205	1.84549		IDH3A	0.0245626	-2.30979
NUP155	0.0709228	1.84645		PTCD3	0.0247738	-2.31438
PAPLN	0.071016	1.86875		MARK1	0.0247895	-2.29925
AKR7A3	0.0710195	1.87654		SLC37A3	0.0247915	-2.29933
IFT57	0.0710516	1.8456		SMUG1	0.0248507	-2.30893
SLC4A1	0.0711449	1.86851		ATP5B	0.0248562	-2.32995
GGT8P	0.0712507	1.8696		WDR77	0.0249364	-2.31776
FKBP10	0.0712507	1.84311		PTGES2	0.0249805	-2.30166
RHBG	0.0713493	1.8654		COX7C	0.0249982	-2.33409
STAT3	0.0714012	1.84355		RHBDD3	0.0250325	-2.29492
TMEM14A	0.0714975	1.83979		GNB2L1	0.0250705	-2.35173
C19orf38	0.0716447	1.87229		USMG5	0.0250928	-2.343
LOC284454	0.0717088	1.84298		KCNH1	0.025122	-2.30027
MET	0.0717151	1.8643		ADCY7	0.0254415	-2.2997
TTPAL	0.0717259	1.8421		RPL12	0.0254524	-2.29125
TMTC3	0.0717803	1.84074		ERCC8	0.0254565	-2.29115
FUT1	0.0717856	1.8603		C6orf203	0.0255417	-2.28913
C6orf132	0.0718309	1.85925		GCK	0.0255936	-2.32766
ARHGAP18	0.0718862	1.86282		HENMT1	0.0256025	-2.30218
ISLR2	0.0719084	1.86149		HMBOX1	0.0256732	-2.29014
FAM179B	0.0719699	1.84988		SAT2	0.025679	-2.2877
CD247	0.0720489	1.86483		ZNF689	0.0258174	-2.28334
NNMT	0.0722267	1.86824		ZNF8	0.0258466	-2.28163
GPX4	0.0723208	1.82982		SELK	0.0258593	-2.31789
IL17RA	0.072351	1.8501		SPRY2	0.0258795	-2.28399
TRPM7	0.072365	1.83183		GOLM1	0.0259088	-2.28743
IPCEF1	0.0723758	1.8616		CDYL	0.025918	-2.28416
MARVELD1	0.0723997	1.84398		RNF216P1	0.0259218	-2.28431
IL12RB1	0.0724039	1.84971		DOCK11	0.0259742	-2.31233
TRAM2	0.072451	1.83492		SMAD1	0.0260777	-2.29677
PPAPDC1B	0.0725362	1.85733		POU4F1	0.0260848	-2.32066
PCDHB9	0.0727775	1.86058		MALAT1	0.0261199	-2.32958
SLC52A1	0.0727811	1.8513		KIF27	0.0261598	-2.2767
ZNF793	0.0729179	1.85035		DNAJA4	0.0261708	-2.27671
CRTC2	0.0729267	1.84844		FAM120AOS	0.0262989	-2.27536
FUCA1	0.0729599	1.84221		MTX3	0.0263214	-2.27493
ZNF716	0.0730269	1.8545		GALNT13	0.0264094	-2.30001
NWD1	0.0730857	1.85628		PTTG1	0.0264287	-2.2777
C1orf198	0.0732222	1.8332		COPS3	0.0264319	-2.29445
GPR1	0.0733041	1.8508		ASF1A	0.0264548	-2.27715
NME7	0.0733345	1.82621		ACAP3	0.0264607	-2.28871
C12orf77	0.0734124	1.83553		THOC5	0.0265204	-2.28943
SLC19A3	0.0735069	1.85391		CIR1	0.0265396	-2.27187
LMO4	0.0735774	1.84163		LOC728190	0.0266379	-2.26992
HRH1	0.0737994	1.85299		ZFP41	0.0266712	-2.30636
GPER	0.0737996	1.85741		PPFIA4	0.0266799	-2.28787
PDGFRA	0.0738656	1.83969		MRPS11	0.0267755	-2.27918
NRG4	0.0739393	1.85215		NELL2	0.0267807	-2.26695
STAT2	0.0739481	1.82987		NOL12	0.0268356	-2.27249
GNAL	0.0739559	1.84501		PRRT1	0.0269092	-2.27414
C1orf85	0.0740386	1.82813		UQCRH	0.0269169	-2.31627
EPM2AIP1	0.0740503	1.82956		DHPS	0.0269392	-2.27742
SLCO3A1	0.074172	1.83954		PURA	0.027006	-2.2884
NFKBIZ	0.0743548	1.83931		GPATCH4	0.0270585	-2.2859
CDIP1	0.0744149	1.83289		PRDM8	0.0270624	-2.30438
SERPINB9	0.0744908	1.82592		SAPCD2	0.027107	-2.26191
DDX60	0.0745927	1.85203		CRAT	0.0271555	-2.28997
PIK3CD	0.0746472	1.83774		BDKRB1	0.0272623	-2.30145
ZNF662	0.0747032	1.8475		COPS8	0.0273029	-2.27894
CCDC120	0.0749683	1.83197		C3orf65	0.0276216	-2.25439
KHK	0.0750637	1.84883		CCDC53	0.02786	-2.25086
CR1	0.0750748	1.84274		ZNF616	0.0279083	-2.29115
CLEC2L	0.0751293	1.82478		ZSWIM4	0.0279272	-2.29038
TEK	0.0752034	1.84731		RICTOR	0.0280296	-2.25498
HMGB3P1	0.0752161	1.83279		PNN	0.028045	-2.25387
CDCP1	0.0752581	1.83685		RPL23	0.0280798	-2.26839
SV2B	0.0752925	1.83516		TUBB1	0.0282133	-2.24526
C2CD2	0.0753863	1.84362		PIGF	0.0282877	-2.24794
HSPB2	0.0755551	1.83965		CAPN10	0.0283446	-2.24788
ENO1	0.0756018	1.82224		LOC150935	0.0284611	-2.24285
MLANA	0.0758442	1.82823		PCGF6	0.028486	-2.24831
P2RX4	0.0758463	1.82621		NTN1	0.0285749	-2.26032
FN1	0.0758483	1.81942		SNORA5A	0.0285933	-2.28062
SH3D19	0.0759124	1.84318		HCCS	0.0286424	-2.24169
C12orf65	0.0761212	1.81138		ZC3H15	0.0288694	-2.26354
FAM73A	0.0761769	1.81866		CNIH4	0.0289362	-2.26073
AMIGO2	0.0761776	1.84142		SACM1L	0.028973	-2.23427
FGF5	0.07618	1.83397		SNW1	0.0289961	-2.24745
TXNIP	0.0762038	1.81121		NPL	0.0290023	-2.23382
C5AR1	0.0762977	1.83371		SYT4	0.0290371	-2.27387
APOBEC3F	0.0763962	1.82688		ITGA3	0.0290583	-2.27355
LOC100128770	0.0764724	1.83763		RAB13	0.029095	-2.23767
CT64	0.0764865	1.83493		SMG7	0.0291186	-2.23569
FAM46A	0.0765004	1.83896		ZNF148	0.0291505	-2.23187
TANGO2	0.0765087	1.81572		TRAPPC9	0.0291525	-2.26519
COL5A2	0.07654	1.83897		CCDC86	0.0291666	-2.23984
MOG	0.0765579	1.82286		UTS2D	0.0292324	-2.23548
FBXL22	0.076744	1.83539		NDUFB3	0.0292366	-2.27522
EPHA10	0.0767916	1.82324		TUBG1	0.0292536	-2.24752
LOC284260	0.0767923	1.82944		PFDN4	0.0293547	-2.26176
CDT1	0.0768347	1.81315		ATP6V0B	0.0295295	-2.26887
FLJ39639	0.0768555	1.82687		COX8A	0.0295355	-2.27805
SDC2	0.0771214	1.80507		GADD45GIP1	0.0295998	-2.23905
POLH	0.0771824	1.80821		SRR	0.0296071	-2.24211
AS3MT	0.077202	1.82262		RASSF3	0.0296858	-2.22429
LINC00473	0.0773859	1.83059		MAP2K4	0.029709	-2.25528
CAMK1D	0.0773957	1.82528		PCNP	0.0297157	-2.25034
SH3KBP1	0.0774713	1.80421		ETFDH	0.0298468	-2.23862
TMEM45B	0.0776089	1.82442		PFDN1	0.0299231	-2.23372
ZBTB16	0.0776344	1.82655		RNF44	0.0299364	-2.22045
DTNBP1	0.0776466	1.81432		MRPS27	0.0300174	-2.23775
RPS15AP10	0.0777161	1.81988		NOC4L	0.0300502	-2.2253
EXT1	0.0777538	1.80774		TMEM214	0.0300601	-2.22186
CES3	0.077756	1.8026		CLK2	0.0300649	-2.22025
C11orf63	0.0777673	1.82021		ETV2	0.0300783	-2.25838
DBT	0.0778135	1.81732		MEGF8	0.0301608	-2.21736
FCAR	0.0778694	1.81596		SLC1A5	0.0302265	-2.22714
CHIAP2	0.0779008	1.81925		LINC00340	0.0303115	-2.2466
FBLIM1	0.0779621	1.80374		TSN	0.0303622	-2.22374
SHANK2-AS3	0.0780058	1.80695		GPR153	0.0303931	-2.25379
BRD2	0.0780443	1.80144		CREB3L2	0.0304276	-2.21689
SH3BP4	0.078093	1.80813		LIN37	0.0304717	-2.21316
RPLP0P2	0.078259	1.81982		SORT1	0.030501	-2.21479
PRKRIP1	0.0783679	1.80283		KIAA1279	0.0305182	-2.21327
LOC646278	0.078401	1.82038		SNRPG	0.0306247	-2.25061
APAF1	0.0784105	1.80306		PAIP2B	0.0306362	-2.21303
TEP1	0.0784954	1.81623		TBC1D25	0.0306954	-2.22557
KREMEN1	0.0786922	1.80564		RAB3A	0.0307519	-2.24739
WDR82	0.0787788	1.79305		THAP5	0.0308059	-2.21003
FRMD6-AS1	0.0789288	1.81183		GGNBP2	0.0309248	-2.21227
ZNF696	0.0789879	1.79495		CLPB	0.0309982	-2.20581
LOC100506776	0.0792227	1.79604		EIF2S2	0.0310038	-2.21842
C7orf29	0.0792615	1.79135		RBM6	0.0311127	-2.21968
CCDC113	0.0794001	1.80354		PITPNM2	0.0311382	-2.20536
OPA3	0.0795191	1.79231		SOX11	0.0312601	-2.20309
PCDH11Y	0.0795276	1.81288		BCAP31	0.0312741	-2.22336
VENTX	0.0796529	1.79987		DHX30	0.0313433	-2.2193
INGX	0.0797738	1.80444		KBTBD2	0.0313646	-2.2009
USP33	0.0798619	1.7917		ORC5	0.0316231	-2.20333
HOXD10	0.0799453	1.81528		MTR	0.0316265	-2.19808
FTO	0.0799691	1.78951		CKS2	0.0316367	-2.20387
IRAK4	0.0800174	1.80099		S100A11	0.0317296	-2.24504
COL8A1	0.0800326	1.81638		PPP1R16B	0.0317344	-2.23081
LRP1	0.0800402	1.79534		PIAS2	0.0317519	-2.19561
NPTN	0.0800484	1.78894		TRHDE	0.0317611	-2.23434
SNRNP200	0.0801291	1.78585		EIF4E2	0.0318246	-2.20426
LOC400927	0.0801718	1.7934		XKR7	0.031827	-2.21807
PGK1	0.0801967	1.78621		SDK1	0.0319203	-2.19576
C1orf210	0.0802098	1.80043		RPL35A	0.0319647	-2.24417
ZNF100	0.0802577	1.81142		SUCLG1	0.0320135	-2.20067
PDE6A	0.0805054	1.80341		LOC100288069	0.0320944	-2.19176
PART1	0.0805399	1.80314		WDR27	0.0320994	-2.20029
SOX7	0.0805653	1.80805		SMARCE1	0.0321254	-2.20569
CELSR1	0.0805767	1.81214		HNRNPH3	0.0321592	-2.20941
LY75	0.0806915	1.80644		VGF	0.0322473	-2.2216
CNTNAP5	0.0806991	1.80628		ZBTB7C	0.0322816	-2.22713
DSC3	0.0808027	1.80449		AFTPH	0.0323846	-2.18734
ANGPT1	0.0808665	1.80523		MYD88	0.0324065	-2.19123
CPE	0.080883	1.79403		TMEM191B	0.0324555	-2.22475
LILRA5	0.0809076	1.80688		VPS33B	0.0324657	-2.1939
KCNH5	0.0811102	1.80957		COX6B1	0.032485	-2.20197
DPPA4	0.0815558	1.80464		MFF	0.0325148	-2.21436
AEBP2	0.0815586	1.78107		KPNA2	0.0325224	-2.21615
ITGA1	0.0816765	1.80597		CCDC136	0.0325334	-2.22051
GSDMC	0.0816976	1.78955		CUL9	0.0326155	-2.19195
PRR5L	0.0817742	1.78688		NDUFA1	0.0326219	-2.19509
GLUD1P7	0.0818096	1.79343		MESDC2	0.0327923	-2.19276
LUST	0.0818559	1.77959		CHGA	0.0328016	-2.18418
GSDMD	0.0820034	1.7943		FOXN1	0.0328303	-2.21588
GFRAL	0.0820526	1.79544		EME1	0.032842	-2.18134
LOC731424	0.0820926	1.79594		FBXO10	0.033057	-2.17966
ST8SIA1	0.0821539	1.78853		MIR4461	0.0332231	-2.17772
PLEKHA7	0.082178	1.8029		MIR4737	0.0332428	-2.21409
C1QTNF9	0.0821979	1.79738		RAD9B	0.0332683	-2.21113
APOPT1	0.0823223	1.77436		MON1A	0.0333293	-2.17624
TESPA1	0.0824402	1.78666		SLC16A1	0.0333549	-2.1876
LOC100506394	0.0824413	1.7859		CHCHD3	0.0334703	-2.19881
C9orf91	0.0827264	1.78244		LETMD1	0.0334723	-2.17635
IFNLR1	0.0829312	1.78494		KIAA1244	0.0335958	-2.19554
ZNF818P	0.0829313	1.78933		PTGFRN	0.0336209	-2.17466
FAM129A	0.0829313	1.79663		EXOSC10	0.0336304	-2.18478
FRRS1	0.0830136	1.78581		BMPR2	0.033633	-2.17192
SHROOM1	0.0830184	1.78831		C9orf72	0.0336339	-2.17176
ELOVL6	0.0830352	1.77415		TF	0.0336407	-2.20879
LOC100130000	0.0833574	1.78646		STOM	0.0336497	-2.17692
NELFE	0.0834394	1.76158		CBWD2	0.0336898	-2.181
PRICKLE2-AS3	0.0834557	1.77956		LRP5L	0.0337543	-2.1722
DGKB	0.0835036	1.79089		AAAS	0.0337849	-2.18807
SRGAP2C	0.0835053	1.7718		MRPL32	0.0337884	-2.18351
HHLA3	0.0835216	1.76985		PLAGL2	0.033895	-2.1679
DSCAM-AS1	0.0835243	1.77613		DDX5	0.0339465	-2.20268
RPS6KA6	0.0835554	1.78674		IL17B	0.0339516	-2.19781
SH2D2A	0.0836265	1.77848		CBWD1	0.0339666	-2.17399
RPL23AP82	0.0836625	1.77484		CSRNP2	0.0340051	-2.16694
SOX2-OT	0.0837076	1.79346		DBC1	0.034018	-2.1689
CPT2	0.0837836	1.77144		DDX56	0.034119	-2.18383
FLJ42102	0.0838865	1.77763		LOC285696	0.034242	-2.18154
SLC4A3	0.0839089	1.79147		TNRC6C	0.0342461	-2.16419
MUC1	0.0839098	1.79223		LIPT1	0.0342774	-2.16315
LOC387723	0.0839317	1.77584		DUSP15	0.0343163	-2.19992
PPARA	0.0839387	1.78506		ING2	0.034361	-2.18279
BLZF1	0.0839515	1.76883		DANCR	0.0344088	-2.17721
ZBTB25	0.0839935	1.79049		RIOK3	0.0344162	-2.16219
RFFL	0.0840165	1.78947		PNMAL1	0.0345013	-2.16479
SNORD77	0.0841697	1.79064		NFKBID	0.0346028	-2.16385
C21orf15	0.0841704	1.79064		BIRC6	0.0346062	-2.15923
ADM2	0.0842639	1.78624		CRIPT	0.0346254	-2.16816
ANKRD27	0.0845734	1.76658		YPEL3	0.0346868	-2.19512
LAMP3	0.0846019	1.7782		PPP6R1	0.0347395	-2.15884
KIAA0556	0.0846411	1.77011		C17orf51	0.0347641	-2.16471
PHYHD1	0.0847262	1.75846		NOTUM	0.0347843	-2.19386
LOC285540	0.0848145	1.77567		STC2	0.0348312	-2.19326
RAX2	0.0848496	1.75893		CHRD	0.034849	-2.15668
ISY1	0.0848717	1.75891		IDE	0.0349152	-2.15825
TEN1-CDK3	0.0849253	1.78606		LYSMD4	0.0350113	-2.16582
AIM1L	0.0849356	1.78599		ATPBD4	0.0350866	-2.15321
FLT4	0.0850387	1.78375		ADPRM	0.0351282	-2.15291
DSG2	0.0851678	1.77687		VPS35	0.0351782	-2.16435
PABPC1P2	0.0852281	1.77799		RTN4RL2	0.0351918	-2.18865
CARHSP1	0.0852438	1.7564		PRKRA	0.0352339	-2.16176
TMCO3	0.0852933	1.76234		ZNF462	0.0352402	-2.15341
PIANP	0.0853144	1.7701		TBC1D3C	0.0352511	-2.18521
HIVEP2	0.0853916	1.76713		HNRNPA1	0.0352518	-2.1656
PLAC4	0.0855624	1.77296		OVCA2	0.0353507	-2.15538
XKR9	0.0856492	1.76411		ZNF432	0.0354406	-2.18401
RSU1	0.08577	1.75073		NRN1	0.0355514	-2.14935
FAM84B	0.0857717	1.76902		WIPF2	0.0356348	-2.14644
2005-09-01	0.0857751	1.78094		TMEM199	0.0356414	-2.15166
SLC44A4	0.0858067	1.77189		M1	0.0358191	-2.17507
MPPED2	0.0860883	1.76303		SLC13A3	0.0358201	-2.15146
LOC100287846	0.086189	1.76666		KIAA1967	0.0358471	-2.14401
RBBP7	0.0862063	1.74871		GARS	0.0358576	-2.15533
DBNDD1	0.0863674	1.75835		DDAH1	0.0358626	-2.144
ZNF2	0.0864248	1.75546		CLIP2	0.035885	-2.1799
RAB38	0.0865298	1.77643		TRIP4	0.0359207	-2.15027
FLJ13224	0.0866408	1.77562		IER2	0.0359523	-2.15243
RUNDC1	0.0868324	1.75533		MAGEA2	0.0359543	-2.14371
STL	0.0869232	1.76571		OSBPL7	0.0363387	-2.13939
ZNF684	0.0869458	1.75446		PSMB5	0.0363596	-2.16314
FUT9	0.0869799	1.76895		THADA	0.0363615	-2.1402
TMEM136	0.0870674	1.74491		SLC27A1	0.0364227	-2.14177
SMARCA2	0.0870805	1.76853		NAP1L4	0.0365269	-2.16599
SLIT3	0.0871034	1.74908		ALKBH1	0.0365291	-2.13647
ADRBK2	0.0872021	1.75287		ARHGAP6	0.0365605	-2.17129
APOBEC3A	0.0872298	1.75042		2003-03-01	0.0365922	-2.13508
MTMR9	0.0872721	1.74997		ZNF649	0.0366912	-2.13388
C16orf46	0.0874557	1.77086		NEUROD4	0.0367423	-2.1451
HOXD-AS2	0.0874759	1.77083		MCRS1	0.0367711	-2.1477
F11R	0.0874975	1.76228		LRRC14	0.0368989	-2.13146
ZNF546	0.0875075	1.76482		KIF18A	0.0369691	-2.13152
LRRC3	0.0876971	1.75084		LOC339166	0.0370122	-2.13722
P2RX5-TAX1BP3	0.0876985	1.75292		MRPS9	0.0370674	-2.13766
CCR6	0.0877635	1.75898		CLCC1	0.0371026	-2.13106
GNE	0.0878003	1.75774		LOC642361	0.0371091	-2.13202
SPIB	0.0879152	1.75781		AIP	0.0372028	-2.13853
HSPB6	0.0879227	1.76136		VMP1	0.037217	-2.14081
PTRF	0.0881195	1.7604		NDUFS8	0.0372242	-2.17199
FAM105B	0.0881919	1.74887		TRAIP	0.0372246	-2.12914
SNORD26	0.0882242	1.76644		TP53INP1	0.0372318	-2.15342
GCM1	0.088291	1.74578		SLC25A29	0.0373141	-2.15224
TTC23L	0.088337	1.76578		UBLCP1	0.037321	-2.12876
KCNJ15	0.0884752	1.76497		ATP5F1	0.0373681	-2.14091
TAL1	0.0885281	1.76378		TP53BP2	0.0374559	-2.13029
CXorf56	0.0885337	1.74071		CNTN5	0.0375657	-2.1593
RAET1E	0.0888166	1.75081		PPP2R3A	0.0376463	-2.14467
MACC1	0.0888351	1.7601		TBC1D10A	0.0376661	-2.12515
FAM86A	0.0888829	1.74061		SUMO1	0.0376907	-2.16543
PTGES3	0.089002	1.73613		RAP1GAP2	0.0376954	-2.12254
PLEKHH2	0.0891387	1.74306		RPL37A	0.0377238	-2.16664
FAM153C	0.0891986	1.74772		ZFAND6	0.0377645	-2.13852
PAPL	0.0892109	1.74912		YWHAQ	0.037855	-2.14959
C7orf65	0.089229	1.75117		SEC16A	0.0378687	-2.12111
KCNJ11	0.0892544	1.74962		C9orf9	0.0380124	-2.15397
COL4A3	0.0892606	1.7604		TXNL4A	0.0380565	-2.12033
GSPT2	0.0895188	1.75891		OCIAD1	0.0381148	-2.13656
CLRN1	0.0895266	1.75886		TANK	0.0381267	-2.11908
AP4E1	0.0895385	1.73498		MRPL19	0.0382411	-2.12859
HAND1	0.0896554	1.75812		LOC729852	0.0382856	-2.11587
ANKRD30BP2	0.0897582	1.7523		MAPK8	0.0383001	-2.12126
TRPV2	0.0900287	1.7378		PPP2R1B	0.0383106	-2.11669
C5orf55	0.0902023	1.7327		IWS1	0.0383992	-2.12017
LOC100499227	0.0902175	1.75212		NSG1	0.0384658	-2.1473
ZMYM6	0.0902321	1.73762		MEMO1	0.0384901	-2.1153
FAM159A	0.090479	1.75338		EEF1B2	0.0385026	-2.15358
KLB	0.0904803	1.74695		SLC16A9	0.0385527	-2.11608
PANK3	0.0905272	1.7309		NIT2	0.038584	-2.12015
STAC2	0.0905417	1.74046		ZEB2	0.0385983	-2.11544
SERF1A	0.0905541	1.75291		RC3H2	0.0386167	-2.11385
LINC00483	0.0906219	1.74102		PDHA1	0.0386525	-2.12393
CA13	0.0906449	1.74922		ABHD6	0.0386947	-2.11293
SLC5A5	0.0907644	1.74154		ZNF639	0.0387416	-2.12442
IGF1	0.0908071	1.74211		TCP11L1	0.0387738	-2.11331
AXL	0.0908899	1.73135		KNSTRN	0.0387752	-2.11835
IGFBP7	0.0909626	1.75062		ST8SIA2	0.0388077	-2.13301
TPM2	0.0910034	1.72315		APP	0.0388305	-2.11174
TOR4A	0.0910037	1.74481		YTHDF1	0.0388626	-2.10922
FAM163A	0.0910643	1.75004		ZNF195	0.0390016	-2.10938
DNASE1	0.0910669	1.72999		KAT7	0.0390781	-2.11278
ARSD	0.0910775	1.73778		CNRIP1	0.0391047	-2.1169
PTGIS	0.091173	1.74447		PHC1	0.0391236	-2.10618
LOC646813	0.0913251	1.74856		NKTR	0.0391377	-2.1141
DNAJC22	0.091473	1.73401		SAMM50	0.0391689	-2.12452
WDR76	0.0915346	1.7174		CAPZA2	0.0391791	-2.1236
TOPBP1	0.0917388	1.71895		FLNC	0.0392419	-2.10572
LYPD6B	0.0917554	1.74612		PIP5K1C	0.0392763	-2.10484
SNCAIP	0.0920066	1.7447		POPDC3	0.0392925	-2.10452
LOC100507462	0.0920395	1.73995		LTBP2	0.0393582	-2.13822
HMGN2	0.0920682	1.7108		RSRC1	0.039559	-2.10317
PTMS	0.0921919	1.71216		S100A1	0.039586	-2.1356
ZNF677	0.092255	1.73358		FXYD7	0.0396484	-2.12452
LINC00314	0.092339	1.73289		DNAJB1	0.0397149	-2.10818
HOOK3	0.0923525	1.73494		RFX2	0.0397216	-2.0995
SEMA4B	0.092478	1.72138		PSMB7	0.0397661	-2.12088
SSRP1	0.0925622	1.70881		XAGE5	0.0398404	-2.10079
TEX35	0.0925986	1.73839		ZFP112	0.0398583	-2.13183
FAM66C	0.0926589	1.72925		RALGPS1	0.0399223	-2.1307
CALCB	0.0927748	1.74037		PIGP	0.0399265	-2.10005
LDLR	0.0928185	1.7201		GTF2A1	0.0400431	-2.09698
KDM4A-AS1	0.0928784	1.7235		OSBP2	0.0402143	-2.12844
ARHGEF26-AS1	0.0929758	1.72378		NFATC1	0.0402937	-2.12555
LOC400655	0.0930616	1.73604		PDZD4	0.0403335	-2.11771
GALNT15	0.0931825	1.7339		CNOT7	0.0404406	-2.10906
LOC728392	0.09321	1.71817		OXA1L	0.0405537	-2.10909
PEAR1	0.0933684	1.73605		USP39	0.0405649	-2.10957
LOC400027	0.0933688	1.70911		ADPGK-AS1	0.040716	-2.12068
TERF1	0.0935071	1.71549		GFM2	0.040717	-2.09279
GP2	0.0936971	1.71643		SNAI2	0.0407625	-2.09218
BHMT2	0.093785	1.72174		TXNDC9	0.0407819	-2.09664
LOC100130275	0.0938106	1.73459		TRHDE-AS1	0.0408025	-2.11807
TMC7	0.0938107	1.71206		FAM138B	0.0408052	-2.1204
RABL5	0.0940251	1.70367		RPL19	0.0408307	-2.09581
SIGLEC16	0.0940382	1.72536		GAS2L3	0.0408365	-2.09937
KHNYN	0.0941172	1.71622		SRSF10	0.0408415	-2.10229
LRRN4CL	0.094123	1.72398		LENG1	0.0408752	-2.08735
GAS7	0.0942347	1.73211		HNRNPA3P1	0.0409079	-2.11944
LOC100506599	0.094365	1.72239		ANG	0.0409079	-2.09502
MEX3A	0.0943964	1.70526		HN1	0.0409612	-2.10619
ZC3H12D	0.0945014	1.7186		NAPA-AS1	0.0410459	-2.11912
ZBTB45	0.0945198	1.708		TSPAN18	0.0415507	-2.08178
PROM2	0.0945271	1.72281		LOC152217	0.0415992	-2.09998
PDE4D	0.0945332	1.71689		CELSR3	0.0417544	-2.08144
MICAL2	0.09456	1.7286		NBPF6	0.0417874	-2.10154
CYP1A2	0.0946144	1.72114		ATP5L	0.041807	-2.10976
FGF11	0.0946907	1.72347		MDH1	0.0419023	-2.09362
NOX4	0.0947634	1.7275		PRMT5	0.0419047	-2.09112
CARD6	0.094962	1.71844		LMF1	0.0419635	-2.10286
TPST2	0.0950632	1.71463		HIST1H2AI	0.0420628	-2.10622
LILRA6	0.0951105	1.72012		FAM201A	0.0420709	-2.10712
NOD2	0.0951161	1.72738		GPC1	0.0420715	-2.10786
FMOD	0.0951979	1.72693		ZNF611	0.0422291	-2.09258
DONSON	0.095215	1.71551		PIGT	0.0422984	-2.0992
LOC284950	0.0952209	1.71472		THAP9-AS1	0.0424871	-2.07919
ZNF665	0.0953246	1.71592		U2AF1L4	0.0424992	-2.07166
SMIM15	0.0954417	1.69646		ERGIC3	0.0425239	-2.11058
FGL2	0.0954592	1.72298		SRP9	0.042574	-2.10507
S1PR1	0.0955593	1.72495		ZSCAN20	0.0425872	-2.09435
SLC30A5	0.095563	1.70534		LOC100133985	0.0426316	-2.07441
HEXIM2	0.0957401	1.70246		COG1	0.0426466	-2.07158
YBX1	0.0957811	1.69381		FHIT	0.0426649	-2.07278
RGP1	0.0958107	1.71482		MTHFD2L	0.0427726	-2.08191
COL4A6	0.0958231	1.72351		CNKSR2	0.04279	-2.09999
APOLD1	0.0958275	1.69272		LSG1	0.0428489	-2.08292
DMBX1	0.0958399	1.7117		FAHD2B	0.0429007	-2.06619
CLEC4E	0.0958481	1.71216		FAM206A	0.0429137	-2.07094
LOC100128288	0.0958979	1.70775		TIMM8B	0.0429238	-2.09126
GAREML	0.0959546	1.70455		POLB	0.0429442	-2.06548
PCED1B-AS1	0.0959769	1.7147		SSX4	0.0431425	-2.06342
IRF6	0.0960172	1.71676		UCP2	0.0431768	-2.06844
MYO3B	0.0960172	1.72		RARS	0.0432773	-2.07453
SLCO4C1	0.0962488	1.70971		C14orf119	0.0432948	-2.07438
LOC256880	0.0964574	1.71002		PMPCA	0.0433133	-2.07443
NYAP2	0.0967409	1.70936		C1orf54	0.0433187	-2.06231
OCLN	0.0968337	1.69654		ATP6AP2	0.0433582	-2.07502
LOC100506083	0.0969032	1.70024		METAP2	0.0434629	-2.07454
AIPL1	0.0970202	1.7046		ITFG2	0.0434694	-2.06362
CXorf36	0.0970714	1.70854		KLHL32	0.0435026	-2.0887
LOC100287314	0.0970902	1.70578		COPG1	0.0435792	-2.07425
LOC283693	0.0971364	1.70632		RNFT2	0.0435879	-2.06183
SLC28A2	0.0972242	1.70548		FSTL3	0.0436244	-2.08987
LRP4	0.0974271	1.69538		SCARA5	0.0436361	-2.09085
LINC00663	0.0974583	1.70253		PSMD14	0.0437871	-2.07177
ACPP	0.0974699	1.70855		UXT	0.0438036	-2.07598
TINCR	0.0976226	1.71163		CHCHD4	0.04386	-2.05606
FHOD3	0.0977648	1.71301		FLJ36000	0.0439731	-2.08147
FAM154B	0.0978879	1.70874		TMEM186	0.0441022	-2.05365
MIR205HG	0.0979299	1.69915		UBE2R2	0.0441161	-2.05482
IFLTD1	0.097966	1.70736		MAPKAPK5	0.0441243	-2.05517
LINC00637	0.0979834	1.70686		RPL26L1	0.0443224	-2.06019
INTS1	0.0980094	1.68804		GGT7	0.0443616	-2.05214
HEY2	0.0981114	1.69673		ZNF510	0.0444596	-2.05932
MFAP5	0.0981559	1.70506		TMCC3	0.0445571	-2.05063
AGMO	0.0981679	1.70884		SERPINB1	0.0445604	-2.05017
LOC441666	0.0981976	1.70909		MZT2A	0.044573	-2.05114
MAFB	0.0982554	1.71038		CCDC43	0.0446154	-2.06427
OR51E2	0.0982732	1.70481		PPM1J	0.0447781	-2.07856
CYP27C1	0.0982838	1.68889		TMEM59	0.0448451	-2.06443
SHMT1	0.0984195	1.68368		PLEKHB2	0.0449811	-2.05311
TRIM2	0.0984714	1.69221		SRCRB4D	0.0450408	-2.07605
PODXL	0.0985485	1.70616		VPS26A	0.045111	-2.05522
THBD	0.0985837	1.70863		SMARCD1	0.0451171	-2.04573
PIK3R2	0.0986438	1.69659		ALG9	0.0451294	-2.04624
TPTE2P1	0.098726	1.70042		PNP	0.0451392	-2.04537
SHE	0.0987364	1.70309		MARCKSL1	0.0451918	-2.0601
CAGE1	0.0987422	1.70333		VWA5B2	0.0452322	-2.0746
ITIH5	0.0987483	1.6997		DDX10	0.0452514	-2.04452
FAM184A	0.0987594	1.70603		GMPPA	0.0452942	-2.05091
NHEG1	0.0988436	1.68443		POR	0.045356	-2.04803
BCL2L15	0.0989607	1.69662		TRIM8	0.045368	-2.06184
RASSF5	0.0990247	1.70629		PHYH	0.0454047	-2.04716
APOL6	0.0990454	1.69665		NPRL2	0.0455614	-2.05047
QSOX1	0.0990922	1.68718		SLC52A2	0.0456801	-2.03811
ZNF783	0.0991165	1.68601		SRP19	0.0456915	-2.05221
C5orf24	0.0992134	1.68262		NDUFA7	0.045693	-2.05732
PECR	0.0992309	1.69794		RIMS4	0.045883	-2.03897
CPA4	0.0993291	1.69264		CYP19A1	0.0459332	-2.06745
OAS2	0.0993383	1.70462		WDR70	0.0459358	-2.0432
COL11A1	0.0993612	1.70431		ISCA2	0.0459565	-2.0381
TMEM63A	0.0994138	1.68773		CD27	0.0461875	-2.04619
NDNF	0.0994939	1.7038		ADPGK	0.0463329	-2.03941
FRMD4B	0.0995075	1.69664		SOCS2	0.0464651	-2.03189
TGFB1I1	0.0995964	1.68486		CCDC77	0.0464715	-2.03257
LOC649330	0.0996281	1.70309		LTF	0.0465463	-2.06137
IQCF3	0.0996549	1.70237		C14orf132	0.0466342	-2.03001
CLDN16	0.0997644	1.68466		GEMIN4	0.0466559	-2.02875
LILRB3	0.0997788	1.68925		COA6	0.0467921	-2.04164
ZKSCAN1	0.0998992	1.67456		SSR3	0.0468644	-2.03952
C14orf105	0.100032	1.69143		LOC285577	0.0468756	-2.02812
ZNF445	0.100174	1.67418		C5orf15	0.0469257	-2.02737
HOTAIR	0.100258	1.67462		SGOL1-AS1	0.0470581	-2.04499
PLGLB1	0.100347	1.69364		FAM45B	0.0470925	-2.04305
HAND2	0.100472	1.69865		PRAME	0.0471623	-2.06581
NOL9	0.100481	1.68449		CISD1	0.0471725	-2.02716
SENP3-EIF4A1	0.100483	1.69792		PITX2	0.0472022	-2.04458
TMEM236	0.100522	1.69206		NBPF4	0.0472215	-2.04588
PHACTR3	0.100565	1.69816		SSB	0.0473274	-2.05072
TRABD2B	0.100597	1.698		SNORA84	0.0473682	-2.03026
RNASET2	0.100617	1.68499		MRPS17	0.0475728	-2.02433
EBPL	0.100675	1.69459		EMC3	0.0476327	-2.02514
TRIM58	0.100779	1.68978		ACADS	0.0476393	-2.05061
SLC7A5P2	0.100834	1.66982		ZNF670	0.0476873	-2.01909
MZF1	0.100882	1.67267		HIST1H4F	0.0476936	-2.03239
LOC100288911	0.100987	1.69596		GSTT2	0.0477906	-2.01817
KIAA0825	0.101022	1.68727		MXD1	0.0477951	-2.04156
IRF3	0.101031	1.67267		SLC44A1	0.0478252	-2.0185
BMS1	0.101032	1.66922		LOC100506710	0.0478273	-2.02201
ENTPD3-AS1	0.10133	1.68637		SNORA57	0.0479129	-2.01809
LZTR1	0.101521	1.6726		ULK3	0.0479775	-2.01638
CCL16	0.101607	1.67771		NRBF2	0.0480664	-2.01684
LOC151475	0.101625	1.68329		EPB41L4A-AS1	0.0480842	-2.01588
HSH2D	0.101752	1.68041		EIF2A	0.0481845	-2.02477
CASP2	0.101768	1.66221		PHF2	0.0482094	-2.03542
HSD11B2	0.101871	1.67225		TAOK2	0.0482347	-2.01796
APOBEC3D	0.101872	1.67467		SIRT4	0.0482557	-2.04464
SCN9A	0.101873	1.69083		HMGXB3	0.048422	-2.01711
ADAT2	0.101877	1.67613		RIPPLY2	0.0485163	-2.03159
PI4K2B	0.102022	1.69039		NDUFAF2	0.0485978	-2.01544
FGF13	0.102048	1.68434		RHOA	0.0486665	-2.04741
CYP4V2	0.102067	1.67947		AGBL1	0.0486712	-2.01535
PGAM5	0.102078	1.6731		CHMP5	0.0486831	-2.02834
LRAT	0.102081	1.68765		DUSP2	0.048719	-2.01056
ACOT6	0.102112	1.69011		FAM208B	0.0487387	-2.00989
SMG8	0.102302	1.67011		RHBDD2	0.048864	-2.01771
TRIM7	0.102349	1.68022		NUDCD1	0.0489671	-2.01196
DSCR6	0.102511	1.67476		IPO11-LRRC70	0.0491096	-2.02999
FGF19	0.102553	1.68783		NEIL2	0.0491831	-2.00522
CXorf31	0.102938	1.68494		GPR125	0.0492007	-2.00936
PLEKHF2	0.102965	1.6729		KDM1A	0.0492563	-2.00668
EPHX1	0.103143	1.68237		TM2D3	0.0492901	-2.01447
GPRC5A	0.103287	1.68397		DARS2	0.0493979	-2.00398
FAM115C	0.103308	1.67174		OMD	0.0494611	-2.01574
TPT1-AS1	0.103329	1.66713		PCSK9	0.0494685	-2.03308
IKZF3	0.103439	1.67238		DDX42	0.0495299	-2.01086
MIA-RAB4B	0.103454	1.68321		RBM25	0.0495477	-2.00416
DNER	0.103484	1.67728		ANKRD20A2	0.0495541	-2.01086
IQCC	0.103509	1.66247		TCEAL7	0.0496413	-2.0029
WISP1	0.103512	1.68291		RAB7A	0.0496766	-2.02563
CCDC152	0.103554	1.66692		SGCD	0.049678	-2.03111
HOXA11	0.103568	1.67395		C1QL1	0.0496921	-2.00474
SERPINE1	0.103573	1.67871		CC2D1A	0.0498034	-2.00072
FLNA	0.103692	1.65968		SNN	0.0498288	-2.00788
CPXM1	0.10374	1.68175		VPS11	0.0498537	-1.99911
ANP32E	0.103921	1.65418		SRA1	0.0500716	-2.00341
C1RL-AS1	0.103983	1.67945		PLGRKT	0.050103	-2.00067
ZNF91	0.103989	1.67233		FAM212A	0.0501084	-1.99692
CDKL3	0.104	1.66159		UBE2D3	0.0502777	-2.02004
CLUAP1	0.10401	1.65976		PAGR1	0.0505236	-1.99319
ZNF578	0.104017	1.66653		LSMD1	0.0505674	-2.00252
BLOC1S5	0.104234	1.65387		APOBEC4	0.0506536	-2.02202
LOC283663	0.104406	1.6653		SOGA2	0.0506915	-2.01048
INPPL1	0.104407	1.65479		SPTBN2	0.0507402	-1.99257
MCAM	0.104527	1.65092		CPEB3	0.0508284	-2.01915
PNPLA6	0.104535	1.66577		TMEM70	0.0508525	-1.99023
SLC35B2	0.104616	1.65346		LATS1	0.0509061	-1.99705
DISC1	0.104688	1.6605		C1orf109	0.0510099	-1.99891
FLJ26245	0.104691	1.67364		FONG	0.0511019	-2.0179
FLJ41350	0.10472	1.67561		LIMS3L	0.0511048	-1.98951
SFXN2	0.104834	1.66062		ALG12	0.0512803	-1.9865
KIAA1377	0.104869	1.66099		ISOC2	0.0513321	-1.98675
LOC400958	0.104974	1.668		SLC25A12	0.0513737	-1.986
ARMC9	0.10512	1.65417		TMEM258	0.0514576	-2.01988
ZBTB3	0.105158	1.66061		NDUFAF4	0.0514657	-1.99014
FFAR4	0.105279	1.66332		WFIKKN2	0.0515548	-2.01377
ACVR2B-AS1	0.10529	1.66675		AACS	0.0515773	-2.00314
FAM194A	0.105314	1.6733		DCTN2	0.0516245	-2.00061
SNF8	0.105352	1.65207		NUDT3	0.0516764	-1.9851
GPR65	0.105361	1.66885		CRYBB2P1	0.0516998	-1.98484
LCLAT1	0.105522	1.65273		OS9	0.0518826	-2.0032
APOE	0.105844	1.66261		ARL1	0.0519342	-1.98442
DYRK3	0.105988	1.65278		SLC44A3	0.0519471	-1.98084
CHKB	0.106043	1.65699		CUEDC2	0.051952	-1.98565
RFPL1-AS1	0.106225	1.65809		AP3B1	0.0519644	-1.98079
DPY19L1P1	0.106341	1.66024		STK11IP	0.0521683	-1.97905
XPOT	0.106523	1.65029		GFPT1	0.0522195	-1.97895
CCDC169	0.10671	1.66676		TP53TG3	0.0523537	-2.00018
SLC15A2	0.10678	1.65089		TP53TG3B	0.0523537	-2.00018
PIH1D3	0.106909	1.65943		FAM86HP	0.0523808	-2.00493
GDF6	0.106928	1.66283		FBLN1	0.0525319	-1.98528
RGMA	0.107043	1.65595		WTAP	0.0526624	-1.97989
TMEM213	0.107104	1.65069		PIP4K2C	0.0526647	-1.97711
OLAH	0.107221	1.65696		NOP58	0.0527289	-1.99767
TNFRSF10A	0.107228	1.6597		ANKRD13B	0.052762	-1.97352
IVD	0.10724	1.63704		MICAL3	0.0528965	-1.97246
SH2B3	0.107295	1.64943		CNOT11	0.0528994	-1.98326
SLC24A2	0.107438	1.64292		KIAA1191	0.0529205	-1.97635
CNTLN	0.107467	1.63818		GEMIN6	0.0529719	-1.9778
PIPOX	0.1077	1.64638		C17orf80	0.0530079	-1.98036
C1orf56	0.107781	1.63626		C22orf28	0.0530478	-1.98461
DCUN1D2	0.108003	1.64101		KLHL17	0.0530969	-1.97763
LOC254896	0.108047	1.66014		RBMX2	0.0531226	-1.97378
PADI2	0.108075	1.65997		ANO8	0.053168	-1.99813
WDR17	0.108139	1.65461		LRCH3	0.0532755	-1.97007
PCDH11X	0.108172	1.65107		MTMR2	0.0532777	-1.97413
IL23R	0.108191	1.65404		LAMTOR5	0.0532777	-1.98828
CWC25	0.108195	1.64093		DPF1	0.0533224	-1.97372
SREBF1	0.108225	1.64346		RIC8A	0.0533999	-1.97685
LMNB1	0.108307	1.63619		TROVE2	0.0534824	-1.9733
C8orf58	0.108344	1.65465		GPN1	0.0534936	-1.97847
SPATA6	0.108394	1.64502		FOXS1	0.0535195	-1.97363
C1orf226	0.108448	1.65681		FXR2	0.0536391	-1.96646
TADA2B	0.108523	1.63642		IDH2	0.0536606	-1.97976
VWDE	0.108551	1.65746		CAMKK1	0.0537194	-1.99444
DCPS	0.10874	1.63686		HOXD8	0.0538349	-1.99342
MESDC1	0.1088	1.64239		PRSS27	0.0540264	-1.99175
SLC16A3	0.1088	1.65642		ZNHIT2	0.0540678	-1.96285
TJP1	0.10884	1.636		KCNJ2	0.0540742	-1.99127
FLJ36777	0.1089	1.64585		NOP2	0.0540782	-1.9807
CLEC19A	0.109099	1.64077		ABCB8	0.0541175	-1.96816
PBLD	0.10917	1.63782		HSPA1B	0.0542031	-1.96998
UBN1	0.109197	1.63142		PNMA2	0.0542351	-1.96099
ABCG2	0.109443	1.65328		ASPH	0.0542579	-1.96653
MTFMT	0.109496	1.63432		EN1	0.0542806	-1.98405
FAM227A	0.109554	1.63668		SIPA1L3	0.0543644	-1.96008
RNU6-28	0.109661	1.64516		A1BG-AS1	0.0543665	-1.97878
PGAP3	0.109695	1.63228		GLB1	0.0543769	-1.96075
KDM5D	0.109869	1.64638		ACTR10	0.0545667	-1.96642
MAB21L3	0.109876	1.63995		SLC29A3	0.0546674	-1.95986
JPX	0.110199	1.63222		GGA2	0.054756	-1.95715
HMGCS1	0.110352	1.63243		LOC283143	0.0548014	-1.95665
GRIP1	0.110363	1.64875		EIF3F	0.0548032	-1.97775
ITGB7	0.110388	1.64625		IPO4	0.0548544	-1.96569
LPAL2	0.110391	1.63764		DNM2	0.0549115	-1.95548
RGCC	0.110463	1.64833		SLC19A1	0.0549148	-1.95735
ZMYM3	0.110494	1.62456		CALM1	0.0549194	-1.9712
SCUBE1	0.110529	1.64801		MAS1	0.0550953	-1.9825
TEX11	0.11055	1.6434		FXYD3	0.0551157	-1.98232
INMT	0.110573	1.63569		ELOF1	0.0551601	-1.97964
ARHGAP26	0.110602	1.63471		THBS4	0.0551635	-1.98018
PRKY	0.110663	1.64546		HEATR4	0.0551895	-1.98169
LRRC8E	0.110736	1.6463		PLCE1	0.0553249	-1.9799
PLEKHO1	0.110749	1.62586		VDAC3	0.0553287	-1.96184
FAM171B	0.110759	1.64644		LOC338758	0.0553471	-1.96807
HAS2-AS1	0.110877	1.64633		MRPS18A	0.0553496	-1.95804
EPS8	0.11092	1.63492		PBX4	0.0554324	-1.97961
PATE4	0.110965	1.63326		CNPY3	0.0554509	-1.96004
B3GNT6	0.110968	1.64291		PYURF	0.0555477	-1.95402
HPSE	0.111116	1.63821		PIGY	0.0555477	-1.95402
GEMIN5	0.11125	1.62662		MBLAC2	0.0557846	-1.97348
KIAA1551	0.111339	1.6274		C14orf101	0.055877	-1.97489
DSG3	0.111392	1.63718		SERINC1	0.0559979	-1.96227
AZIN1	0.111467	1.62325		OPRK1	0.0560341	-1.9468
LOC728730	0.111536	1.62761		SLC25A3	0.0560625	-1.95139
DSC1	0.111709	1.64028		CCDC88A	0.0562881	-1.94772
PRRG4	0.111729	1.63365		SNHG15	0.0563706	-1.95525
ANKRD45	0.111751	1.61754		SRRD	0.0564051	-1.94838
PTEN	0.111777	1.62494		ATP5J2	0.0564673	-1.96521
TWIST1	0.111808	1.62042		FAM101B	0.056473	-1.9455
PAPPA	0.11181	1.64099		LOC100133331	0.0565204	-1.94217
MMP19	0.111874	1.63959		LOC100128252	0.0565224	-1.94305
HSP90AB4P	0.111985	1.62673		MED8	0.0565465	-1.95105
LOC390705	0.112111	1.6404		PCIF1	0.0565878	-1.94635
SIPA1	0.112142	1.63965		SECISBP2L	0.0568275	-1.94035
ZIM3	0.112185	1.62792		MRFAP1L1	0.0569001	-1.94084
ELP3	0.112372	1.6143		CD40	0.0570312	-1.94185
COL9A1	0.112419	1.63892		GOLT1B	0.0570714	-1.94478
FBXO16	0.112737	1.6247		WDFY2	0.0571588	-1.93713
LOC100128573	0.112826	1.62153		KANSL3	0.057179	-1.93733
FXN	0.112833	1.61254		ANAPC5	0.0571814	-1.95671
CD96	0.112902	1.63299		BET1L	0.0571856	-1.94079
PDGFRL	0.113135	1.63551		EIF3J	0.057479	-1.93917
MDM1	0.11314	1.61619		UROD	0.0575493	-1.95418
TDRKH	0.113277	1.61429		CORO7	0.0575524	-1.9447
LINC00671	0.113476	1.62717		OGDHL	0.0576348	-1.96006
LINC00617	0.113558	1.61871		RPL13A	0.0576407	-1.94202
BEST4	0.11369	1.63279		KCNJ6	0.0576617	-1.93398
TRMT13	0.1137	1.61598		BRD3	0.0576926	-1.93899
TTC39B	0.113771	1.6312		TMEM131	0.0577562	-1.93233
CMTM3	0.113804	1.61658		RHOG	0.0577807	-1.93568
NAP1L6	0.113916	1.61937		ZFAND2B	0.0579415	-1.93104
WDR66	0.114178	1.61627		SKA2	0.0579912	-1.93847
ENG	0.11422	1.62191		GLCCI1	0.0581209	-1.92937
CDR2L	0.114226	1.60603		BECN1	0.0581278	-1.93236
KCNE3	0.114308	1.62173		VPS28	0.0581283	-1.93568
NBPF24	0.114419	1.60586		CD27-AS1	0.0581358	-1.92926
SAMD13	0.114727	1.628		NOVA1	0.0581789	-1.95666
GBP4	0.114811	1.61731		C1orf159	0.0583493	-1.92758
ECHDC2	0.114816	1.62734		MTOR	0.0583556	-1.92945
NOM1	0.115015	1.60722		MGC16121	0.0583657	-1.93856
TSNAX-DISC1	0.115455	1.61583		DCTN4	0.0586886	-1.9282
PCOLCE-AS1	0.115476	1.62324		MLH1	0.0587367	-1.92803
BEND2	0.115705	1.6172		NDUFS3	0.058756	-1.93373
SYNPO	0.115709	1.61928		C2orf44	0.0587972	-1.92454
MAN2B2	0.11582	1.60201		TMEM167B	0.0589868	-1.92355
CEACAM8	0.115826	1.61291		DNAJC6	0.0590351	-1.94087
IFI35	0.115934	1.59948		RTN3	0.0593187	-1.94019
INTS3	0.11597	1.60225		RPL29P2	0.0594189	-1.93173
PSTPIP2	0.116143	1.61203		NINJ2	0.0594253	-1.92176
MTCH1	0.116195	1.59753		OBSCN	0.0595148	-1.92304
KCNA7	0.116233	1.61347		UGP2	0.0595623	-1.93374
LAMA3	0.11631	1.62051		ZNF860	0.0595749	-1.94315
TUFT1	0.116322	1.61071		CHKA	0.0596537	-1.91877
RBMS3	0.116408	1.6152		CAMKV	0.0597453	-1.92129
MCTP2	0.116444	1.61519		MAFG	0.0598036	-1.92183
NAIP	0.116478	1.60739		CBFA2T3	0.0598878	-1.93
TMEM55A	0.11663	1.60242		LOC100505687	0.0599765	-1.91632
OBSL1	0.116868	1.59565		CCDC51	0.0600456	-1.9155
PRR23C	0.117005	1.61122		CLTA	0.0601484	-1.95026
CLEC18A	0.117011	1.60981		GTF2F2	0.0601692	-1.91965
ZNF276	0.117041	1.59458		NBPF22P	0.0602348	-1.92484
GDPD1	0.117055	1.60409		AMZ2	0.0602405	-1.92535
WFDC8	0.117109	1.61237		ACOT2	0.0602595	-1.91637
WDR24	0.117178	1.59501		FAM117A	0.0602828	-1.9397
NUGGC	0.117179	1.60943		SCARF2	0.0602854	-1.93298
EMP1	0.117192	1.61653		CCNL1	0.0603115	-1.92324
TM4SF1	0.11723	1.61636		TEKT4P2	0.0603228	-1.92506
ETNK2	0.117447	1.59839		DSCR4	0.0603275	-1.92565
GPR132	0.1175	1.59708		RAN	0.0603991	-1.94681
CD248	0.117525	1.6089		ATP8A2	0.0604524	-1.93835
HEATR5A	0.117621	1.5939		CALCOCO2	0.0604885	-1.91514
PPEF2	0.117638	1.60486		TRDMT1	0.060491	-1.9129
SHOX	0.117721	1.59996		RBM39	0.0605152	-1.92376
ZNF490	0.11784	1.59625		POP7	0.0607293	-1.92149
CALM3	0.118005	1.58853		ZEB1	0.0607408	-1.90911
SASH1	0.118039	1.59417		SLC35E4	0.0608102	-1.92764
NLGN2	0.118094	1.59511		RPS6KA2	0.0608227	-1.92936
MEIS1-AS3	0.118167	1.61194		XRCC4	0.0608554	-1.90818
EFNA3	0.11836	1.60431		PCSK7	0.0608771	-1.9095
KIAA1456	0.118404	1.60155		POLR1D	0.0608885	-1.91875
CUTC	0.118473	1.58698		ATP2B2	0.06093	-1.93458
DUX2	0.118577	1.61018		CCNL2	0.0609409	-1.91001
ZNF491	0.118665	1.59995		TMPO	0.0609734	-1.91713
C1RL	0.118709	1.58932		COPS2	0.0610285	-1.91371
TRIOBP	0.118745	1.58602		C18orf32	0.0612657	-1.91315
SCAND2P	0.118813	1.58941		TRAP1	0.0613203	-1.92606
MYH16	0.118821	1.60906		ATF2	0.0613212	-1.90633
BTN3A1	0.11894	1.59553		NUP210	0.0613343	-1.9255
PDIA3P	0.118959	1.60672		KIAA2013	0.0615323	-1.90358
PDE4C	0.118987	1.59851		TAF9	0.0616127	-1.91496
ESYT2	0.119047	1.59091		TMEM179B	0.0617286	-1.90979
LOC100505806	0.119052	1.60762		STX12	0.0618439	-1.90479
TMPRSS11B	0.119065	1.60431		MRPL51	0.0618836	-1.92221
SHC4	0.119134	1.60763		ITIH4	0.0618849	-1.92712
SLC12A8	0.11918	1.59996		INSM1	0.0619016	-1.9153
ARHGAP17	0.119236	1.5841		CLCN2	0.06193	-1.91329
GTF2IRD2B	0.119253	1.58692		ZNF658	0.0619482	-1.92398
ZNF483	0.119374	1.59336		NTRK3	0.0619558	-1.89988
LINC00578	0.119565	1.60065		FAM27L	0.0620209	-1.92607
LOC115110	0.119572	1.60565		C21orf59	0.0620327	-1.91037
FENDRR	0.119646	1.60301		TMEM205	0.0621437	-1.91076
SLC16A12	0.119686	1.59948		SSBP3	0.0621619	-1.90373
SWI5	0.119732	1.58191		ZNF155	0.0623247	-1.90388
KIAA0895	0.119801	1.59621		XRCC5	0.0623384	-1.9173
RCVRN	0.119821	1.60452		TTBK2	0.0623926	-1.91948
ATP9A	0.119844	1.58759		MRPL50	0.0624732	-1.90526
IL6R	0.119895	1.59375		TMED7	0.0625089	-1.89591
LINC00559	0.119951	1.60206		METTL4	0.0625332	-1.90323
NUDT21	0.119995	1.58781		EWSR1	0.0625619	-1.9068
CPM	0.120033	1.59678		DMTF1	0.0625621	-1.89537
UCK1	0.120051	1.58162		ZNF146	0.0625707	-1.90393
RIN1	0.12008	1.59503		FEM1B	0.0625991	-1.89521
ATXN7L1	0.120104	1.59112		AGPAT1	0.062604	-1.90201
TOMM40L	0.120196	1.59037		GRSF1	0.0626076	-1.89971
DENND5B-AS1	0.120325	1.60224		CLK4	0.0626541	-1.89632
SPN	0.120375	1.58902		FIP1L1	0.062811	-1.90078
FGFR1	0.120389	1.58235		DHX29	0.0628195	-1.89845
BAIAP2L1	0.120501	1.5986		LOC100505695	0.0628585	-1.89428
B3GNT5	0.120535	1.58004		SCAP	0.0628678	-1.89489
RNF213	0.120565	1.58		TBC1D3B	0.062901	-1.91778
ANKRD20A8P	0.120567	1.59602		DPYSL2	0.0629253	-1.89699
ATP7A	0.120626	1.57792		LIMS3	0.0630069	-1.89349
STX3	0.120716	1.58317		MARS	0.0630678	-1.92236
IQGAP3	0.120724	1.58326		SHKBP1	0.063093	-1.89326
COMTD1	0.120734	1.58294		TSPAN15	0.0630958	-1.89166
AFF1	0.120766	1.58575		EFNB1	0.0631036	-1.89468
GINS1	0.120785	1.57473		HIST1H2AL	0.063201	-1.89328
TMEM169	0.120807	1.59204		CEP70	0.0633441	-1.89119
KRBA1	0.120895	1.58574		C2orf47	0.063544	-1.88981
AKAP5	0.12092	1.59475		G6PC3	0.0635511	-1.89311
LOC100507334	0.121077	1.59785		C1orf131	0.063587	-1.89113
UBE2G2	0.121145	1.57343		ALOX12P2	0.0638112	-1.89684
KIAA1656	0.121277	1.59		OLA1	0.0638753	-1.90553
GNRHR2	0.121347	1.58346		USB1	0.0639541	-1.88984
LINC00263	0.121391	1.58216		AXIN1	0.0640346	-1.88692
AQP1	0.121427	1.59729		ZFAS1	0.0640967	-1.89935
LOC100130954	0.121528	1.58679		ALS2CL	0.0641635	-1.90794
LOC729970	0.121537	1.5968		RPL17-C18orf32	0.0643902	-1.8929
FIS1	0.121541	1.57098		SLC39A9	0.0644189	-1.88209
EGF	0.121733	1.5838		CRNDE	0.0644329	-1.88335
FLJ41941	0.121814	1.58833		EXOSC3	0.0644691	-1.89179
PDE6B	0.122065	1.5886		STRAP	0.064581	-1.89741
ALPK1	0.122379	1.58873		NFIA	0.0648417	-1.87926
LOC100499484-C9ORF174	0.122483	1.59179		TEKT4	0.0649674	-1.8898
HILPDA	0.122675	1.5685		STIL	0.0651032	-1.87686
HAUS5	0.12287	1.56998		TBC1D15	0.0651237	-1.87869
PAQR7	0.122874	1.5679		C19orf43	0.0651527	-1.88285
ARMCX5-GPRASP2	0.122964	1.59032		KPNB1	0.0652396	-1.87796
SLC26A4	0.123246	1.58493		AKAP8L	0.0653033	-1.87727
ADAMTS17	0.123294	1.58052		AKAP11	0.0653478	-1.87895
CRB2	0.123486	1.58144		C11orf80	0.0654094	-1.8942
ALKBH7	0.123512	1.56522		MSRA	0.0654344	-1.88856
DSEL	0.123588	1.57817		EFNA1	0.0654735	-1.87445
PTPRCAP	0.12367	1.58326		TMEM138	0.0656036	-1.87709
LOC100128531	0.123815	1.57567		CCDC126	0.0656157	-1.87316
UTY	0.124024	1.5787		POLR2K	0.0656503	-1.88967
PBDC1	0.124113	1.5632		TBC1D3G	0.0656532	-1.89862
CLU	0.124129	1.56692		KDM5C	0.0656593	-1.87313
C14orf23	0.124214	1.57053		TDRD3	0.0657624	-1.87835
KCNH6	0.124247	1.58009		PSMA2	0.0658635	-1.89093
CCDC28B	0.124373	1.56274		LOC100128505	0.0659065	-1.8964
ASB16	0.124398	1.5719		ATF4	0.0661905	-1.87361
PFN1P2	0.12449	1.58023		RNF5	0.0664058	-1.87532
TBX2	0.12459	1.58327		ST6GALNAC4	0.0664676	-1.86745
ZNF32-AS2	0.124609	1.58204		MASTL	0.0664735	-1.87
SLC30A8	0.124745	1.57		ARHGAP28	0.0665552	-1.86873
PNPLA7	0.124816	1.58229		THYN1	0.0665579	-1.88092
LACTB	0.124856	1.58211		AGRN	0.0666929	-1.87952
REPS2	0.124894	1.57949		U2AF1	0.0667164	-1.89569
LMLN	0.124996	1.57859		VSTM2B	0.0667789	-1.89038
ZNF555	0.125003	1.56306		ZNF652	0.0668618	-1.86897
GOSR1	0.125034	1.56176		PREP	0.0669136	-1.86748
LOC284276	0.125121	1.5755		FMR1	0.0670154	-1.865
SLC24A4	0.125123	1.57062		CDK5RAP1	0.0670426	-1.87226
LINC00602	0.125254	1.58037		ASB1	0.0671271	-1.86256
MORF4L2-AS1	0.12526	1.58034		SLC25A39	0.0672799	-1.87294
TRPV1	0.125338	1.56768		EID2	0.0672919	-1.8759
C2orf88	0.125389	1.56198		LARS	0.0673482	-1.86744
IGFLR1	0.125445	1.55998		XYLT1	0.0673601	-1.86225
NCOA2	0.125575	1.56262		CLINT1	0.0674066	-1.86272
ZNF75D	0.125714	1.57836		PLEKHM1P	0.0674152	-1.86099
ZNF69	0.125884	1.56904		PRDM13	0.0675177	-1.88503
UBTF	0.125963	1.56265		TMEM223	0.0676247	-1.87364
PTPRZ1	0.125965	1.57655		IFIT5	0.0676329	-1.85967
LOC100128593	0.126076	1.56302		INO80D	0.0676514	-1.85938
GAGE2C	0.126407	1.55462		TCEA1	0.0677215	-1.86632
IL12RB2	0.126414	1.57343		BNIP1	0.0677522	-1.85825
AP1S3	0.12642	1.56644		NTAN1	0.0677668	-1.85806
LOC339298	0.126485	1.57391		EIF5B	0.0679018	-1.86845
FOXJ1	0.126486	1.57502		TMUB2	0.0679498	-1.85807
RNF144A-AS1	0.126514	1.56736		ZSCAN32	0.0679753	-1.85768
C10orf35	0.126625	1.55645		RPL5	0.06803	-1.85956
DHX15	0.126682	1.54963		TMEM145	0.0681593	-1.85952
CCDC74B	0.126687	1.55899		GAR1	0.0681659	-1.85818
KIFC3	0.12677	1.57378		TRAF4	0.0681898	-1.85542
HNMT	0.126852	1.55001		SNAR-A5	0.0683553	-1.87558
LIX1L	0.126914	1.56249		EI24	0.0685612	-1.86182
C4orf40	0.126949	1.56128		NCK1	0.0685669	-1.85821
GYPE	0.126975	1.56672		UQCR10	0.0686436	-1.85459
ZNF365	0.127071	1.57111		KDM2A	0.0686747	-1.85356
A2M-AS1	0.127132	1.57193		SPRN	0.0687077	-1.85185
C9orf174	0.127149	1.57215		UTP18	0.0687789	-1.87105
LOC728606	0.127291	1.56193		HAUS7	0.0688523	-1.85055
PYGO2	0.127418	1.55108		FNBP1L	0.0688817	-1.85125
EPB41L2	0.127473	1.55004		FBXO25	0.0689108	-1.87382
FBXO41	0.127475	1.56035		CGREF1	0.0689116	-1.85966
ZNF492	0.127515	1.56262		ABCA8	0.0690925	-1.8738
MYOF	0.127545	1.5549		CHRNB2	0.0692152	-1.87064
GLIPR1L2	0.127606	1.55706		ABCA10	0.0693622	-1.84707
MCF2L2	0.127675	1.56263		ACTL6A	0.0693931	-1.857
PPIC	0.127718	1.5489		TCAIM	0.0694017	-1.84692
GPLD1	0.12787	1.55744		NAT10	0.0694063	-1.84902
LOC729683	0.127973	1.54977		ATP5O	0.0694588	-1.86825
SLC16A7	0.128037	1.56636		STMN3	0.0695685	-1.84736
YPEL1	0.128081	1.55173		UBE2C	0.069576	-1.85108
PGD	0.128102	1.54325		GINS3	0.0695831	-1.849
LOC344967	0.128242	1.55992		RBM18	0.0697278	-1.85325
TUG1	0.12827	1.55177		SEC22A	0.0698917	-1.84473
LYPD1	0.128335	1.55195		CCDC171	0.0699274	-1.84467
ZNF397	0.128368	1.55615		RGPD4	0.0699302	-1.84892
FAM156A	0.128437	1.54469		DPP10	0.0699413	-1.86503
ABCB5	0.128549	1.55692		ATP6V1G2-DDX39B	0.0700576	-1.86703
BIVM	0.128578	1.54448		REC8	0.070076	-1.8669
TAF8	0.128605	1.54993		STARD7	0.0702012	-1.84699
LOC595101	0.128716	1.55563		ZKSCAN7	0.0702253	-1.84229
ABHD16A	0.128747	1.54319		MGC57346	0.0703088	-1.84175
RAD21	0.128765	1.54093		KIAA1432	0.0703891	-1.84753
G6PC	0.128887	1.55937		IQCB1	0.0704975	-1.84378
TBC1D29	0.128967	1.56436		ICT1	0.0707439	-1.84173
LGALS3BP	0.12898	1.55068		NUP188	0.0708085	-1.8428
YES1	0.12907	1.54791		RNF123	0.0708332	-1.83873
NLRC5	0.129543	1.56191		NUP88	0.0708778	-1.84552
DSCR3	0.129676	1.54635		NOL3	0.0709355	-1.83779
C1orf140	0.129738	1.55623		VPS41	0.070988	-1.83633
[truncated: 7,470 more rows]

## Sheet: CD24+NGFR- vs CD24-NGFR-
thresh: 0.01	up in first combination				down in first combination
[truncated: 10,990 more rows]

[truncated: 2 more sheets: CD24-NGFR+ vs CD24-NGFR-, P_Values_CD24_NGFR_phenotypes]
